# Supplementary material for: Multiple Scales of Control on the Structure and Spatial Distribution of Woody Vegetation in African Savanna Watersheds
Source: PLoS One. 2015 Dec 14;10(12):e0145192. doi: 10.1371/journal.pone.0145192 (PMC4679339; doi:10.1371/journal.pone.0145192)
Supplement: S1 File — (ZIP) [file pone.0145192.s003.zip]

Archive with 2 entries (2 files):
- Samples_Stratified.csv
- Samples_Unstratified.csv
