# Supplementary material for: Multiple Scales of Control on the Structure and Spatial Distribution of Woody Vegetation in African Savanna Watersheds
Source: PLoS One. 2015 Dec 14;10(12):e0145192. doi: 10.1371/journal.pone.0145192 (PMC4679339; doi:10.1371/journal.pone.0145192)
Supplement: S1 File — (ZIP) [file pone.0145192.s003.zip › Samples_Stratified.csv]

Watershed	Substrate	NorthSouth	UTMX	UTMY	PShrub	PSmTree	PMedTree	PLgTree	MaxVegHt	CrnDens	RSP	SLP	FRI	FWT	DO1	DO2	DO3	ASP	WET	STP
no-basalt	basalt	North	336758.801	7402319.152	0.164444441	0.031111112	0	0	3.309997559	7.957747155	0.751277387	0.013320236	4.375	6	1364.276367	680.0735474	2535.004883	S	12.17098808
no-basalt	basalt	North	339169.041	7403511.952	0.004444445	0	0	0	0.639984131	0	0.869922817	0.006718736	4.375	2	1773.414795	3265.061279	4288.501953	W	13.65435314
no-basalt	basalt	North	340131.121	7396487.312	0.151111118	0.039999999	0	0	4.029998779	0	0.422689408	0.005216857	5	3	946.3746948	977.8803711	980.1147461	W	10.54708099
no-basalt	basalt	North	341112.241	7399124.912	0.044444446	0	0	0	2.390014648	0	0.162426293	0.005052272	5.384615421	3	276.1340027	1521.923218	2625.119141	S	12.35469246
no-basalt	basalt	North	335710.481	7402837.712	0.168888882	0	0	0	2.309997559	0	0.503797293	0.003972479	4.666666508	10	275	320.1562195	3305.771729	S	13.16991997
no-basalt	basalt	North	336826.001	7404675.632	0.031111112	0	0	0	1.289978027	0	0.992016912	0.004754438	4.666666508	6	1990.131958	2468.425537	4902.29541	S	12.15078354
no-basalt	basalt	North	340648.561	7399804.752	0.039999999	0	0	0	1	0	0.202624351	0.011988748	5	3	103.0776367	2177.297607	3362.383545	E	8.608707428
no-basalt	basalt	North	338032.241	7403150.192	0.053333335	0	0	0	1.019989014	0	0.979530036	0.005689172	5	6	2593.260498	2174.425049	3520.032227	W	12.94401455
no-basalt	basalt	North	334685.681	7403725.872	0.053333335	0	0	0	1.800018311	0	0.726476014	0.007482815	4.666666508	10	335.4101868	1331.352661	4570.831055	W	9.302155495
no-basalt	basalt	North	337754.481	7400060.112	0.022222223	0	0	0	1.039978027	0	0.504927397	0.008908247	5	7	427.9310608	875	775.4031372	S	10.60750771
no-basalt	basalt	North	338809.521	7403668.752	0.008888889	0	0	0	0.660003662	0	0.915953457	0.005100193	5	6	2140.093506	3083.220703	4262.188477	W	12.98256683
no-basalt	basalt	North	339358.321	7397056.272	0.115555555	0	0	0	2.339996338	0	0.349789619	0.007876391	5.833333492	8	200	1461.591675	1865.810791	S	11.53375626
no-basalt	basalt	North	342791.121	7396404.432	0.071111113	0	0	0	1.820007324	0	0.830703676	0.005892509	5	3	862.0469971	1241.219116	1650	E	10.35826206
no-basalt	basalt	North	334195.121	7405495.472	0.026666667	0	0	0	1.5	0	0.84140563	0.00716698	4.375	8	70.7106781	3112.073242	6350.590332	S	10.63084507
no-basalt	basalt	North	338346.961	7402061.552	0.008888889	0	0	0	0.510009766	0	0.947405279	0.006346845	5	6	2152.324219	1842.043701	2620.233643	S	12.6662426
no-basalt	basalt	North	339758.161	7399484.432	0.004444445	0	0	0	1.83001709	0	0.275871247	0.005052611	5.384615421	3	784.6177368	2091.20166	2736.443848	S	12.46506119
no-basalt	basalt	North	343328.721	7397005.872	0.079999998	0	0	0	2.229980469	0	0.839948595	0.003897021	5	8	1132.751099	1650	2261.774902	S	11.69910336
no-basalt	basalt	North	341006.961	7397974.672	0.013333334	0	0	0	0.83001709	0	0.181106269	0.004757164	5.384615421	3	176.7767029	425.7346497	1480.287109	S	10.61902237
no-basalt	basalt	North	338010.961	7405666.832	0.008888889	0	0	0	0.740020752	0	0.997203827	0.006906099	5.384615421	6	3467.888184	3956.403076	5955.354492	W	11.55366802
no-basalt	basalt	North	339601.361	7396394.352	0.124444447	0	0	0	2.489990234	0	0.28971085	0.006814642	6.363636494	13	469.7073364	1505.406982	1500	S	9.932940483
no-basalt	basalt	North	342720.561	7396425.712	0.195555553	0	0	0	2.040008545	0	0.865487516	0.004621335	5	3	784.6177368	1163.239014	1575	E	11.57546139
no-basalt	basalt	North	337064.561	7400224.752	0.035555556	0	0	0	1.509979248	0	0.218414158	0.009337849	4.117647171	6	279.5084839	213.6000824	425.7346497	S	11.34309006
no-basalt	basalt	North	339368.401	7400651.472	0.022222223	0	0	0	1.459991455	0	0.495646387	0.006194211	5	3	1049.404663	2540.915039	2484.200195	S	13.03827667
no-basalt	basalt	North	337842.961	7400360.272	0.057777777	0	0	0	1.729980469	0	0.675974309	0.007069864	5.833333492	10	559.0169678	989.0020142	985.2030029	S	10.36344719
no-basalt	basalt	North	335531.281	7403821.072	0.075555556	0	0	0	1.730010986	0	0.765001953	0.00753498	4.666666508	10	436.6062012	1177.391113	4278.214844	S	12.71704578
no-basalt	basalt	North	336596.401	7402254.192	0.097777776	0	0	0	1.33001709	0	0.703028798	0.007085088	4.375	6	1209.597046	548.2928467	2507.114746	S	12.33049297
no-basalt	basalt	North	338825.201	7401550.832	0	0	0	0	0.490020752	0	0.761000335	0.005860255	5	6	1755.348999	2251.249756	2527.968506	W	10.9646492
no-basalt	basalt	North	337270.641	7403087.472	0.048888888	0	0	0	1.980010986	0	0.974132657	0.005697644	4.666666508	6	1831.154053	1601.756836	3307.661377	S	12.03813267
no-basalt	basalt	North	339422.161	7396329.392	0.013333334	0	0	0	1.110015869	0	0	0.009263987	6.363636494	13	320.1562195	1698.896729	1700	E	10.55301952
no-basalt	basalt	North	342094.481	7399447.472	0	0	0	0	0.220001221	7.957747155	0.842730999	0.003160416	5.384615421	3	1294.700684	2250	3099.193359	S	11.61558819
no-basalt	basalt	North	335573.841	7405828.112	0.031111112	0	0	0	1.290008545	0	0.969290078	0.004850443	4.666666508	6	1425.219238	3201.562012	6215.555176	S	13.04697227
no-basalt	basalt	North	338843.121	7402405.392	0.008888889	0	0	0	0.690002441	0	0.820402682	0.005443898	4.666666508	6	1653.027588	2432.719727	3182.864258	S	12.85354328
no-basalt	basalt	North	336848.401	7402089.552	0.053333335	0	0	0	1.679992676	0	0.753345609	0.006782605	4.375	6	1504.160889	565.6854248	2304.885986	S	12.28113365
no-basalt	basalt	North	335234.481	7404057.392	0.039999999	0	0	0	1.519989014	0	0.744904876	0.005899886	4.666666508	10	279.5084839	1438.966675	4619.320801	S	12.33330727
no-basalt	basalt	North	341082.001	7398856.112	0.004444445	0	0	0	0.539978027	0	0.146191329	0.006698118	5.384615421	3	250	1274.019287	2375.526123	E	11.25361252
no-basalt	basalt	North	337029.841	7404773.072	0.075555556	0	0	0	2.380004883	0	0.997447193	0.00534354	5	6	2202.555176	2645.042725	4975	S	11.11723518
no-basalt	basalt	North	343025.201	7398167.312	0.004444445	0	0	0	0.820007324	0	1	0.004198845	4.666666508	3	1043.132324	1773.414795	2532.908447	S	12.22794628
no-basalt	basalt	North	341956.721	7396299.152	0.124444447	0	0	0	2.089996338	0	0.404300869	0.012452555	5.384615421	10	391.3119202	654.3126221	828.4020386	E	10.02293873
no-basalt	basalt	North	339389.681	7397502.032	0.111111112	0	0	0	1.559997559	0	0.740318954	0.004744338	5.833333492	8	182.0027466	1353.698608	2028.083984	S	12.23665333
no-basalt	basalt	North	338731.121	7396959.952	0.186666673	0.004444445	0	0	2.649993896	0	0.123345122	0.015102861	5.384615421	8	150	2093.591553	2443.614258	S	8.851247787
no-basalt	basalt	North	335427.121	7401363.792	0.183333337	0	0	0	1.570007324	0	0.681436062	0.002805887	4.375	6	1253.993652	755.8108521	2209.779297	S	8.874361992
no-basalt	basalt	North	341398.961	7400989.712	0	0	0	0	0.399993896	0	0.703953624	0.007558077	5	3	711.5124512	3412.477051	4506.938965	E	10.23694229
no-basalt	basalt	North	335536.881	7405329.712	0.039999999	0	0	0	1.709991455	7.957747155	0.935487807	0.00598969	4.666666508	6	1095.730347	2701.041504	5736.288086	S	12.77230263
no-basalt	basalt	North	336493.361	7404359.792	0.057777777	0	0	0	1.420013428	0	0.980644524	0.004857414	4.666666508	6	1531.747314	2006.551758	4602.241211	S	11.84000206
no-basalt	basalt	North	340672.081	7397490.832	0	0	0	0	0.1	0	0.044175692	0.026521029	5	3	167.7050934	125	1107.079468	W	10.25852489
no-basalt	basalt	North	339115.281	7399612.112	0.075555556	0	0	0	2.100006104	0	0.722405612	0.004759399	5	3	1206.751831	2256.379883	2078.761719	S	12.30424976
no-basalt	basalt	North	343295.121	7397527.792	0.102222225	0.004444445	0	0	2.540008545	0	0.971543968	0.003608504	4.666666508	3	1004.987549	1683.931396	2392.697266	S	12.72838783
no-basalt	basalt	North	339535.281	7399030.832	0.044444442	0.039999999	0	0	4.440002441	7.957747155	0.39050442	0.005698674	5.384615421	3	1220.655518	1843.908936	2596.150879	S	12.85085392
no-basalt	basalt	North	339444.561	7403817.712	0.022222223	0	0	0	0.889984131	0	0.864804149	0.006373513	5	6	1800.173584	3665.122559	4686.216309	S	12.53622532
no-basalt	basalt	North	337076.881	7401697.552	0.088888889	0.004444445	0	0	2.660003662	0	0.79718864	0.007800149	4.375	6	1594.717896	538.5164795	1900.657837	S	10.90416908
no-basalt	basalt	North	336512.401	7400663.792	0.053333336	0.013333334	0	0	2.950012207	0	0.366388708	0.030045923	4.117647171	6	985.2030029	106.0660095	995.6153564	W	7.707491398
no-basalt	basalt	North	339610.321	7396507.472	0.075555556	0.035555556	0	0	4.040008545	15.91549431	0.438489646	0.00670006	6.363636494	13	431.5668945	1436.358276	1505.199341	S	9.982512474
no-basalt	basalt	North	336400.401	7403478.352	0.075555556	0	0	0	1.58001709	0	0.874713898	0.005995755	4.666666508	6	1100.284058	1274.754883	3744.412598	S	12.38771152
no-basalt	basalt	North	338971.921	7398973.712	0.053333333	0.004444445	0	0	2.660003662	0	0.871970117	0.003868255	5	3	785.0159302	2215.005615	2075.150635	S	12.81444073
no-basalt	basalt	North	336715.121	7404442.672	0.026666667	0	0	0	1.230010986	0	0.989782572	0.004661683	4.666666508	6	1766.529053	2191.460693	4658.124512	S	11.49531937
no-basalt	basalt	North	340812.081	7397584.912	0.119999997	0.039999999	0	0	4.299987793	15.91549431	0.087648124	0.023744823	5.384615421	3	90.13877869	35.35533905	1147.006958	E	9.237791061
no-basalt	basalt	North	337615.601	7398775.472	0.048888888	0	0	0	2.440002441	0	0	0.019094737	4.666666508	8	190.3943329	1402.007446	1110.46167	S	12.46469212
no-basalt	basalt	North	339320.241	7399924.592	0.008888889	0	0	0	1.600006104	0	0.472205222	0.005687417	5.384615421	3	1079.641113	2426.159424	2278.431396	S	12.45610046
no-basalt	basalt	North	342765.361	7398179.632	0.026666667	0.004444445	0	0	3.459991455	0	0.936262131	0.004570772	5	3	887.7640991	1592.560913	2351.728027	S	11.75000858
no-basalt	basalt	North	336143.921	7405422.672	0.017777778	0	0	0	1.029998779	0	0.995114028	0.004372446	4.666666508	6	1654.728149	2855.914795	5688.859375	S	12.18002987
no-basalt	basalt	North	339594.641	7396687.792	0.106666669	0	0	0	1.840026855	0	0.653092444	0.006263922	5.833333492	8	375	1375.908813	1554.228149	E	9.751962662
no-basalt	basalt	North	336837.201	7403613.872	0.017777778	0	0	0	0.799987793	0	0.970077336	0.005828228	4.666666508	6	1542.117065	1685.60083	3827.939941	S	11.97152996
no-basalt	basalt	North	338223.761	7404086.512	0.004444445	0	0	0	0.630004883	0	0.95401752	0.005754987	5	6	2875	2971.216064	4457.647949	W	12.54252911
no-basalt	basalt	North	340500.721	7399813.712	0.026666667	0	0	0	2.079986572	0	0.014503206	0.019970328	5	3	25	2186.606934	3383.230469	E	9.613912582
no-basalt	basalt	North	341260.081	7396373.072	0	0	0	0	0.100006104	0	0.068876691	0.018220397	5.384615421	10	410.0305176	176.7767029	127.4754868	E	7.674290657
no-basalt	basalt	North	339229.521	7398298.352	0.097777778	0.013333334	0	0	3.209991455	0	0.988806963	0.004285262	5.833333492	8	825.3787231	1634.778198	2617.250488	S	12.06279373
no-basalt	basalt	North	339105.201	7396467.152	0	0	0	0	0.220001221	0	0	0.011212232	5.833333492	10	25	1901.479736	2001.405762	S	15.03535461
no-basalt	basalt	North	337751.121	7405200.912	0.044444446	0	0	0	0.850006104	0	1	0.007249534	5	6	3052.253418	3452.625732	5473.230469	S	10.91966152
no-basalt	basalt	North	337633.521	7398966.992	0.022222223	0	0	0	1.040008545	0	0.025160832	0.012579937	4.375	7	335.4101868	1270.088623	980.1147461	S	12.11970234
no-basalt	basalt	North	338221.521	7403808.752	0.022222223	0	0	0	0.91998291	0	0.951424539	0.004744801	5	6	2718.915283	2761.340332	4193	W	11.42978477
no-basalt	basalt	North	338794.961	7401665.072	0.026666667	0	0	0	0.839996338	0	0.778517783	0.005603418	5	6	1772.004517	2206.949219	2564.785645	W	12.07165623
no-basalt	basalt	North	335387.921	7402198.192	0.088888891	0	0	0	2.420013428	0	0.27968958	0.011522708	4.666666508	10	427.9310608	257.3907471	2884.440918	W	9.12181282
no-basalt	basalt	North	341414.641	7397814.512	0.039999999	0	0	0	1.029998779	0	0.270428628	0.015068979	5.384615421	3	375	673.1455688	1353.236816	S	9.772460938
no-basalt	basalt	North	339511.761	7401335.792	0.022222223	0.004444445	0	0	2.739990234	0	0.593079448	0.005976907	5	3	1152.442993	2854.491943	2920.29541	S	12.99987602
no-basalt	basalt	North	334897.361	7403432.432	0.26222223	0	0	0	2.320007324	0	0.659812272	0.008945098	4.666666508	10	291.5475769	970.8244629	4210.997559	W	9.787503242
no-basalt	basalt	North	335036.241	7405942.352	0.022222223	0	0	0	0.589996338	0	0.936946094	0.007177224	4.666666508	6	1015.197021	3324.153809	6451.744141	S	11.63408375
no-basalt	basalt	North	338931.601	7396637.392	0.115555562	0.017777778	0	0	2.979980469	0	0.027457666	0.019468471	5.833333492	10	212.132019	1996.246582	2189.320801	S	9.51750946
no-basalt	basalt	North	336029.681	7403890.512	0.102222219	0	0	0	1.739990234	0	0.919190586	0.006852237	4.666666508	6	925	1375.908813	4208.62207	S	12.18661213
no-basalt	basalt	North	343690.481	7397998.192	0.053333333	0.004444445	0	0	2.910003662	0	0.991294503	0.005112377	4.666666508	3	1504.160889	2225	2958.462402	S	11.93331909
no-basalt	basalt	North	337470.001	7403899.472	0.017777778	0	0	0	0.739990234	0	0.994572461	0.004478916	5	6	2223.876221	2358.495361	4121.968262	W	9.729888916
no-basalt	basalt	North	337935.921	7399385.872	0.137777776	0	0	0	2.290008545	0	0.265930891	0.008355637	5.384615421	7	585.2349854	1209.338623	965.6604004	S	12.57217216
no-basalt	basalt	North	337445.361	7402184.752	0.044444446	0	0	0	1.75	0	0.995580018	0.008296662	5	6	2050	1090.011475	2433.10498	S	10.41213512
no-basalt	basalt	North	337453.201	7402174.672	0.057777777	0	0	0	1.170013428	0	0.993581235	0.00747394	5	6	2053.807373	1095.730347	2412.726563	S	10.61535835
no-basalt	basalt	North	339550.961	7398508.912	0.044444446	0	0	0	1.309997559	0	0.450874358	0.004491153	5	3	894.4271851	1465.008545	2565.394775	W	11.29642487
no-basalt	basalt	North	340980.081	7397646.512	0.048888892	0.017777778	0	0	2.920013428	0	0.183603272	0.004044662	5.384615421	3	226.3846436	213.6000824	1159.741333	E	10.8262434
no-basalt	basalt	North	341237.681	7400281.872	0.004444445	0	0	0	0.540008545	0	0.466370523	0.005897746	5.384615421	3	827.6472778	2696.757324	3801.315674	S	10.8784914
no-basalt	basalt	North	339090.641	7403533.232	0.004444445	0	0	0	0.760009766	0	0.883729815	0.006806968	4.666666508	6	1846.957031	3220.248535	4273.757324	W	13.38531017
no-basalt	basalt	North	337352.401	7404251.152	0.079999998	0	0	0	1.889984131	0	0.997417152	0.006168648	5	6	2288.695068	2500.125	4486.786133	S	9.848948479
no-basalt	basalt	North	337946.001	7404713.712	0.035555556	0	0	0	1.130004883	0	0.982018352	0.006865154	5	6	2994.369629	3229.744629	5006.558105	W	12.19986153
no-basalt	basalt	North	339267.601	7402361.712	0.039999999	0	0	0	0.980010986	0	0.764127374	0.003995559	4.666666508	6	1226.019897	2814.47168	3403.123535	S	13.96199036
no-basalt	basalt	North	336654.641	7402389.712	0.062222224	0	0	0	2.160003662	0	0.7630288	0.00641422	4.375	6	1250.25	693.2711792	2620.233643	S	12.453969
no-basalt	basalt	North	335162.801	7402944.112	0.124444436	0.044444446	0	0	4.239990234	0	0.390454352	0.017462593	4.666666508	10	237.1708221	406.9704895	3640.484131	W	8.802454948
no-basalt	basalt	North	338780.401	7400827.312	0.048888888	0	0	0	1.089996338	0	0.742500663	0.005926162	5.384615421	10	1621.149292	2030.394043	2040.83313	W	11.19520664
no-basalt	basalt	North	338634.801	7404424.752	0.031111112	0	0	0	1.480010986	0	0.96074152	0.005879031	5	6	2776.80127	3492.581543	4893.9375	S	11.98788834
no-basalt	basalt	North	342142.641	7397485.232	0.039999999	0	0	0	1.889984131	0	0.423124969	0.008620244	5.833333492	10	70.7106781	654.3126221	1414.213623	S	11.9944067
no-basalt	basalt	North	339279.921	7400958.352	0	0	0	0	0.1	0	0.578222632	0.005076381	5	3	1209.597046	2544.724854	2538.331299	S	12.84390259
no-basalt	basalt	North	339254.161	7398966.992	0.053333335	0	0	0	1.33001709	0	0.664666891	0.00770305	5.384615421	3	1082.243042	1982.737915	2356.109131	S	10.46317768
no-basalt	basalt	North	340169.201	7397864.912	0.008888889	0	0	0	1.029998779	0	0.271236062	0.005371315	4.666666508	3	320.1562195	617.4544067	1685.60083	S	11.8032856
no-basalt	basalt	North	337576.401	7403291.312	0.035555555	0.004444445	0	0	2.779998779	0	0.971592367	0.009181518	5	6	2178.302002	1956.0802	3542.950928	W	8.864332199
no-basalt	basalt	North	336285.041	7402520.752	0.039999999	0	0	0	1.959991455	0	0.673067272	0.007619791	4.375	6	859.1420288	645.1744385	2813.471924	S	12.38861084
no-basalt	basalt	North	339479.281	7400046.672	0.053333335	0.008888889	0	0	2.619995117	0	0.407224715	0.006363485	5.384615421	3	900	2600	2462.721924	W	11.87345695
no-basalt	basalt	North	340291.281	7399435.152	0.022222223	0	0	0	1.709991455	0	0.216473207	0.003849902	5	3	388.9087219	1855.397583	3070.016357	S	13.55951214
no-basalt	basalt	North	337921.361	7402454.672	0.022222223	0	0	0	0.760009766	0	0.996591508	0.005553769	5	6	2419.323242	1636.497925	2814.47168	S	11.93608665
no-basalt	basalt	North	341985.841	7397586.032	0.039999999	0	0	0	2.380004883	0	0.393207461	0.008756814	5.384615421	10	223.6067963	648.5560913	1390.143921	S	11.73569584
no-basalt	basalt	North	341592.721	7398625.392	0.013333334	0	0	0	0.989990234	0	0.82541889	0.00947061	5.384615421	3	750.4165649	1312.44043	2196.588379	E	9.549080849
no-basalt	basalt	North	342040.721	7396593.712	0.053333335	0	0	0	1.75	0	0.304326653	0.009092306	5.833333492	10	201.5564423	500	905.5385742	E	11.309412
no-basalt	basalt	North	339120.881	7401066.992	0.119999997	0	0	0	1.779998779	0	0.637544334	0.006088249	5.384615421	10	1407.568848	2395.046875	2435.415771	S	12.3229847
no-basalt	basalt	North	340939.761	7400202.352	0.057777777	0	0	0	1.25	0	0.29575482	0.004216556	5	3	550	2582.755371	3730.365479	S	12.59235191
no-basalt	basalt	North	343610.961	7396184.912	0.057777777	0	0	0	1.660003662	0	0.409811497	0.004916428	5.384615421	10	1703.855957	2084.616211	2475	W	11.65690136
no-basalt	basalt	North	339729.041	7400370.352	0.017777778	0	0	0	1.009979248	0	0.304245561	0.006621142	5	3	650	2863.236816	2760.548096	S	12.00928974
no-basalt	basalt	North	334807.761	7404032.752	0.106666666	0.008888889	0	0	2.75	0	0.649886787	0.008884193	4.666666508	10	70.7106781	1533.174805	4774.214355	W	14.30574226
no-basalt	basalt	North	336130.481	7404011.472	0.048888888	0	0	0	1.510009766	0	0.955492735	0.007348714	4.666666508	6	1063.602295	1531.747314	4309.654785	S	12.55300522
no-basalt	basalt	North	342815.761	7399108.112	0.031111112	0	0	0	2.470001221	0	0.979742289	0.002862895	4.666666508	3	1755.348999	2382.356934	3113.880127	S	11.85203362
no-basalt	basalt	North	340374.161	7401821.872	0.06666667	0	0	0	1.91998291	0	0.551109314	0.003750203	4.375	3	246.2214508	3788.964111	3893.103027	S	8.961690903
no-basalt	basalt	North	339708.881	7401093.872	0.057777777	0	0	0	1.820007324	0	0.484323472	0.005264235	4.666666508	3	872.1381836	2985.904297	2974.159668	S	13.36121559
no-basalt	basalt	North	337520.401	7399589.712	0.035555556	0	0	0	1.880004883	0	0.15960291	0.008401966	5	7	459.6194153	742.0411377	498.12146	S	11.15819836
no-basalt	basalt	North	343634.481	7396911.792	0.062222218	0.022222223	0	0	3.589996338	0	0.725370884	0.006680363	5	10	1448.490601	1951.441772	2535.867676	W	10.39847469
no-basalt	basalt	North	336524.721	7405831.472	0.008888889	0	0	0	0.75	0	0.995390832	0.004649596	4.666666508	6	2186.606934	3367.862793	6068.618164	S	11.64390755
no-basalt	basalt	North	343231.281	7396211.792	0.071111113	0	0	0	1.639984131	0	0.622397304	0.003797815	5	3	1353.005859	1732.952637	2100	S	11.85337162
no-basalt	basalt	North	343754.321	7397834.672	0.026666667	0	0	0	1.929992676	0	0.966965735	0.007442079	5	3	1528.275146	2232.991211	2951.800293	S	11.72360897
no-basalt	basalt	North	336207.761	7405866.192	0.013333334	0	0	0	0.739990234	0	0.986905873	0.004941318	4.666666508	6	1950.160156	3311.061035	6124.234863	S	11.98114872
no-basalt	basalt	North	336581.841	7404020.432	0.044444446	0	0	0	1.420013428	0	0.963950038	0.006548774	4.666666508	6	1477.328735	1776.583862	4243.892578	S	11.68634319
no-basalt	basalt	North	338550.801	7401974.192	0.026666667	0	0	0	1.720001221	0	0.875074387	0.006867972	5	6	1935.361694	2031.317383	2656.360352	W	11.98148251
no-basalt	basalt	North	335907.601	7404234.352	0.093333334	0	0	0	1.619995117	0	0.934696913	0.006423438	4.666666508	6	961.7692261	1662.076904	4578.004395	S	12.5132885
no-basalt	basalt	North	337233.681	7401553.072	0.022222223	0	0	0	0.819976807	0	0.881363034	0.007441367	4.375	6	1453.444214	654.3126221	1786.231934	S	10.76847267
no-basalt	basalt	North	337480.081	7402329.232	0.155555552	0.004444445	0	0	2.739990234	0	1	0.005854475	5	6	2071.834961	1220.655518	2589.401367	S	10.35424137
no-basalt	basalt	North	343157.361	7397395.632	0.084444441	0	0	0	2.149993896	0	0.929475784	0.003719526	4.666666508	3	876.4273682	1521.923218	2215.99292	S	11.64364338
no-basalt	basalt	North	336762.161	7404646.512	0.071111107	0.013333334	0	0	3.340026855	0	0.989916384	0.005428196	4.666666508	6	1900.657837	2385.37207	4855.216309	S	11.18988991
no-basalt	basalt	North	337506.961	7401555.312	0.035555556	0	0	0	1.149993896	0	0.992174506	0.004745462	5	6	1460.522217	928.0355225	1837.45752	S	11.61355972
no-basalt	basalt	North	340896.081	7401028.912	0.039999999	0	0	0	0.850006104	0	0.441033423	0.003006246	4.666666508	3	223.6067963	3403.307373	4047.838867	S	13.15441322
no-basalt	basalt	North	340807.601	7397407.952	0	0	0	0	0.130004883	0	0.026487844	0.02901135	5	3	237.1708221	25	980.4335327	E	8.507493019
no-basalt	basalt	North	336582.961	7403170.352	0.040000001	0.004444445	0	0	2.600006104	0	0.896228373	0.005740946	4.666666508	6	1171.804199	1241.219116	3398.621094	S	12.39523411
no-basalt	basalt	North	339010.001	7398728.432	0.053333335	0	0	0	1.899993896	0	0.935426116	0.004705989	5	3	831.0384521	2045.879883	2213.735596	S	13.0966568
no-basalt	basalt	North	343106.961	7397682.352	0.044444446	0	0	0	1.509979248	0	0.973871648	0.006393502	4.666666508	3	862.0469971	1576.784668	2310.979248	S	10.17637348
no-basalt	basalt	North	338966.321	7404638.672	0.084444441	0.017777778	0	0	3.459991455	0	0.968304455	0.006027544	5.384615421	6	2746.475098	3876.290039	5218.057617	W	12.06222916
no-basalt	basalt	North	339425.521	7403049.392	0.008888889	0	0	0	0.729980469	0	0.79428184	0.005763075	4.117647171	2	1269.35022	3242.780273	4040.111572	W	13.17501926
no-basalt	basalt	North	337017.521	7403828.912	0.017777778	0	0	0	0.740020752	0	0.992414296	0.004991243	4.666666508	6	1789.727539	1960.229492	4050	S	11.9228611
no-basalt	basalt	North	342202.001	7395974.352	0.088888891	0	0	0	1.75	0	0.734144688	0.003007296	5	10	618.4658813	1060.660156	1075	E	12.1177702
no-basalt	basalt	North	336482.161	7405804.592	0	0	0	0	0.399993896	0	0.993715286	0.004834439	4.666666508	6	2152.324219	3336.353027	6045.710938	S	11.71342945
no-basalt	basalt	North	340290.161	7400354.672	0.017777778	0	0	0	0.710021973	0	0.121818252	0.009671784	5	3	100	2761.906006	3300.473389	W	10.75042725
no-basalt	basalt	North	339689.841	7400934.832	0.008888889	0	0	0	0.779998779	0	0.445409745	0.005601774	5	3	827.6472778	2926.174805	2888.771484	S	13.0200758
no-basalt	basalt	North	339105.201	7398872.912	0.031111114	0.008888887	0.031111112	0	7.309997559	7.957747155	0.931034148	0.005137433	5	3	925.3377686	2035.006104	2251.943604	S	12.68985748
no-basalt	basalt	North	339291.121	7396874.832	0.044444446	0	0	0	1.779998779	0	0.103834763	0.021951007	6.363636494	13	100	1589.221436	1885.802246	S	12.27832508
no-basalt	basalt	North	339617.041	7398169.552	0.079999998	0	0	0	2.119995117	0	0.503358126	0.004646691	5.384615421	8	751.664856	1241.470947	2265.226074	S	11.04419136
no-basalt	basalt	North	335406.961	7402055.952	0.199999997	0.031111112	0	0	2.839996338	0	0.353509486	0.013177625	4.375	6	555.0900879	291.5475769	2766.99292	W	9.758586884
no-basalt	basalt	North	339262.001	7401975.312	0.013333334	0	0	0	0.779998779	0	0.738689661	0.004626691	4.666666508	6	1237.43689	2721.327881	3128.997314	S	12.66560841
no-basalt	basalt	North	340110.961	7398574.992	0.035555555	0.004444445	0	0	2.889984131	7.957747155	0.224593371	0.004905967	4.666666508	3	514.7814941	1116.355713	2314.357422	S	12.98709488
no-basalt	basalt	North	343250.321	7399327.632	0.084444452	0.048888888	0	0	4.409973145	0	0.982575893	0.003521152	4.666666508	3	2135.562012	2808.246826	3555.01416	S	11.38174438
no-basalt	basalt	North	336126.001	7402142.192	0.053333335	0	0	0	1.58001709	0	0.467176527	0.008549891	4.375	6	860.2325439	246.2214508	2498.999756	S	12.45880604
no-basalt	basalt	North	338968.561	7400309.872	0.022222223	0	0	0	1.119995117	0	0.618334889	0.004439613	5.384615421	3	1425	2087.163086	1995.307007	S	12.98203468
no-basalt	basalt	North	337660.401	7400462.192	0.039999999	0	0	0	1.130004883	0	0.613745213	0.007205127	5.833333492	10	477.6243286	860.9587402	919.918457	S	11.31699181
no-basalt	basalt	North	341552.401	7398859.472	0.013333334	0	0	0	0.859985352	0	0.740189373	0.011428412	5.384615421	3	725	1476.905518	2412.726563	E	8.956710815
no-basalt	basalt	North	335056.401	7402997.872	0.053333335	0	0	0	1.990020752	0	0.559118807	0.010533457	4.666666508	10	301.039856	512.9570923	3734.384277	W	8.77510643
no-basalt	basalt	North	341862.641	7398014.992	0.071111113	0	0	0	2.220001221	0	0.52212745	0.006358389	5	3	450.6939087	1015.197021	1688.564453	S	13.60530567
no-basalt	basalt	North	334874.961	7403653.072	0.06666667	0	0	0	1.850006104	0	0.679569244	0.008562818	4.666666508	10	215.058136	1175.265869	4419.41748	W	9.873436928
no-basalt	basalt	North	343610.961	7395889.232	0.071111113	0	0	0	1.25	0	0.255269647	0.005728492	5	4	1839.327271	2213.735596	2475.505127	S	10.92828369
no-basalt	basalt	North	335449.521	7403249.872	0.035555556	0	0	0	1.029998779	0	0.535288811	0.00813279	4.666666508	10	111.8033981	600	3782.195313	S	13.69473076
no-basalt	basalt	North	338550.801	7400417.392	0.088888891	0	0	0	1.660003662	0	0.835210562	0.005147853	5.384615421	10	1261.199829	1706.238525	1648.105103	S	11.63763618
no-basalt	basalt	North	343413.841	7397925.392	0.088888889	0.022222223	0	0	3.639984131	0	0.969393373	0.005866915	4.666666508	3	1231.107178	1957.358032	2697.800049	W	10.72432423
no-basalt	basalt	North	337261.681	7401518.352	0.053333335	0	0	0	2.190002441	0	0.903676271	0.007377559	4.375	6	1402.007446	675.4628296	1739.612061	S	10.53930664
no-basalt	basalt	North	340216.241	7397528.912	0.039999999	0	0	0	1.339996338	0	0.273839056	0.0059267	5	8	493.0770874	530.3300781	1399.3302	S	11.90252018
no-basalt	basalt	North	338100.561	7404290.352	0.026666667	0.004444445	0	0	3.41998291	0	0.96733284	0.006713959	5	6	2977.52002	3072.153076	4626.621094	W	12.70151711
no-basalt	basalt	North	339107.441	7399139.472	0.088888891	0	0	0	2.130004883	0	0.984326363	0.003804933	5	3	972.4324951	2211.47583	2160.005859	S	11.80458355
no-basalt	basalt	North	339843.281	7399698.352	0.035555556	0	0	0	1.209991455	0	0.239947692	0.005726316	5.384615421	3	626.9968262	2238.861328	2800.446289	S	12.60142422
no-basalt	basalt	North	341864.881	7399473.232	0.084444441	0	0	0	2.149993896	0	0.841650069	0.003364788	5.384615421	3	1079.351563	2143.886475	3062.066162	W	11.33498478
no-basalt	basalt	North	341757.361	7398083.312	0.008888889	0	0	0	1.290008545	0	0.562134326	0.008029038	5	3	502.4937744	1077.613037	1717.738281	S	12.84891415
no-basalt	basalt	North	336772.241	7404103.312	0.013333334	0	0	0	1.350006104	0	0.983672082	0.004565339	4.666666508	6	1677.9823	1966.119141	4330.848633	S	11.74655247
no-basalt	basalt	North	338219.281	7399266.032	0.079999998	0	0	0	2.089996338	0	0.48393482	0.007943794	5.833333492	8	425.7346497	1510.380737	1267.37915	S	12.09882164
no-basalt	basalt	North	341127.921	7397571.472	0.031111112	0	0	0	1.5	0	0.169548675	0.0077179	5.384615421	3	388.1043701	350	1075	S	10.56445885
no-basalt	basalt	North	341140.241	7401087.152	0.004444445	0	0	0	0.519989014	0	0.596985579	0.008912084	5	3	443.0011292	3473.11084	4301.162598	S	9.672441483
no-basalt	basalt	North	338793.841	7396929.712	0.124444451	0.008888889	0	0	2.649993896	0	0.11738795	0.010652144	5.384615421	8	201.5564423	2050	2389.168457	S	9.755712509
no-basalt	basalt	North	336089.041	7403319.312	0.035555556	0	0	0	1.600006104	0	0.794038832	0.00529342	5	10	735.2720947	919.918457	3638.079834	S	12.62483501
no-basalt	basalt	North	335441.681	7402637.232	0.164444447	0.040000001	0.031111112	0	6.450012207	31.83098862	0	0.003231944	4.666666508	10	0	0	3244.225586	S	18.50715828
no-basalt	basalt	North	338570.961	7399128.272	0.044444446	0	0	0	2.230010986	0	0.872265816	0.004713913	5.833333492	8	480.2343445	1878.330444	1638.787598	S	11.57547092
no-basalt	basalt	North	339717.841	7397166.032	0.026666667	0	0	0	1.019989014	0	0.745050907	0.002336075	5.833333492	8	529.7405396	1098.294189	1576.784668	S	13.10787487
no-basalt	basalt	North	341358.641	7400913.552	0	0	0	0	0.480010986	0	0.684958339	0.006993008	5	3	711.5124512	3334.104248	4430.716797	E	10.11483383
no-basalt	basalt	North	336322.001	7401386.192	0.06666667	0	0	0	1.510009766	0	0.433893412	0.011131203	4.375	6	1525.819458	269.2582397	1736.55542	S	8.012020111
no-basalt	basalt	North	343071.121	7398362.192	0.053333335	0.008888889	0	0	3.209991455	0	0.982265174	0.004572063	4.666666508	3	1206.751831	1926.947021	2687.238281	S	12.1359787
no-basalt	basalt	North	335863.921	7403039.312	0.137777776	0	0	0	1.600006104	0	0.653410554	0.007130113	4.666666508	10	436.6062012	565.6854248	3439.204102	S	11.89197731
no-basalt	basalt	North	339173.521	7400884.432	0.102222219	0	0	0	2.259979248	0	0.59196341	0.004986604	5	3	1305.03833	2408.448486	2392.827881	S	13.45796967
no-basalt	basalt	North	335533.521	7405387.952	0.039999999	0	0	0	1.119995117	0	0.939044178	0.006071336	4.666666508	6	1125	2751.022461	5784.677734	S	12.86846828
no-basalt	basalt	North	343980.561	7396507.472	0.057777777	0	0	0	2.399993896	0	0.190195337	0.008512995	5	10	1935.361694	2348.536865	2850.109619	W	11.00750446
no-basalt	basalt	North	338350.321	7403184.912	0.022222223	0	0	0	0.970001221	0	0.955571413	0.005255932	5	6	2298.096924	2432.719727	3649.058105	W	11.26291656
no-basalt	basalt	North	338765.841	7398449.552	0.013333334	0	0	0	1.379974365	0	0.794052482	0.005742716	5.833333492	8	594.2431641	2130.874268	2160.005859	S	11.18689346
no-basalt	basalt	North	338381.681	7398647.792	0.12888889	0	0	0	2.350006104	0	0.443586171	0.006143718	6.363636494	27	282.8427124	2018.043457	1741.407349	S	11.26973057
no-basalt	basalt	North	337042.161	7399762.192	0.022222223	0	0	0	1.329986572	0	0.019502843	0.027551342	4.375	7	25	270.4163513	0	E	9.965302467
no-basalt	basalt	North	338762.481	7401744.592	0.022222223	0	0	0	1.529998779	0	0.787159681	0.006152307	5	6	1776.583862	2189.320801	2603.483154	S	12.12870693
no-basalt	basalt	North	339141.041	7403354.032	0	0	0	0	0.350006104	0	0.857762396	0.006100841	4.375	2	1700.183838	3156.144775	4146.157715	S	13.19712734
no-basalt	basalt	North	341932.081	7398223.312	0	0	0	0	0.119995117	0	0.605201185	0.006233249	5	3	664.2664795	1225.765015	1901.479736	S	12.43504238
no-basalt	basalt	North	341345.201	7401251.792	0.106666664	0.013333334	0	0	3.069976807	0	0.793688297	0.019451901	5	3	625	3674.319824	4545.946289	S	7.894961357
no-basalt	basalt	North	338564.241	7400418.512	0.097777776	0	0	0	1.920013428	0	0.821154594	0.004918746	5.384615421	10	1261.199829	1706.238525	1648.105103	S	11.77721596
no-basalt	basalt	North	335776.561	7402708.912	0	0	0	0	0.1	0	0.514230907	0.003405811	4.666666508	10	350	325	3161.585693	S	13.34543037
no-basalt	basalt	North	336893.201	7403281.232	0.022222223	0	0	0	0.679992676	0	0.992314935	0.004607616	4.666666508	6	1491.643433	1560.849121	3501.428223	S	12.12982464
no-basalt	basalt	North	338405.201	7400947.152	0.008888889	0	0	0	0.970001221	0	0.929300785	0.006149441	5	6	1355.083008	1686.15686	1792.519165	S	11.44561863
no-basalt	basalt	North	336624.401	7403854.672	0.035555556	0	0	0	1.220001221	0	0.950594842	0.005955199	4.666666508	6	1442.653809	1680.21582	4092.218506	S	11.78198624
no-basalt	basalt	North	339054.801	7398221.072	0.044444446	0	0	0	2.040008545	0	0.93304652	0.003482873	6.363636494	8	764.8529053	1770.946167	2535.004883	S	10.91971016
no-basalt	basalt	North	335518.961	7405564.912	0.013333334	0	0	0	0.970001221	0	0.947039425	0.005514112	4.666666508	6	1219.887207	2925.427246	5960.390137	S	13.44552708
no-basalt	basalt	North	336574.001	7405707.152	0.008888889	0	0	0	0.779998779	0	0.99697125	0.005209694	4.666666508	6	2169.245361	3265.826904	5940.223145	S	11.46621418
no-basalt	basalt	North	336792.401	7404650.992	0.031111112	0	0	0	0.829986572	0	0.990386605	0.004826234	4.666666508	6	1934.231201	2419.968994	4879.100586	S	11.72984982
no-basalt	basalt	North	342082.161	7398094.512	0.013333334	0	0	0	1.020019531	0	0.587081313	0.006016383	5	3	625	1147.006958	1860.779419	S	11.96074963
no-basalt	basalt	North	336636.721	7405879.632	0.048888888	0	0	0	1.070007324	0	0.998970211	0.004426811	4.666666508	6	2319.617432	3455.882568	6110.032715	S	11.87609863
no-basalt	basalt	North	338305.521	7401862.192	0.008888889	0	0	0	0.550018311	0	0.959355175	0.005799698	5	6	2003.278564	1765.290283	2435.415771	S	12.71505833
no-basalt	basalt	North	336528.081	7401886.832	0.186666667	0	0	0	1.5	0	0.572567821	0.006727602	4.375	6	1331.352661	212.132019	2147.67334	E	11.59743118
no-basalt	basalt	North	340435.761	7397390.032	0.057777777	0	0	0	1.470001221	7.957747155	0.211766347	0.006039316	5	3	388.9087219	350	1140.175415	S	12.65278721
no-basalt	basalt	North	336868.561	7404204.112	0.044444446	0	0	0	1.220001221	0	0.993325293	0.005973182	4.666666508	6	1811.249512	2107.279053	4426.765137	S	11.4996748
no-basalt	basalt	North	337225.841	7405419.312	0.062222224	0	0	0	0.940002441	0	0.976246357	0.005080229	5	6	2655.771973	3294.123535	5628.554688	S	13.11457634
no-basalt	basalt	North	339435.601	7400480.112	0.013333334	0	0	0	0.930023193	0	0.447405398	0.004864108	5	3	951.3149414	2581.181885	2500	S	13.46296501
no-basalt	basalt	North	336995.121	7403250.992	0.039999999	0	0	0	2.279998779	0	0.979315937	0.006477162	4.666666508	6	1583.706055	1622.112793	3475	S	11.04790306
no-basalt	basalt	North	337291.921	7400099.312	0	0	0	0	0.220001221	0	0.248968408	0.038330059	4.375	7	25	400	390.5124817	E	10.61959839
no-basalt	basalt	North	335753.041	7403066.192	0.124444447	0	0	0	2	0	0.602535844	0.006049149	4.666666508	10	348.2097168	520.2163086	3496.605713	S	11.77819347
no-basalt	basalt	North	341694.641	7397308.272	0.186666662	0.031111112	0	0	3.149993896	0	0.231112331	0.012030189	5.384615421	10	0	300	991.5266113	S	10.37707424
no-basalt	basalt	North	340805.361	7398964.752	0	0	0	0	0.179992676	0	0	0.006244789	5.384615421	3	25	1327.120972	2496.24707	W	18.60515594
no-basalt	basalt	North	334583.761	7404368.752	0.017777778	0	0	0	1.239990234	0	0.728076935	0.009332185	4.666666508	10	167.7050934	1923.050903	5166.297363	W	9.490259171
no-basalt	basalt	North	339836.561	7400126.192	0	0	0	0	0.5	0	0.228685051	0.00469351	5.384615421	3	550	2657.065918	2821.790039	S	13.35431576
no-basalt	basalt	North	338924.881	7402618.192	0.004444445	0	0	0	0.510009766	0	0.819575489	0.005073739	4.666666508	6	1603.316895	2582.876465	3390.612061	W	12.30016613
no-basalt	basalt	North	338956.241	7398511.152	0.035555556	0	0	0	1.739990234	0	0.952966928	0.006821448	6.363636494	8	807.7747192	1978.951782	2281.720947	S	10.15076351
no-basalt	basalt	North	341629.681	7396634.032	0.026666667	0	0	0	0.970001221	0	0.02509214	0.011480039	5.384615421	10	150	180.2775574	522.0153198	E	11.52081394
no-basalt	basalt	North	341504.241	7398262.512	0.053333335	0	0	0	2.410003662	0	0.657489657	0.011377113	5.384615421	3	675	992.4716797	1814.180176	E	9.545944214
no-basalt	basalt	North	343911.121	7396554.512	0.093333336	0.013333334	0	0	3.08001709	0	0.255801439	0.008810149	5	10	1845.602783	2265.226074	2776.013428	W	10.72621346
no-basalt	basalt	North	339941.841	7401724.432	0.13333334	0	0	0	1.889984131	0	0.556102872	0.004989962	4.117647171	3	670.8203735	3357.547363	3480.750732	S	10.32092285
no-basalt	basalt	North	335302.801	7403328.272	0.311111121	0.022222223	0	0	3.980010986	0	0.479284823	0.028341889	4.666666508	10	50	711.0731201	3925.318604	E	10.68445969
no-basalt	basalt	North	335040.721	7405894.192	0.013333334	0	0	0	0.779998779	0	0.932408452	0.007256451	4.666666508	6	985.2030029	3274.522705	6404.100098	S	11.63447475
no-basalt	basalt	North	342776.561	7398237.872	0.022222223	0	0	0	1.269989014	0	0.935955644	0.003985636	5	3	943.3980713	1646.397583	2405.202637	S	11.0293293
no-basalt	basalt	North	343549.361	7398104.592	0.035555556	0	0	0	1.480010986	0	0.936140239	0.005189711	4.666666508	3	1420.6073	2152.324219	2898.383057	S	11.10365009
no-basalt	basalt	North	335377.841	7403665.392	0.022222223	0	0	0	1.08001709	0	0.712322712	0.005063943	4.666666508	10	237.1708221	1026.21875	4192.32959	S	13.23258495
no-basalt	basalt	North	334700.241	7405431.632	0.044444446	0	0	0	1.690002441	0	0.851649702	0.007947005	4.375	8	491.1720886	2892.338867	6090.822754	S	9.206934929
no-basalt	basalt	North	339238.481	7400676.112	0.013333334	0	0	0	0.970001221	0	0.546015084	0.00449523	5	3	1176.860229	2425.386719	2376.972656	S	13.30408573
no-basalt	basalt	North	334877.201	7404519.952	0.048888888	0	0	0	1.529998779	0	0.756697237	0.006748344	4.666666508	10	145.7737885	1954.002441	5170.650391	S	11.00592709
no-basalt	basalt	North	339032.401	7398762.032	0.06666667	0	0	0	2.170013428	0	0.917616606	0.005027669	5	3	853.3023682	2038.534912	2225	S	11.96655273
no-basalt	basalt	North	342699.281	7396828.912	0.16	0.062222224	0	0	4.729980469	0	0.834389806	0.009271381	5.384615421	3	650	1011.187439	1589.02478	E	9.597623825
no-basalt	basalt	North	342792.241	7398686.992	0.102222225	0.004444445	0	0	2.920013428	0	0.961714625	0.003046045	4.666666508	3	1346.291138	2003.902466	2750	S	11.82052231
no-basalt	basalt	North	343576.241	7395939.632	0.040000001	0.013333334	0	0	4.190002441	0	0.307855546	0.005693272	5.384615421	10	1792.344849	2169.101074	2450	S	10.83583832
no-basalt	basalt	North	340414.481	7398610.832	0.044444444	0.004444445	0	0	2.640014648	0	0.191565081	0.006223295	5	3	400	1027.740234	2245.272949	S	13.72887039
no-basalt	basalt	North	337263.921	7402939.632	0.035555556	0	0	0	1.450012207	0	0.971613228	0.005963318	4.666666508	6	1825	1480.07605	3158.025635	S	11.91749477
no-basalt	basalt	North	338735.601	7402749.232	0.026666667	0	0	0	0.970001221	0	0.860366046	0.008415986	5	6	1800.867798	2484.074219	3404.775879	W	11.78157043
no-basalt	basalt	North	340816.561	7401201.392	0.039999999	0	0	0	2.339996338	7.957747155	0.463067174	0.003413888	4.666666508	3	100	3575.786621	4035.003174	S	13.7797184
no-basalt	basalt	North	343655.761	7397871.632	0.017777778	0	0	0	0.819976807	0	0.989230394	0.005784488	4.666666508	3	1439.183838	2150.145264	2875.108643	W	11.46345711
no-basalt	basalt	North	337590.961	7402427.792	0.071111113	0	0	0	1.489990234	0	0.970434546	0.006210221	5	6	2159.282227	1360.147095	2706.473633	S	11.54924488
no-basalt	basalt	North	339314.641	7399078.992	0.004444445	0	0	0	0.880004883	0	0.572447121	0.007273162	5.384615421	3	1152.442993	2033.008789	2366.035645	W	10.94152164
no-basalt	basalt	North	340342.801	7399494.512	0.004444445	0	0	0	0.720001221	0	0.220865473	0.005004893	5	3	318.1980591	1892.74939	3104.834961	S	11.57818127
no-basalt	basalt	North	339982.161	7400176.592	0.066666668	0.004444445	0	0	2.630004883	0	0.183043748	0.003886086	5	3	400	2658.006836	2976.995117	S	14.11556816
no-basalt	basalt	North	342997.201	7396482.832	0.048888888	0	0	0	2.399993896	0	0.831686854	0.003696071	5.384615421	10	1012.422852	1392.838867	1850	S	11.03532791
no-basalt	basalt	North	341168.241	7397463.952	0.026666667	0	0	0	2.329986572	0	0.146867856	0.00981494	5.384615421	3	447.2135925	357.9455261	975.3204346	S	11.35147762
no-basalt	basalt	North	339184.721	7403230.832	0.022222223	0	0	0	1.339996338	0	0.841844678	0.005523752	4.375	2	1587.844482	3127.39917	4065.095215	S	13.4335146
no-basalt	basalt	North	343677.041	7398430.512	0.048888888	0	0	0	2	7.957747155	1	0.004295062	4.666666508	3	1720.465088	2455.733154	3210.140137	S	11.91011047
no-basalt	basalt	North	341252.241	7398418.192	0.022222223	0	0	0	1.040008545	0	0.260540992	0.013767734	5.384615421	3	431.5668945	936.0822754	1929.054199	E	10.08459282
no-basalt	basalt	North	338121.841	7403065.072	0.057777777	0	0	0	1.809997559	0	0.975706518	0.005176357	5	6	2490.607178	2161.307617	3446.918945	S	13.11174107
no-basalt	basalt	North	340327.121	7399851.792	0.053333335	0	0	0	2.010009766	0	0.13426283	0.012569464	5	3	103.0776367	2260.669189	3300.852295	W	11.8829031
no-basalt	basalt	North	335471.921	7401843.152	0.013333334	0	0	0	1.230010986	0	0.489658415	0.011712954	4.375	6	785.0159302	371.6517334	2555.019531	W	9.075591087
no-basalt	basalt	North	335919.921	7402911.632	0.111111112	0	0	0	1.620025635	0	0.639250755	0.006717683	4.666666508	10	475	527.3755493	3304.731445	S	12.13619804
no-basalt	basalt	North	343739.761	7397487.472	0.071111113	0.017777778	0	0	2.959991455	0	0.801971853	0.005576924	5.384615421	10	1450.861816	2104.311035	2785.677734	S	11.76934814
no-basalt	basalt	North	338733.361	7399297.392	0.111111112	0	0	0	2.329986572	0	0.960806429	0.004104891	5.384615421	8	710.6335449	1978.004028	1758.550415	S	11.57571983
no-basalt	basalt	North	341747.281	7398311.792	0.079999998	0	0	0	1.700012207	0	0.776555002	0.007903188	5	3	725.4309082	1200.260376	1921.099854	S	10.68444157
no-basalt	basalt	North	340406.641	7399292.912	0.022222223	0	0	0	1.150024414	0	0.216855258	0.005916315	5	3	328.8236694	1681.703003	2892.338867	S	12.32554245
no-basalt	basalt	North	334960.081	7403478.352	0.12888889	0	0	0	1.920013428	0	0.647723138	0.007928556	4.666666508	10	201.5564423	973.7171021	4217.893555	W	9.998105049
no-basalt	basalt	North	343538.161	7397950.032	0.013333334	0	0	0	1.100006104	0	0.968559206	0.004592148	4.666666508	3	1355.774658	2079.663574	2817.02417	W	11.2930069
no-basalt	basalt	North	340430.161	7399830.512	0.097777776	0	0	0	1.519989014	0	0	0.010026037	5	3	35.35533905	2220.360352	3400.367676	W	16.0788765
no-basalt	basalt	North	336477.681	7402876.912	0.022222223	0	0	0	1.019989014	0	0.825293481	0.005847696	4.666666508	6	1050	1017.656616	3140.063721	S	12.36327076
no-basalt	basalt	North	342177.361	7397832.432	0.008888889	0	0	0	0.640014648	0	0.553534985	0.003991655	5.384615421	3	400	964.6890869	1710.263062	S	12.67522621
no-basalt	basalt	North	338323.441	7399714.032	0.173333332	0	0	0	1.899993896	0	0.745375574	0.005508737	5.384615421	8	883.8834839	1451.29248	1275.245117	S	12.06111526
no-basalt	basalt	North	337567.441	7403106.512	0.084444441	0	0	0	1.849975586	0	0.993804455	0.00421895	5	6	2132.193848	1806.239136	3366.192139	S	9.112175941
no-basalt	basalt	North	338603.441	7403212.912	0.053333335	0	0	0	1.75	0	0.942995608	0.009465619	5	6	2079.813721	2645.042725	3769.781006	W	10.40708923
no-basalt	basalt	North	336627.761	7404363.152	0.053333335	0	0	0	1.100006104	0	0.985887289	0.004870284	4.666666508	6	1666.020752	2087.163086	4588.368652	S	11.81840611
no-basalt	basalt	North	342187.441	7396496.272	0.035555556	0	0	0	2.209991455	0	0.506998241	0.008043996	5.833333492	10	360.5551147	680.0735474	1050	E	10.79193687
no-basalt	basalt	North	342614.161	7399211.152	0.057777777	0	0	0	2.130004883	0	0.968539238	0.002663065	4.666666508	3	1779.395996	2386.550781	3098.588379	S	12.21837902
no-basalt	basalt	North	343983.921	7397963.472	0.09333333	0.026666667	0	0	3.420013428	0	0.992999434	0.007125968	5	3	1779.220337	2488.473633	3209.069092	W	10.68092632
no-basalt	basalt	North	335563.761	7402412.112	0.155555559	0.022222223	0	0	3.579986572	0	0.048037935	0.015034394	4.666666508	10	257.3907471	25	2986.846191	S	14.25713158
no-basalt	basalt	North	338886.801	7400910.192	0.039999999	0	0	0	1.75	0	0.679615438	0.006582154	5.384615421	10	1573.411987	2142.574219	2165.207764	W	12.44460583
no-basalt	basalt	North	337837.361	7399501.232	0.146666663	0.013333334	0	0	2.899993896	0	0.23837097	0.008827813	5	7	738.6643677	1062.132324	831.0384521	S	12.11551952
no-basalt	basalt	North	337530.481	7400352.432	0.053333335	0	0	0	1.699981689	0	0.507355928	0.008358578	5.384615421	8	320.1562195	705.7797241	761.9875488	S	10.66311455
no-basalt	basalt	North	337004.081	7404495.312	0.088888891	0	0	0	2.25	0	0.995342612	0.003234779	4.666666508	6	2057.303955	2413.503662	4700	S	12.4336729
no-basalt	basalt	North	338517.201	7403625.072	0.008888889	0	0	0	0.579986572	0	0.950360298	0.004290013	5	6	2371.840088	2846.159668	4122.878418	W	11.50414181
no-basalt	basalt	North	340166.961	7397533.392	0.102222221	0.013333334	0	0	2.83001709	0	0.2879951	0.006548221	5	8	536.7727661	579.8706665	1432.872925	W	11.98683453
no-basalt	basalt	North	343453.041	7398224.432	0.035555556	0	0	0	1.869995117	0	0.976056039	0.01275277	4.666666508	3	1407.568848	2142.574219	2895.038818	W	8.730662346
no-basalt	basalt	North	339228.401	7404370.992	0.102222219	0	0	0	1.209991455	0	0.930106163	0.005465277	5.384615421	6	2364.450195	3871.449951	5076.477539	W	13.12041759
no-basalt	basalt	North	336388.081	7404214.192	0.06666667	0	0	0	1.510009766	0	0.967554152	0.00603077	4.666666508	6	1375.227295	1826.540405	4465.492676	S	11.39024353
no-basalt	basalt	North	338186.801	7400360.272	0.111111114	0.031111112	0	0	2.809997559	0	0.862350047	0.006194161	5	8	886.0022583	1328.768311	1285.739014	S	12.35508919
no-basalt	basalt	North	340620.561	7399978.352	0.048888888	0	0	0	1.190002441	0	0.191712305	0.004592388	4.666666508	3	180.2775574	2353.322021	3539.156006	S	10.82838631
no-basalt	basalt	North	342753.041	7399576.272	0	0	0	0	0.300018311	0	0.969602942	0.001679999	4.666666508	3	1985.730347	2790.385254	3500.089355	S	13.18742275
no-basalt	basalt	North	341882.801	7400138.512	0	0	0	0	0.160003662	0	0.694443882	0.00375374	5.384615421	3	1341.640747	2751.817627	3726.258057	S	12.27280426
no-basalt	basalt	North	341086.481	7399567.312	0.039999999	0	0	0	2.289978027	0	0.192423925	0.007172995	5.384615421	3	371.6517334	1956.55957	3075.406494	S	11.71808147
no-basalt	basalt	North	337261.681	7405842.672	0.022222223	0	0	0	0.849975586	0	0.979461551	0.005529996	5	6	2851.534668	3671.511719	6054.182617	S	13.09193516
no-basalt	basalt	North	343375.761	7396490.672	0.026666667	0	0	0	1.690002441	0	0.654742777	0.002939212	5.384615421	10	1394.632568	1772.004517	2250	W	11.4586401
no-basalt	basalt	North	339766.001	7400419.632	0.026666667	0	0	0	1.529998779	0	0.29047817	0.007019493	4.666666508	3	625	2893.311279	2795.755859	S	12.50658417
no-basalt	basalt	North	339300.081	7403190.512	0.022222223	0	0	0	1.089996338	0	0.824513257	0.005674589	4.375	2	1456.236572	3207.023682	4090.919922	W	13.30530453
no-basalt	basalt	North	336364.561	7404012.592	0.048888888	0	0	0	1.279998779	0	0.945023477	0.007298453	4.666666508	6	1273.03772	1643.35791	4270.977539	S	11.41520023
no-basalt	basalt	North	336542.641	7404248.912	0.093333334	0	0	0	1.990020752	7.957747155	0.980681956	0.005883966	4.666666508	6	1520.896118	1927.595703	4472.694824	S	11.69404984
no-basalt	basalt	North	338135.281	7402886.992	0	0	0	0	0.460021973	0	0.993242621	0.005593002	5	6	2419.323242	2070.02417	3289.376953	S	12.69480515
no-basalt	basalt	North	338503.761	7399276.112	0.026666667	0	0	0	1.190002441	0	0.818636656	0.004727929	5.833333492	8	555.0900879	1769.3573	1542.117065	S	11.51276398
no-basalt	basalt	North	340844.561	7400750.032	0.053333335	0	0	0	1.420013428	0	0.377454937	0.005623708	4.375	3	254.9509735	3126.599609	3923.088867	S	12.48698521
no-basalt	basalt	North	340826.641	7396818.832	0.053333335	0	0	0	1.480010986	0	0.195288986	0.007998028	5.384615421	8	675.4628296	257.3907471	442.295166	W	12.31258488
no-basalt	basalt	North	336437.361	7402638.352	0.057777781	0.008888889	0	0	3.269989014	0	0.761852801	0.006593483	4.375	6	1000	827.6472778	2902.584961	S	11.9059248
no-basalt	basalt	North	342918.801	7397321.712	0.008888889	0	0	0	0.869995117	0	0.955505669	0.003232068	5	3	637.3774414	1261.199829	1957.358032	S	12.33367825
no-basalt	basalt	North	338886.801	7396619.472	0.039999999	0.035555556	0	0	3.779998779	0	0.013186379	0.016126061	5.833333492	10	235.8495178	2051.980713	2236.347412	S	9.641326904
no-basalt	basalt	North	336298.481	7405706.032	0.031111112	0	0	0	1.009979248	0	0.984667361	0.004103402	4.666666508	6	1929.378174	3183.747803	5966.206543	S	11.8728466
no-basalt	basalt	North	340091.921	7397179.472	0.075555556	0	0	0	1.200012207	0	0.360138118	0.003697968	5.384615421	8	785.0159302	728.0109863	1261.942993	S	12.76742649
no-basalt	basalt	North	337258.321	7405465.232	0.004444445	0	0	0	1.060028076	0	0.976353765	0.004764086	5	6	2698.37915	3349.719971	5679.458496	S	13.17646885
no-basalt	basalt	North	336254.801	7401570.992	0.048888888	0	0	0	1.970001221	0	0.627624333	0.005535073	4.375	6	1355.083008	212.132019	1917.35498	W	7.960760593
no-basalt	basalt	North	341900.721	7399941.392	0	0	0	0	0.1	0	0.72523874	0.001393176	5.384615421	3	1276.959351	2582.755371	3535.975586	S	12.71696091
no-basalt	basalt	North	335236.721	7403634.032	0.164444447	0	0	0	2.440002441	0	0.674764991	0.013454007	4.666666508	10	90.13877869	1019.803894	4229.065918	S	11.70022583
no-basalt	basalt	North	339908.241	7399440.752	0.004444445	0	0	0	0.649993896	0	0.2361909	0.005241042	5.384615421	3	686.4765015	1980.056763	2890.609863	S	12.82067585
no-basalt	basalt	North	335518.961	7405703.792	0.06666667	0	0	0	1.890014648	0	0.956081331	0.008870845	4.666666508	6	1326.885376	3075.406494	6105.837402	S	13.02626705
no-basalt	basalt	North	337237.041	7400872.112	0.088888891	0	0	0	1.809997559	0	0.599072397	0.006367328	4.375	6	756.6372681	581.4851685	1093.446289	S	11.31080532
no-basalt	basalt	North	338125.201	7398669.072	0.035555556	0	0	0	1.990020752	0	0.176252395	0.009010797	5.384615421	8	145.7737885	1821.572144	1538.058838	E	10.96092796
no-basalt	basalt	North	337914.641	7399878.672	0.035555556	0	0	0	1.459991455	0	0.523806989	0.008554465	5	7	617.4544067	1029.866455	880.6957397	S	10.99126816
no-basalt	basalt	North	340810.961	7396588.112	0.079999998	0	0	0	1.760009766	0	0.23446013	0.008991675	5.384615421	8	726.7221069	300	340.0367737	W	10.72878551
no-basalt	basalt	North	341706.961	7397857.072	0.062222224	0	0	0	1.679992676	0	0.409515619	0.008599891	5	3	275	850.3675537	1490.385864	S	13.59560204
no-basalt	basalt	North	341747.281	7399541.552	0.093333334	0	0	0	2.299987793	0	0.898100436	0.003217029	5.384615421	3	980.4335327	2147.091064	3108.456299	W	9.517103195
no-basalt	basalt	North	341807.761	7396897.232	0.084444441	0	0	0	1.610015869	0	0.114078395	0.012993401	5.384615421	10	103.0776367	160.0781097	784.6177368	E	11.05239296
no-basalt	basalt	North	341854.801	7400560.752	0.013333334	0	0	0	2.010009766	0	0.69315654	0.005279897	5	3	1296.630249	3133.887207	4138.991699	S	12.03264141
no-basalt	basalt	North	342384.561	7398178.512	0	0	0	0	0.1	0	0.681664586	0.006886352	5.384615421	3	756.6372681	1367.707886	2110.094727	S	12.13692284
no-basalt	basalt	North	334207.441	7405567.152	0.044444444	0.031111112	0	0	4.809997559	7.957747155	0.849909544	0.006188963	4.375	8	145.7737885	3171.15918	6407.125	S	10.11571026
no-basalt	basalt	North	337299.761	7402232.912	0.035555556	0	0	0	1.179992676	0	0.952274144	0.005728111	4.666666508	6	1892.74939	1000	2462.721924	S	11.39543819
no-basalt	basalt	North	338878.961	7403570.192	0.004444445	0	0	0	0.58001709	0	0.905062795	0.005880283	5	6	2020.055786	3076.625732	4203.941895	S	12.72693157
no-basalt	basalt	North	341251.121	7399274.992	0.066666666	0.008888889	0	0	3.440002441	0	0.327130437	0.013549333	5.384615421	3	452.7692871	1707.703247	2777.813965	E	9.421516418
no-basalt	basalt	North	341899.601	7396416.752	0.248888884	0.048888888	0	0	3.260009766	0	0.271529377	0.011755532	5.384615421	10	350	515.3881836	750	E	10.76666451
no-basalt	basalt	North	335597.361	7403302.512	0.13333334	0	0	0	2.399993896	0	0.626972377	0.006553386	4.666666508	10	279.5084839	686.4765015	3792.838623	S	12.93312931
no-basalt	basalt	North	343002.801	7396724.752	0.111111112	0	0	0	1.739990234	0	0.900548995	0.002735992	4.666666508	3	982.9801636	1353.236816	1888.451782	S	12.11696053
no-basalt	basalt	North	339116.401	7397999.312	0.13333334	0	0	0	2.459991455	0	0.87034899	0.006073628	6.363636494	8	534.4389648	1662.265015	2520.044678	S	10.86722374
no-basalt	basalt	North	341391.121	7399521.392	0.057777777	0	0	0	2.049987793	0	0.560951591	0.014958878	5.833333492	3	640.800293	1984.470947	3035.312988	E	9.083469391
no-basalt	basalt	North	340797.521	7397097.712	0.364444435	0.093333334	0	0	4.170013428	15.91549431	0.176942647	0.006534718	5.384615421	8	552.2680054	158.1138916	694.6221924	W	9.736284256
no-basalt	basalt	North	338821.841	7398049.712	0.146666661	0	0	0	2.229980469	0	0.710932314	0.00804895	7	27	602.0797119	1966.119141	2457.768311	S	11.59902573
no-basalt	basalt	North	340405.521	7399068.912	0.004444445	0	0	0	0.520019531	0	0.219218224	0.005880912	5	3	400.7804871	1461.591675	2675.116699	S	12.74369526
no-basalt	basalt	North	335505.521	7401857.712	0	0	0	0	0.480010986	0	0.460140139	0.011614269	4.375	6	770.1460571	318.1980591	2545.830078	W	9.305502892
no-basalt	basalt	North	336523.601	7401536.272	0	0	0	0	0.300018311	7.957747155	0.062736265	0.022869369	4.375	6	1538.058838	25	1813.318848	E	10.07759666
no-basalt	basalt	North	343840.561	7399150.672	0.013333334	0	0	0	1.389984131	0	0.739500463	0.004517848	4.666666508	3	2319.078369	3040.559082	3800.73999	W	11.49281979
no-basalt	basalt	North	336679.281	7402008.912	0.093333336	0.031111112	0	0	3.609985352	0	0.672850132	0.007141543	4.375	6	1397.54248	406.9704895	2245.133545	S	12.40507317
no-basalt	basalt	North	337648.081	7403040.432	0.017777778	0	0	0	0.600006104	0	0.991199791	0.006684195	5	6	2202.271484	1803.122314	3304.920654	S	9.674510002
no-basalt	basalt	North	339572.241	7399054.352	0.004444445	0	0	0	0.609985352	0	0.369184911	0.006035531	5.384615421	3	1185.854126	1846.957031	2613.666016	S	12.0735321
no-basalt	basalt	North	342284.881	7398965.872	0.053333333	0.004444445	0	0	2.570007324	0	0.876310706	0.007351659	5	3	1450	2036.694702	2729.125488	E	10.21472549
no-basalt	basalt	North	335775.441	7402154.512	0.022222223	0	0	0	0.850006104	0	0.244204029	0.021492392	4.375	6	590.0211792	70.7106781	2660.944336	S	8.378566742
no-basalt	basalt	North	343357.841	7398446.192	0.097777776	0.039999999	0	0	3.940002441	7.957747155	1	0.005206355	4.666666508	3	1468.204712	2199.147705	2958.568115	W	9.670501709
no-basalt	basalt	North	335402.481	7401896.912	0.053333335	0	0	0	1.640014648	23.87324146	0.496327549	0.014112637	4.375	6	728.8690186	381.608429	2625	W	8.572051048
no-basalt	basalt	North	338586.641	7397230.992	0.062222224	0	0	0	2.239990234	0	0.096237391	0.029206453	5.384615421	8	25	2182.458496	2658.006836	W	7.22035265
no-basalt	basalt	North	336056.561	7402974.352	0.057777777	0	0	0	1.720001221	0	0.713026106	0.006531852	4.666666508	10	625.4998169	682.3671875	3307	S	12.19007397
no-basalt	basalt	North	336197.681	7401340.272	0.053333335	0	0	0	1.980010986	0	0.457605958	0.008294954	4.375	6	1500.83313	371.6517334	1744.276367	W	11.8444376
no-basalt	basalt	North	336708.401	7402836.592	0.044444446	0	0	0	1.220001221	0	0.891364515	0.007061822	4.666666508	6	1275	1118.033936	3062.372314	S	11.95527935
no-basalt	basalt	North	337546.161	7402907.152	0.026666667	0	0	0	1.369995117	0	0.99362278	0.005777297	5	6	2100	1644.118286	3164.747314	S	9.961686134
no-basalt	basalt	North	337456.561	7405077.712	0.022222223	0	0	0	0.690002441	0	0.988013804	0.004996854	5	6	2728.094482	3162.673096	5317.012695	S	13.20602322
no-basalt	basalt	North	336014.001	7404350.832	0.133333331	0.004444445	0	0	2.549987793	0	0.966387987	0.006910637	4.666666508	6	1107.079468	1810.559326	4677.739746	S	11.59299469
no-basalt	basalt	North	339128.721	7402798.512	0.053333335	0	0	0	1.889984131	0	0.80172348	0.003870291	4.666666508	6	1431.127197	2862.254395	3661.966797	S	13.15900993
no-basalt	basalt	North	335739.601	7405186.352	0.062222224	0	0	0	1.429992676	0	0.946783841	0.005423463	4.666666508	6	1196.348633	2564.785645	5542.788086	S	11.18290901
no-basalt	basalt	North	337984.081	7400052.272	0.084444441	0	0	0	2.350006104	0	0.663761616	0.006704824	5	7	651.9202271	1100	989.0020142	S	11.48624516
no-basalt	basalt	North	338420.881	7402447.952	0	0	0	0	0.410003662	0	0.931542695	0.006411021	5	6	2078.761719	2057.303955	2985.485596	S	11.28537655
no-basalt	basalt	North	343651.281	7396056.112	0.088888891	0	0	0	2	0	0.318513572	0.006036376	5.384615421	10	1800.347168	2180.882813	2525	W	11.6277914
no-basalt	basalt	North	338405.201	7403345.072	0	0	0	0	0.359985352	0	0.95811367	0.005136719	5	6	2314.357422	2568.195068	3806.983643	W	11.55602837
no-basalt	basalt	North	336161.841	7402341.552	0.071111113	0.017777778	0	0	2.75	0	0.565260112	0.008284621	4.375	6	784.6177368	430.116272	2680.135254	S	11.91589832
no-basalt	basalt	North	336718.481	7405828.112	0	0	0	0	0.380004883	0	1	0.004371049	4.666666508	6	2360.349365	3435.476563	6056.24707	S	11.38935089
no-basalt	basalt	North	335311.761	7405557.072	0	0	0	0	0.410003662	0	0.933356225	0.006994723	4.666666508	6	1081.954346	2927.669678	6013.006836	S	12.18579769
no-basalt	basalt	North	338484.721	7404818.992	0.06666667	0	0	0	1.950012207	0	0.98765564	0.005400348	5	6	3175.393555	3717.273682	5230.021484	S	12.56869698
no-basalt	basalt	North	341710.321	7400519.312	0.06666667	0	0	0	2.420013428	0	0.65509975	0.004986526	5	3	1164.31311	3035.827637	4065.864258	S	11.25074577
no-basalt	basalt	North	337949.361	7405495.472	0.017777778	0	0	0	0.769989014	0	0.995221257	0.007603895	5	6	3332.416504	3774.668945	5770.615234	W	11.37606239
no-basalt	basalt	North	335868.401	7402820.912	0.106666669	0	0	0	1.850006104	0	0.591915131	0.00660955	4.666666508	10	425	436.6062012	3227.421631	S	12.0627985
no-basalt	basalt	North	337720.881	7403875.952	0.026666667	0	0	0	0.970001221	0	0.996203363	0.004009827	5	6	2458.785156	2517.563232	4155.192383	S	13.74354553
no-basalt	basalt	North	336519.121	7404970.192	0.004444445	0	0	0	0.570007324	0	0.975480795	0.00568191	4.666666508	6	1818.30957	2551.102539	5196.753906	S	11.52380753
no-basalt	basalt	North	335207.601	7404275.792	0.088888891	0	0	0	1.899993896	0	0.775785208	0.00749574	4.666666508	10	381.608429	1665.270264	4837.418945	S	11.15828896
no-basalt	basalt	North	340793.041	7399182.032	0	0	0	0	0.179992676	7.957747155	0	0.011377166	5	3	25	1550.806274	2722.590576	E	16.68733406
no-basalt	basalt	North	340866.961	7396315.952	0.088888891	0	0	0	2.069976807	0	0.232019052	0.012527209	5.384615421	8	465.0269165	325.9601135	250	W	11.97869778
no-basalt	basalt	North	341365.361	7397064.112	0.053333335	0	0	0	1.779998779	0	0.098961078	0.0120928	5.384615421	10	313.249115	291.5475769	617.4544067	S	10.03869438
no-basalt	basalt	North	334376.561	7405942.352	0.004444445	0	0	0	1.960021973	0	0.880190909	0.008091712	4.375	6	559.0169678	3463.018799	6677.012695	S	11.02791595
no-basalt	basalt	North	343879.761	7398088.912	0.026666667	0.004444445	0	0	2.559997559	0	0.999506414	0.00829372	4.666666508	3	1726.991699	2448.59668	3181.587646	W	9.854763031
no-basalt	basalt	North	342019.441	7399148.432	0.053333335	0	0	0	2.089996338	0	0.808843136	0.004082626	5.384615421	3	1176.063354	1968.660767	2790.721436	S	12.87805557
no-basalt	basalt	North	340261.041	7401247.312	0.039999999	0	0	0	1.570007324	0	0.432451159	0.004800651	4.375	3	403.8873596	3555.01416	3535.975586	S	11.86503506
no-basalt	basalt	North	336898.801	7404951.152	0.048888888	0	0	0	1.520019531	0	0.990475774	0.006404148	4.666666508	6	2158.8479	2726.948975	5175.966309	S	11.21751881
no-basalt	basalt	North	343095.761	7398695.952	0.008888889	0	0	0	0.570007324	0	0.991773188	0.00306432	4.666666508	3	1484.082275	2183.031006	2939.812744	S	12.19443798
no-basalt	basalt	North	336767.761	7400935.952	0.048888888	0	0	0	1.5	0	0.341439575	0.008805046	4.375	6	1005.609253	200	1171.804199	S	12.98494625
no-basalt	basalt	North	343736.401	7398610.832	0.057777777	0	0	0	2.220001221	0	0.974889457	0.004448562	4.666666508	3	1866.313232	2600.480713	3357.919678	W	11.820755
no-basalt	basalt	North	335708.241	7402630.512	0.022222223	0	0	0	1.510009766	0	0.480222344	0.003634726	4.666666508	10	275	223.6067963	3122.19873	W	11.44232464
no-basalt	basalt	North	342585.041	7398719.472	0.093333334	0	0	0	2.179992676	0	0.939467967	0.003873396	5	3	1309.818604	1923.538452	2655.771973	S	11.66175747
no-basalt	basalt	North	336397.041	7402844.432	0.06666667	0	0	0	1.540008545	0	0.799261212	0.00691995	4.375	6	950	905.8834839	3108.456299	S	12.1704464
no-basalt	basalt	North	340748.241	7398552.592	0	0	0	0	0.159973145	0	0.014366629	0.018483879	5.384615421	3	75	925	2113.202393	W	11.22341156
no-basalt	basalt	North	336187.601	7405863.952	0.004444445	0	0	0	0.559997559	0	0.988549769	0.005395218	4.666666508	6	1930.025879	3305.487793	6127.44873	S	12.04167652
no-basalt	basalt	North	342066.481	7398494.352	0	0	0	0	0.1	0	0.706009924	0.004840129	5.384615421	3	965.6604004	1521.923218	2203.54834	S	11.85221672
no-basalt	basalt	North	341667.761	7398549.232	0	0	0	0	0.420013428	0	0.97596091	0.005293522	5.384615421	3	834.4160156	1290.590942	2116.158203	S	9.254414558
no-basalt	basalt	North	342350.961	7397154.832	0.097777776	0	0	0	1.440002441	0	0.488023669	0.00560005	5.833333492	10	285.0438538	691.4658813	1398.660034	E	11.79319191
no-basalt	basalt	North	336406.001	7402911.632	0	0	0	0	0.479980469	0	0.816202402	0.006320488	4.666666508	6	975	961.7692261	3177.459717	S	12.3402977
no-basalt	basalt	North	342670.161	7397321.712	0.311111104	0.008888889	0	0	2.820007324	0	0.831611514	0.008323722	5	3	395.2846985	1020.110352	1733.854126	E	9.452153206
no-basalt	basalt	North	335968.081	7402501.712	0.062222224	0	0	0	1.559997559	0	0.546829402	0.005153447	4.666666508	10	539.6757813	388.1043701	2911.400146	S	13.31653309
no-basalt	basalt	North	338575.441	7398333.072	0.204444438	0	0	0	2.5	0	0.562217414	0.005151156	6.363636494	27	395.2846985	2261.08374	2088.659912	S	11.04783535
no-basalt	basalt	North	339386.321	7403555.632	0.062222224	0	0	0	1.260009766	0	0.849224389	0.005279633	4.375	2	1644.118286	3475.809082	4446.698242	W	12.84682465
no-basalt	basalt	North	338526.161	7399819.312	0.208888896	0.053333335	0	0	3.759979248	0	0.950634956	0.004274236	5	8	1035.91748	1659.254272	1500.208252	S	10.71029472
no-basalt	basalt	North	338985.361	7399803.632	0.106666669	0	0	0	2.459991455	0	0.736687779	0.006917142	5	3	1261.199829	2107.279053	1950.160156	W	11.79263115
no-basalt	basalt	North	338614.641	7405278.192	0.024875622	0	0	0	1.269989014	0	1	0.005496915	5.384615421	6	3480.750732	4116.430664	5721.068359	S	11.24676609
no-basalt	basalt	North	341196.241	7400216.912	0.026666667	0	0	0	0.870025635	0	0.433762163	0.009204399	5.384615421	3	776.6112061	2614.024658	3725.335693	E	10.50513935
no-basalt	basalt	North	339667.441	7396916.272	0.124444447	0	0	0	2.410003662	0	0.890323877	0.003119131	5.833333492	8	467.0385437	1221.16748	1535.008179	S	11.00945377
no-basalt	basalt	North	341566.961	7398042.992	0.071111113	0	0	0	2.089996338	0	0.521000385	0.011172315	5.384615421	3	474.3416443	905.8834839	1607.210327	S	9.173264503
no-basalt	basalt	North	340735.921	7397834.672	0	0	0	0	0.1	0	0	0.007683352	5.384615421	3	35.35533905	200	1408.012817	S	14.65969086
no-basalt	basalt	North	342002.641	7396992.432	0.155555561	0	0	0	2.25	0	0.289827943	0.009267629	5.833333492	10	152.0690613	325	1007.782166	E	11.60055637
no-basalt	basalt	North	336021.841	7405422.672	0.008888889	0	0	0	0.519989014	0	0.986378253	0.006113887	4.666666508	6	1542.92749	2828.979492	5708.874512	S	13.16643047
no-basalt	basalt	North	337190.001	7404239.952	0.071111113	0	0	0	1.779998779	0	0.993007958	0.0073281	5	6	2117.339111	2352.790771	4452.527344	S	12.08648872
no-basalt	basalt	North	338163.281	7402724.592	0	0	0	0	0.449981689	0	0.99448657	0.005183213	5	6	2359.157715	1985.100708	3133.887207	S	12.91320992
no-basalt	basalt	North	340378.641	7396175.952	0.004444445	0	0	0	0.960021973	0	0.318095982	0.007901113	5.833333492	3	790.569397	807.7747192	725.4309082	S	9.96737957
no-basalt	basalt	North	342065.361	7396846.832	0.12888889	0	0	0	2.029998779	0	0.313474745	0.00987557	5.833333492	10	25	403.8873596	989.0020142	E	11.18856621
no-basalt	basalt	North	336315.281	7403245.392	0.022222223	0	0	0	0.680023193	0	0.83500576	0.006393048	4.666666508	6	925	1040.432617	3515.412598	S	12.24422455
no-basalt	basalt	North	341429.201	7396049.392	0.013333334	0	0	0	1.289978027	0	0.002963027	0.013666124	5.384615421	10	50	540.8327026	300	E	10.54829597
no-basalt	basalt	North	339184.721	7398299.472	0.213333329	0.004444445	0	0	2.91998291	7.957747155	0.991180003	0.003848013	5.833333492	8	825.3787231	1680.77356	2593.260498	S	12.98805332
no-basalt	basalt	North	336491.121	7400622.352	0.111111112	0	0	0	1.649993896	7.957747155	0.410449505	0.016285865	4.117647171	6	972.4324951	160.0781097	964.6890869	W	8.727027893
no-basalt	basalt	North	335380.081	7402918.352	0.137777783	0.017777778	0	0	3.299987793	0	0.03656476	0.016182756	4.666666508	10	50	279.5084839	3510.786865	W	9.440493584
no-basalt	basalt	North	337287.441	7403314.832	0.079999998	0	0	0	1.489990234	0	0.979443789	0.005644719	4.666666508	6	1887.624146	1805.027832	3533.854248	S	11.68210125
no-basalt	basalt	North	336995.121	7404449.392	0.115555555	0	0	0	2.119995117	0	0.997597218	0.003281561	4.666666508	6	2013.237427	2359.157715	4650	S	12.59569263
no-basalt	basalt	North	341346.321	7397467.312	0.102222221	0.013333334	0	0	3.190002441	0	0.175065652	0.009287997	5.384615421	3	371.6517334	500	995.3014526	E	13.33488846
no-basalt	basalt	North	342689.201	7396422.352	0.044444446	0	0	0	2.350006104	0	0.876337707	0.00544938	5	3	776.6112061	1152.442993	1550	E	11.09901142
no-basalt	basalt	North	336866.321	7405157.232	0.039999999	0	0	0	1.399993896	0	0.998877466	0.004934385	4.666666508	6	2215.005615	2887.148193	5376.453613	S	11.74231911
no-basalt	basalt	North	338579.921	7401130.832	0.044444446	0	0	0	1.480010986	0	0.833735466	0.005313507	5	6	1616.516357	1913.765869	2055.480469	S	12.08343124
no-basalt	basalt	North	340550.001	7399801.392	0.053333335	0	0	0	1.929992676	0	0.0796877	0.020412715	5	3	35.35533905	2182.029053	3374.351807	E	9.573170662
no-basalt	basalt	North	338523.921	7404691.312	0.035555556	0	0	0	1.519989014	0	0.981069207	0.00594567	5	6	3064.412598	3630.168945	5117.188965	S	12.48449707
no-basalt	basalt	North	343334.321	7395986.672	0.062222224	0	0	0	2.040008545	0	0.486595809	0.004824217	5.384615421	10	1553.222412	1923.538452	2200	S	11.71212959
no-basalt	basalt	North	342540.241	7398797.872	0.159999996	0	0	0	2.369995117	0	0.93163389	0.005564162	5	3	1372.953003	1968.025635	2692.582275	S	10.92633915
no-basalt	basalt	North	337959.441	7398479.792	0.164444447	0	0	0	2.369995117	0	0.051967058	0.009954779	5	8	215.058136	1845.433594	1555.032104	E	10.69946003
no-basalt	basalt	North	338810.641	7397441.552	0	0	0	0	0.1	0	0.465665907	0.004669395	7	27	235.8495178	1932.938232	2511.5979	E	9.377688408
no-basalt	basalt	North	338938.321	7397281.392	0.164444437	0.004444445	0	0	2.509979248	0	0.333546638	0.007846023	6.363636494	13	237.1708221	1829.10498	2340.939941	S	10.85716629
no-basalt	basalt	North	337065.681	7404992.592	0.048888888	0	0	0	1.270019531	0	0.992836833	0.005874932	5	6	2325.537598	2842.973633	5200.060059	S	11.9638958
no-basalt	basalt	North	335971.441	7405057.552	0.013333334	0	0	0	0.700012207	0	0.976301968	0.005703024	4.666666508	6	1352.081787	2476.01001	5373.662598	S	12.71015644
no-basalt	basalt	North	334979.121	7403039.312	0.422222227	0.093333334	0	0	3.410003662	0	0.587195575	0.004511236	4.666666508	10	350.8917236	602.0797119	3816.084229	N	9.798060417
no-basalt	basalt	North	341085.361	7398289.392	0.031111112	0	0	0	0.769989014	0	0.157938749	0.006854124	5.384615421	3	250	738.2411499	1800.694336	S	11.43132973
no-basalt	basalt	North	343366.801	7398826.992	0.057777777	0	0	0	2.290008545	0	0.999748528	0.002781913	4.666666508	3	1765.113281	2477.145508	3236.220947	W	11.89893627
no-basalt	basalt	North	335143.761	7402677.552	0.146666668	0.013333332	0.062222224	0	9.279998779	7.957747155	0.325027674	0.017481398	4.666666508	10	55.90169907	304.1381226	3439.839844	W	9.887521744
no-basalt	basalt	North	340006.801	7401871.152	0.031578947	0	0	0	1.559997559	0	0.569985569	0.002732352	4.666666508	10	546.0082397	3445.468262	3627.154541	W	9.189084053
no-basalt	basalt	North	339397.521	7398812.432	0.062222224	0	0	0	2.199981689	0	0.534165978	0.004981131	5.384615421	3	1200.260376	1789.727539	2525.494873	S	11.32818985
no-basalt	basalt	North	337362.481	7399376.912	0.057777777	0	0	0	1.869995117	0	0.045368481	0.012454236	4.375	7	514.7814941	765.2614136	477.6243286	S	9.987382889
no-basalt	basalt	North	341701.361	7398984.912	0.177777784	0.013333334	0	0	2.649993896	0	0.997569561	0.003409833	5.384615421	3	875	1665.270264	2565.272949	S	8.056103706
no-basalt	basalt	North	343886.481	7397728.272	0.079999998	0.017777778	0	0	3.429992676	7.957747155	0.89777422	0.007300049	5	3	1627.881958	2316.381836	3020.761475	S	12.13793373
no-basalt	basalt	North	339447.921	7398404.752	0.088888889	0.004444445	0	0	2.729980469	0	0.559859276	0.003903811	5.384615421	3	972.4324951	1513.481079	2568.195068	S	10.83722591
no-basalt	basalt	North	337747.761	7400906.832	0.048888888	0	0	0	1.569976807	0	0.830444992	0.005816368	5.384615421	6	894.4271851	1040.73291	1325	S	11.87903786
no-basalt	basalt	North	335748.561	7401148.752	0.007874016	0	0	0	0.989990234	0	0.99962914	0.00287194	4.375	6	1528.275146	800	1839.836914	W	8.483592033
no-basalt	basalt	North	334121.201	7405642.192	0.057777779	0.013333334	0	0	3.799987793	0	0.865803719	0.009249766	4.375	8	201.5564423	3279.576904	6518.291504	S	9.95945549
no-basalt	basalt	North	335356.561	7403390.992	0.115555555	0	0	0	2.160003662	0	0.590372026	0.016781894	4.666666508	10	111.8033981	753.7407227	3949.762695	E	11.28655243
no-basalt	basalt	North	335132.561	7402520.752	0.079999998	0	0	0	2.380004883	15.91549431	0.718655705	0.136409342	4.666666508	10	100	325	3293.649414	W	5.289049625
no-basalt	basalt	North	336036.401	7401821.872	0.208888885	0.008888889	0	0	2.870025635	0	0.056115549	0.014235022	4.375	6	1020.110352	70.7106781	2236.766602	W	10.16721916
no-basalt	basalt	North	339800.721	7399255.952	0.004444445	0	0	0	0.570007324	0	0.280868173	0.005373091	5.384615421	3	866.7468262	1869.826172	2815.359619	S	13.03765202
no-basalt	basalt	North	337078.001	7405226.672	0.031111112	0	0	0	0.839996338	0	0.982590199	0.004370875	5	6	2452.039795	3066.043945	5450.229492	S	10.62874222
no-basalt	basalt	North	338979.761	7400247.152	0	0	0	0	0.160003662	0	0.633513033	0.004078661	5.384615421	3	1400	2105.350342	2001.249756	S	12.83883286
no-basalt	basalt	North	337612.241	7401570.992	0.062222224	0	0	0	1.040008545	0	0.97284019	0.005406348	5	6	1475.84729	1027.740234	1865.810791	S	11.79372311
no-basalt	basalt	North	335021.681	7404608.432	0.057777777	0	0	0	1.690002441	0	0.79435432	0.007666149	4.666666508	10	302.0761414	2020.210449	5213.563965	S	10.31686783
no-basalt	basalt	North	340461.521	7397087.632	0.062222224	0	0	0	2.460021973	0	0.240504742	0.005627275	5.384615421	8	614.9187012	413.8236389	903.1195679	W	12.56472111
no-basalt	basalt	North	338270.801	7401626.992	0.013333334	0	0	0	0.700012207	0	0.950408161	0.005054782	5	6	1783.605957	1681.703003	2218.811523	S	12.50624657
no-basalt	basalt	North	338324.561	7403492.912	0.008888889	0	0	0	0.639984131	0	0.951515555	0.003623976	5	6	2470.956299	2598.677734	3913.518066	S	12.20196438
no-basalt	basalt	North	335738.481	7403774.032	0.044444446	0	0	0	1.410003662	0	0.813264787	0.007578883	4.666666508	6	601.0407715	1158.123535	4166.908203	S	12.42095089
no-basalt	basalt	North	338119.601	7400991.952	0.013333334	0	0	0	0.730010986	0	0.899128854	0.006216536	5	6	1168.867065	1416.200928	1611.094238	S	12.02415085
no-basalt	basalt	North	336089.041	7405952.432	0.004444445	0	0	0	0.679992676	0	0.997306824	0.005102194	4.666666508	6	1914.418945	3383.230469	6240.242188	S	12.50317955
no-basalt	basalt	North	339030.161	7397052.912	0.079999998	0	0	0	1.83001709	0	0.196239367	0.008558438	6.363636494	13	125	1779.922729	2177.297607	S	10.50505352
no-basalt	basalt	North	336609.841	7405599.632	0.022222223	0	0	0	1.180023193	0	0.997817218	0.005189177	4.666666508	6	2157.834717	3166.228027	5812.110352	S	11.67712116
no-basalt	basalt	North	340106.481	7398209.872	0.004444445	0	0	0	0.779998779	0	0.243970826	0.005882569	4.666666508	3	269.2582397	849.2644043	2006.551758	S	12.04899025
no-basalt	basalt	North	336946.961	7403776.272	0.039999999	0	0	0	0.75	0	0.997057498	0.006810582	4.666666508	6	1700.735107	1870.327515	4000.3125	S	11.88306808
no-basalt	basalt	North	339809.681	7397982.512	0.044444446	0	0	0	1.920013428	0	0.358129799	0.006942294	5.384615421	8	564.0256958	989.0020142	2001.405762	S	11.06701756
no-basalt	basalt	North	336270.481	7401239.472	0.031111112	0	0	0	1.660003662	0	0.35629192	0.01001174	4.375	6	1556.036621	276.1340027	1621.149292	W	11.12932301
no-basalt	basalt	North	338686.321	7399632.272	0.182222223	0.004444445	0	0	2.630004883	0	0.984824002	0.007905505	5	8	943.3980713	1833.712036	1653.027588	S	9.906059265
no-basalt	basalt	North	335023.921	7403289.072	0.031111112	0	0	0	1.989990234	0	0.582355142	0.009622979	4.666666508	10	235.8495178	776.6112061	4018.783936	W	10.48362446
no-basalt	basalt	North	336543.761	7401536.272	0.004444445	0	0	0	0.570007324	7.957747155	0.146118626	0.036803488	4.375	6	1555.634888	0	1806.931152	E	9.345596313
no-basalt	basalt	North	336038.641	7404509.872	0.053333335	0	0	0	0.790008545	0	0.982812941	0.007289956	4.666666508	6	1197.131958	1961.185791	4819.556641	S	11.60850716
no-basalt	basalt	North	338070.321	7398078.832	0.217777779	0.004444445	0	0	2.630004883	0	0	0.015505126	4.666666508	8	25	2233.970703	1942.453369	E	11.07342434
no-basalt	basalt	North	339854.481	7396823.312	0.008888889	0	0	0	0.870025635	0	0.884294152	0.002614232	5.833333492	8	650.4805908	1073.83667	1315.769775	S	12.80825996
no-basalt	basalt	North	343944.721	7396835.632	0.084444446	0.004444445	0	0	2.790008545	0	0.318068653	0.007455502	5	10	1755.705078	2254.994385	2821.790039	W	11.22584438
no-basalt	basalt	North	340113.201	7400904.592	0.071111111	0.004444445	0	0	2.940002441	0	0.333859891	0.005925461	4.666666508	3	436.6062012	3328.851318	3274.332031	S	12.55827904
no-basalt	basalt	North	338325.681	7399213.392	0.093333334	0	0	0	2.410003662	0	0.600376487	0.006535349	5.833333492	8	403.8873596	1644.118286	1402.007446	S	10.96899796
no-basalt	basalt	North	338401.841	7403824.432	0	0	0	0	0.33001709	0	0.94984287	0.004319671	5	6	2551.959961	2899.137939	4253.380859	W	11.77341843
no-basalt	basalt	North	343899.921	7398246.832	0.013333334	0	0	0	1.25	0	0.997944474	0.010667571	4.666666508	3	1788.85437	2518.059814	3259.601318	W	10.630826
no-basalt	basalt	North	343544.881	7396959.952	0.088888891	0	0	0	1.899993896	0	0.779626191	0.005082435	5	10	1337.207886	1850.168945	2446.553711	S	11.41568565
no-basalt	basalt	North	343519.121	7397776.432	0.111111112	0	0	0	1.75	0	0.999506176	0.005592067	4.666666508	3	1274.019287	1982.737915	2707.512695	W	11.02365303
no-basalt	basalt	North	339437.841	7402469.232	0.022222223	0	0	0	1.33001709	0	0.762260795	0.005091805	4.375	6	1060.660156	3012.162842	3593.831543	S	12.21540928
no-basalt	basalt	North	337089.201	7404861.552	0.13333334	0	0	0	1.660003662	0	0.990614653	0.006927011	5	6	2291.969727	2755.222412	5075.246582	S	10.6342802
no-basalt	basalt	North	336737.521	7405866.192	0.088888891	0	0	0	2.089996338	0	0.99675858	0.005220345	4.666666508	6	2394.263916	3467.888184	6080.141602	S	11.75138664
no-basalt	basalt	North	338626.961	7398725.072	0.13333334	0	0	0	2.239990234	0	0.833898365	0.005400815	5.833333492	8	460.9772339	2150.581299	1886.796143	S	11.38733387
no-basalt	basalt	North	338251.761	7400627.952	0.13333334	0	0	0	2.210021973	0	0.947124183	0.004053766	5.384615421	10	1063.602295	1480.920288	1491.014771	S	12.58576107
no-basalt	basalt	North	336579.601	7401629.232	0.088888891	0	0	0	2.239990234	15.91549431	0.319427252	0.022463044	4.375	6	1523.975098	90.13877869	1892.74939	E	12.0799675
no-basalt	basalt	North	341648.721	7397258.992	0.168888882	0	0	0	2.5	0	0.178294942	0.01484428	5.384615421	10	50	254.9509735	922.293396	S	9.707718849
no-basalt	basalt	North	340048.241	7400145.232	0.017777778	0	0	0	2.190002441	0	0.174745142	0.004190414	5.384615421	3	350	2596.150879	3020.347656	S	14.38422012
no-basalt	basalt	North	342628.721	7399254.832	0	0	0	0	0.1	0	0.969661176	0.002282016	4.666666508	3	1808.486938	2442.334961	3154.461182	S	12.06890965
no-basalt	basalt	North	342311.761	7395996.752	0.053333335	0	0	0	2.120025635	0	0.680861652	0.004847714	5	10	711.0731201	1114.955078	1175	E	11.59415436
no-basalt	basalt	North	339077.201	7398244.592	0.039999999	0	0	0	2.279998779	0	0.93451196	0.002985074	6.363636494	8	785.0159302	1755.705078	2540.177246	S	11.748353
no-basalt	basalt	North	341444.881	7401186.832	0.048888888	0	0	0	1.539978027	0	0.810655296	0.016109601	5	3	725.4309082	3618.355957	4617.358398	S	8.532150269
no-basalt	basalt	North	334997.041	7403883.792	0.12888889	0.044444444	0.013333334	0	5.339996338	7.957747155	0.630315542	0.021241073	4.666666508	10	0	1328.532959	4561.797852	E	11.55217552
no-basalt	basalt	North	334826.801	7403710.192	0.088888891	0.013333332	0.026666667	0	8.789978027	7.957747155	0.687652826	0.008027074	4.666666508	10	213.6000824	1231.107178	4475.279297	W	9.79341507
no-basalt	basalt	North	337165.361	7402743.632	0.071111113	0	0	0	1.75	0	0.947601616	0.006930703	4.666666508	6	1725	1261.199829	2952.647217	S	11.44317341
no-basalt	basalt	North	338133.041	7402818.672	0.013333334	0	0	0	0.66998291	0	0.988770068	0.005241611	5	6	2402.602783	2025.617188	3218.792236	S	12.72793198
no-basalt	basalt	North	338942.801	7397978.032	0.093333334	0	0	0	1.820007324	0	0.791666687	0.005296822	6.363636494	8	592.6634521	1833.712036	2583.118164	S	10.57084179
no-basalt	basalt	North	337794.801	7402359.472	0.022222223	0	0	0	0.929992676	0	0.970616221	0.00605204	5	6	2294.558594	1476.905518	2682.000244	S	11.26419926
no-basalt	basalt	North	338470.161	7398286.032	0.057777777	0	0	0	2.019989014	0	0.444614232	0.006299693	5.833333492	10	261.0076599	2317.460938	2033.008789	S	11.10406208
no-basalt	basalt	North	341410.161	7399889.872	0	0	0	0	0.200012207	0	0.565309703	0.00372127	5.384615421	3	805.0621338	2349.069092	3411.103027	E	13.01942825
no-basalt	basalt	North	336600.881	7400578.672	0.008888889	0	0	0	0.680023193	0	0.261608392	0.034496106	4.117647171	6	860.2325439	90.13877869	883.5298462	W	7.608352184
no-basalt	basalt	North	341229.841	7400771.312	0.079999998	0	0	0	1.869995117	0	0.587027788	0.011029512	5	3	640.800293	3164.747314	4276.169434	E	9.669260979
no-basalt	basalt	North	335596.241	7403799.792	0.039999999	0	0	0	1.170013428	0	0.776266754	0.008207871	4.666666508	10	469.7073364	1156.77356	4237.924316	S	12.66713333
no-basalt	basalt	North	339470.321	7403690.032	0.035555556	0	0	0	1.199981689	0	0.850441039	0.006217241	5	6	1686.898071	3610.055664	4592.453125	W	12.74423599
no-basalt	basalt	North	339041.361	7401357.072	0.026666667	0	0	0	1.079986572	0	0.690306842	0.004474645	5	6	1598.827637	2414.150879	2545.707031	S	12.78225803
no-basalt	basalt	North	341789.841	7397444.912	0.004444445	0	0	0	0.550018311	0	0.275909007	0.008767606	5	3	75	436.6062012	1151.086426	S	12.96248722
no-basalt	basalt	North	342822.481	7399662.512	0	0	0	0	0.220001221	0	0.981094182	0.003345523	4.666666508	3	2050	2878.9104	3589.742188	S	11.07317638
no-basalt	basalt	North	336133.841	7403523.152	0.044444446	0	0	0	2.309997559	0	0.847123742	0.007529708	4.666666508	6	860.9587402	1105.101807	3820.749268	S	12.12884712
no-basalt	basalt	North	337580.881	7399697.232	0.062222224	0	0	0	1.610015869	0	0.202508554	0.007064297	5	7	442.295166	761.5773315	552.2680054	S	11.47383118
no-basalt	basalt	North	341010.321	7395857.872	0	0	0	0	0.149993896	7.957747155	0.087886527	0.033581849	5.833333492	11	145.7737885	637.3774414	100	S	10.3782568
no-basalt	basalt	North	340649.681	7400008.592	0.017777778	0.004444445	0	0	3.050018311	0	0.20001173	0.004339231	4.666666508	3	213.6000824	2377.104492	3560.284424	S	10.47180367
no-basalt	basalt	North	341301.521	7398403.632	0.013333334	0	0	0	1.420013428	0	0.356827229	0.012016389	5.384615421	3	480.884613	965.0129395	1932.938232	E	10.17143345
no-basalt	basalt	North	336205.521	7401448.912	0.057777779	0.004444445	0	0	3.009979248	0	0.543969035	0.009063034	4.375	6	1428.504517	325.9601135	1822.944092	S	9.519225121
no-basalt	basalt	North	340039.281	7401499.312	0	0	0	0	0.350006104	0	0.505762398	0.004143394	4.375	3	656.2202148	3400.367676	3448.187988	S	12.57995224
no-basalt	basalt	North	336101.361	7405215.472	0.048888888	0	0	0	1.040008545	0	0.997042179	0.005799636	4.666666508	6	1546.164551	2655.771973	5495.111328	S	11.93267822
no-basalt	basalt	North	339969.841	7400579.792	0.022222223	0.004444445	0	0	2.709991455	0	0.254117221	0.006261971	4.666666508	3	450.6939087	3050.102539	3032.428955	S	13.20603848
no-basalt	basalt	North	340638.481	7397991.472	0.111111112	0.06666667	0	0	4.699981689	15.91549431	0.210473001	0.008551605	5.384615421	3	90.13877869	364.0054932	1581.138794	S	7.96752739
no-basalt	basalt	North	343501.201	7395804.112	0.049751244	0	0	0	2.100006104	0	0.285575688	0.003841298	5.384615421	4	1796.176514	2161.307617	2378.287109	S	11.89545155
no-basalt	basalt	North	340453.681	7399411.632	0.026666667	0	0	0	1.699981689	0	0.210311785	0.006426819	5	3	246.2214508	1796.176514	3001.874268	S	11.16944981
no-basalt	basalt	North	337699.601	7405826.992	0.048888888	0	0	0	1.260009766	0	0.999883235	0.005236409	5	6	3240.466797	3897.515137	6084.816895	S	11.21643353
no-basalt	basalt	North	341080.881	7397499.792	0.031111112	0	0	0	1.020019531	0	0.167352363	0.007293639	5.384615421	3	369.120575	292.6174927	1001.249207	S	11.61234093
no-basalt	basalt	North	338476.881	7400764.592	0.022222223	0	0	0	0.649993896	0	0.872625232	0.005704056	5	6	1320.984497	1722.098877	1747.319458	S	11.57597923
no-basalt	basalt	North	335913.201	7405194.192	0.053333335	0	0	0	1.179992676	0	0.969347835	0.005477824	4.666666508	6	1353.236816	2589.401367	5505.962891	S	13.47206402
no-basalt	basalt	North	336930.161	7400135.152	0.186666662	0.031111112	0	0	3.210021973	0	0.178915128	0.0096831	4.117647171	7	320.1562195	70.7106781	353.5534058	E	10.12742329
no-basalt	basalt	North	337860.881	7398812.432	0.004444445	0.008888889	0	0	2.910003662	0	0.011976901	0.020155657	5	8	103.0776367	1526.84314	1239.455566	S	11.51493549
no-basalt	basalt	North	341059.601	7398613.072	0.004444445	0	0	0	0.800018311	0	0.156541601	0.005693865	5.384615421	3	230.4886169	1027.740234	2126.323242	S	11.76461315
no-basalt	basalt	North	343016.241	7398862.832	0	0	0	0	0.440002441	0	0.998741269	0.003274673	4.666666508	3	1598.827637	2275.549316	3025.929688	S	11.86147022
no-basalt	basalt	North	343977.201	7397289.232	0.062222224	0	0	0	2.440002441	0	0.580090404	0.007513415	5	10	1706.604736	2316.381836	2960.1521	S	10.51233196
no-basalt	basalt	North	342966.961	7398212.112	0.071111111	0.004444445	0	0	2.609985352	0	0.995363772	0.004504172	4.666666508	3	1027.740234	1750.892578	2511.224854	S	11.39532757
no-basalt	basalt	North	338947.281	7402936.272	0.017777778	0	0	0	1.209991455	0	0.831406772	0.008211176	4.666666508	6	1671.264404	2756.923096	3678.654541	S	11.46268654
no-basalt	basalt	North	341079.761	7401746.832	0.017777778	0	0	0	0.58001709	0	0.673184693	0.003524784	5	3	403.1128845	4114.912109	4494.997559	E	10.72439289
no-basalt	basalt	North	343597.521	7399218.992	0.031111112	0	0	0	2.130004883	0	0.839153409	0.005468894	4.666666508	3	2200.14209	2906.888428	3664.44043	W	10.12704563
no-basalt	basalt	North	342653.361	7400100.432	0.004444445	0	0	0	0.540008545	0	0.990966976	0.002003255	4.666666508	3	2039.914185	3135.482422	3932.715332	S	11.46476364
no-basalt	basalt	North	338012.081	7403173.712	0.044444446	0	0	0	1.160003662	0	0.980501533	0.005970591	5	6	2584.811523	2156.675781	3513.011475	W	12.89000511
no-basalt	basalt	North	337818.321	7400975.152	0.013333334	0	0	0	0.649993896	0	0.8584674	0.006398599	5	6	995.6153564	1140.449463	1428.504517	S	11.04320717
no-basalt	basalt	North	336408.241	7404588.272	0.013333334	0	0	0	1.350006104	0	0.980123878	0.005451164	4.666666508	6	1565.247681	2169.101074	4834.317383	S	12.13078022
no-basalt	basalt	North	340377.521	7399003.952	0.026666667	0	0	0	1.290008545	0	0.21851401	0.005937709	5	3	431.5668945	1418.846313	2634.031982	S	13.116189
no-basalt	basalt	North	342478.641	7398075.472	0	0	0	0	0.1	0	0.686673522	0.006874813	5.384615421	3	680.0735474	1340.009277	2093.442139	S	11.31212044
no-basalt	basalt	North	337668.241	7403398.832	0.062222224	0	0	0	1.960021973	0	0.978984714	0.014360919	5	6	2270.049561	2081.015381	3653.850586	S	11.35855865
no-basalt	basalt	North	334579.281	7404236.592	0.044444444	0.004444445	0	0	3.149993896	0	0.731743157	0.009237261	4.666666508	10	201.5564423	1811.766968	5055.937012	W	8.933511734
no-basalt	basalt	North	335837.041	7403547.792	0.093333332	0.004444445	0	0	2.649993896	0	0.787142575	0.006918721	4.666666508	10	604.1522827	975	3922.371582	S	12.46853352
no-basalt	basalt	North	343958.161	7397616.272	0.146666672	0.008888889	0	0	2.800018311	0	0.774524271	0.007068822	5.384615421	10	1684.116943	2352.790771	3040.764648	W	12.56380749
no-basalt	basalt	North	340991.281	7398666.832	0	0	0	0	0.440002441	0	0.154988095	0.005602117	5.384615421	3	150	1055.047363	2180.16626	S	11.78981686
no-basalt	basalt	North	340758.321	7397275.792	0.004444445	0	0	0	0.720001221	0	0.053979505	0.023347868	5	3	350.8917236	70.7106781	883.5298462	W	10.1944828
no-basalt	basalt	North	337958.321	7402822.032	0.031111112	0	0	0	0.929992676	0	0.985321164	0.005721618	5	6	2525	1885.802246	3163.265869	S	12.95367336
no-basalt	basalt	North	336239.121	7402479.312	0.12888889	0	0	0	2.269989014	0	0.638844609	0.007335345	4.375	6	813.940979	596.3430176	2802.231201	S	12.30193043
no-basalt	basalt	North	338000.881	7398953.552	0.137777776	0	0	0	2.210021973	0	0.132310346	0.013722021	5	7	167.7050934	1521.923218	1245.491943	S	11.22201061
no-basalt	basalt	North	334888.401	7404950.032	0.075555556	0	0	0	2.089996338	0	0.819697022	0.006958357	4.666666508	10	353.5534058	2389.168457	5584.856934	S	10.12631416
no-basalt	basalt	North	336031.921	7403750.512	0.017777778	0	0	0	0.679992676	0	0.881280124	0.00765307	4.666666508	6	873.2124023	1263.427856	4086.945801	S	11.90683746
no-basalt	basalt	North	340094.161	7396676.592	0.022222223	0	0	0	0.630004883	0	0.456833869	0.003644289	5.384615421	8	875	945.0529175	1068.000488	W	12.60026646
no-basalt	basalt	North	338534.001	7405204.272	0.017777778	0	0	0	0.869995117	0	0.998895288	0.005888231	5.384615421	6	3461.304199	4010.766602	5628.554688	S	11.63571548
no-basalt	basalt	North	337047.761	7405282.672	0.017777778	0	0	0	0.809997559	0	0.981691897	0.005450417	5	6	2423.324219	3082.713867	5500	S	10.876194
no-basalt	basalt	North	338867.761	7397309.392	0.173333332	0	0	0	2.399993896	0	0.315872788	0.01448818	6.363636494	13	250	1898.848389	2419.968994	S	10.12090111
no-basalt	basalt	North	338317.841	7398179.632	0.159999996	0	0	0	2.089996338	0	0.133569852	0.012009562	5	8	103.0776367	2295.78418	2007.018799	E	10.85596275
no-basalt	basalt	North	335951.281	7403744.912	0.008888889	0	0	0	0.629974365	0	0.859863162	0.009025149	4.666666508	6	794.5123901	1208.304565	4080.823975	S	11.90872765
no-basalt	basalt	North	339893.681	7400798.192	0.008888889	0	0	0	0.639984131	0	0.35057193	0.00537208	4.666666508	3	585.2349854	3080.584229	3020.347656	S	12.88451958
no-basalt	basalt	North	340136.721	7397335.152	0.053333335	0	0	0	1.040008545	0	0.317212313	0.004943287	5	8	660.4922485	651.9202271	1312.44043	W	12.78300381
no-basalt	basalt	North	340975.601	7396123.312	0.195555549	0.008888889	0	0	2.760009766	0	0.197999418	0.018410558	5.833333492	11	230.4886169	403.8873596	150	W	9.060375214
no-basalt	basalt	North	337929.201	7403472.752	0.119999997	0	0	0	1.550018311	0	1	0.006727577	5	6	2554.530273	2317.460938	3783.599365	S	9.800675392
no-basalt	basalt	North	341238.801	7395871.312	0	0	0	0	0.1	0	0.02419202	0.023235139	5.384615421	10	75	632.9494629	125	E	10.24734211
no-basalt	basalt	North	338191.281	7399308.592	0.128888886	0.008888889	0	0	2.619995117	0	0.485741645	0.00755901	5.833333492	8	475	1464.795166	1226.019897	S	12.2677412
no-basalt	basalt	North	343966.001	7396242.032	0.093333336	0.013333334	0	0	2.959991455	0	0.15121986	0.009200037	5	10	2016.339478	2395.438477	2825.110596	W	11.14307404
no-basalt	basalt	North	337844.081	7405982.672	0.039999999	0	0	0	1.139984131	0	0.998872876	0.008465844	5.384615421	6	3437.022705	4106.473633	6251.399902	W	10.68601131
no-basalt	basalt	North	342852.721	7398544.752	0.133333329	0.026666667	0	0	3.230010986	0	0.968144357	0.007227904	4.666666508	3	1241.219116	1925.162354	2679.202148	S	10.66579819
no-basalt	basalt	North	338602.321	7397876.112	0.133333331	0.004444445	0	0	2.549987793	0	0.511187792	0.005939887	6.363636494	10	353.5534058	2139.655273	2429.634766	S	10.04588223
no-basalt	basalt	North	335906.481	7401252.912	0.039999999	0.017777778	0	0	3.229980469	0	0.84523648	0.011468882	4.375	6	1454.733643	617.4544067	1825.171265	W	10.36587429
no-basalt	basalt	North	335475.281	7404148.112	0.115555562	0.017777778	0	0	3.66998291	0	0.815734386	0.007970151	4.666666508	10	536.7727661	1500.208252	4601.358398	S	12.27613163
no-basalt	basalt	North	337240.401	7404747.312	0.13333334	0	0	0	2.180023193	0	0.987265348	0.005421096	5	6	2370.258301	2749.65918	4954.038574	S	11.50189495
no-basalt	basalt	North	341406.801	7401052.432	0.039999999	0	0	0	1.699981689	0	0.724176586	0.008957834	5	3	715.8910522	3490.880859	4557	E	9.432402611
no-basalt	basalt	North	337683.921	7401698.672	0.008888889	0	0	0	0.929992676	0	0.968636215	0.00499243	5	6	1613.420288	1118.033936	2008.108521	S	11.46435452
no-basalt	basalt	North	338128.561	7405204.272	0.039999999	0	0	0	1.179992676	0	0.991726518	0.006074245	5	6	3387.661377	3712.984131	5535.397461	S	11.91677666
no-basalt	basalt	North	336538.161	7404402.352	0.084444441	0	0	0	1.380004883	0	0.982417822	0.005077037	4.666666508	6	1598.827637	2075.150635	4646.840332	S	11.87139893
no-basalt	basalt	North	334998.161	7404223.152	0.13333334	0	0	0	1.570007324	0	0.738046706	0.004758243	4.666666508	10	152.0690613	1638.024658	4855.98877	S	11.53691864
no-basalt	basalt	North	338890.161	7403341.712	0.035555556	0	0	0	1.33001709	0	0.882903874	0.006439409	5	6	1895.059448	2940.344482	4003.123779	W	11.80696774
no-basalt	basalt	North	337842.961	7404898.512	0.035555556	0	0	0	1.279998779	0	0.988920271	0.007038147	5	6	2974.159668	3271.562988	5162.36377	W	11.43764114
no-basalt	basalt	North	343395.921	7396053.872	0.057777777	0	0	0	1.679992676	0	0.497970313	0.004352149	5.384615421	10	1556.639038	1934.715698	2250	S	11.58873749
no-basalt	basalt	North	338424.241	7400256.112	0.071111113	0	0	0	1.549987793	0	0.984198928	0.004258489	5	8	1085.414673	1535.008179	1454.733643	S	11.51136208
no-basalt	basalt	North	338558.641	7398758.672	0.102222219	0	0	0	2.25	0	0.747269392	0.005248122	5.833333492	8	382.4264526	2075.150635	1810.041382	S	11.26182556
no-basalt	basalt	North	342688.081	7398375.632	0.057777777	0	0	0	1.709991455	0	0.910977125	0.004482865	5	3	1030.776367	1700.183838	2452.039795	S	11.58761597
no-basalt	basalt	North	336323.121	7402572.272	0.044444446	0	0	0	1.129974365	0	0.707197964	0.00725113	4.375	6	878.2084351	700.4462891	2855.914795	S	12.29315662
no-basalt	basalt	North	336613.201	7400459.952	0.013513514	0	0	0	1.429992676	0	0.265474975	0.022265317	3.888888836	6	778.6206055	145.7737885	772.1722412	W	6.915840149
no-basalt	basalt	North	341633.041	7398429.392	0.062222224	0	0	0	1.359985352	0	0.933920741	0.007916392	5.384615421	3	806.225769	1202.601318	2013.082153	S	9.108995438
no-basalt	basalt	North	339026.801	7397691.312	0.035555556	0	0	0	1.960021973	0	0.680715442	0.007773107	5.833333492	8	285.0438538	1700.735107	2418.677246	S	10.27329159
no-basalt	basalt	North	339303.441	7399546.032	0.017777778	0	0	0	1.039978027	0	0.513851106	0.004905488	5	3	1170.469971	2375	2283.774414	S	12.42091465
no-basalt	basalt	North	337928.081	7404801.072	0.026666667	0	0	0	0.880004883	0	0.982101381	0.007503512	5	6	3033.356201	3294.882568	5104.960449	W	11.62678337
no-basalt	basalt	North	338948.401	7399691.632	0.182222228	0.008888889	0	0	2.760009766	0	0.956213474	0.008074417	5	3	1133.578369	2071.834961	1900.657837	S	9.241222382
no-basalt	basalt	North	338875.601	7401958.512	0.008888889	0	0	0	0.799987793	0	0.781133294	0.006078889	4.666666508	6	1612.451538	2348.536865	2855.367676	S	12.31473827
no-basalt	basalt	North	338595.601	7398385.712	0.106666669	0	0	0	2.140014648	0	0.59800154	0.005600763	6.363636494	27	413.8236389	2277.05957	2055.480469	S	11.09037209
no-basalt	basalt	North	339312.401	7396897.232	0.071111111	0.004444445	0	0	2.609985352	7.957747155	0.157656178	0.019362062	6.363636494	13	125	1557.441772	1868.154175	S	12.18473053
no-basalt	basalt	North	337160.881	7400904.592	0.048888888	0	0	0	1.619995117	0	0.583135903	0.006322186	4.375	6	818.9169922	540.8327026	1131.923096	S	11.38292599
no-basalt	basalt	North	338260.721	7397834.672	0.06666667	0	0	0	1.740020752	0	0.034783714	0.01213407	5	8	223.6067963	2483.067627	2260.669189	E	10.33419991
no-basalt	basalt	North	337036.561	7402378.512	0.035555556	0	0	0	1.709991455	0	0.876624465	0.008229282	4.666666508	6	1619.413574	919.2388306	2600	S	11.77726173
no-basalt	basalt	North	342419.281	7396468.272	0.06666667	0	0	0	2.010009766	0	0.785267711	0.00372715	5.384615421	10	530.3300781	883.8834839	1275	E	11.26071072
no-basalt	basalt	North	342006.001	7396580.272	0.106666673	0.013333334	0.013333334	0	8.829986572	7.957747155	0.294059187	0.009190855	5.833333492	10	190.3943329	480.2343445	880.6957397	E	11.29361343
no-basalt	basalt	North	341929.841	7398125.872	0.035555556	0	0	0	2.039978027	0	0.574660063	0.005698949	5	3	594.2431641	1152.442993	1833.712036	S	12.96094131
no-basalt	basalt	North	342264.721	7397168.272	0.119999997	0	0	0	1.850006104	0	0.442443311	0.006930498	5.833333492	10	257.3907471	594.2431641	1311.964111	E	12.10665131
no-basalt	basalt	North	339519.601	7398215.472	0.053333335	0	0	0	2.339996338	0	0.581762373	0.005372896	5.384615421	8	807.7747192	1353.236816	2369.863037	S	10.83478355
no-basalt	basalt	North	341003.601	7399989.552	0.008888889	0	0	0	1.389984131	0	0.278388739	0.005970076	5	3	512.9570923	2366.035645	3502.231689	S	12.37098122
no-basalt	basalt	North	340156.881	7400906.832	0.004444445	0	0	0	0.520019531	0	0.330193579	0.005981445	5	3	391.3119202	3325.09375	3321.33252	S	12.16615772
no-basalt	basalt	North	337658.161	7403186.032	0	0	0	0	0.279998779	0	1	0.001094067	5	6	2239.000977	1928.89209	3456.967529	W	8.746474266
no-basalt	basalt	North	339522.961	7402331.472	0.053333335	0	0	0	1.099975586	0	0.739996016	0.003893848	4.375	6	975.3204346	3046.001465	3553.607178	S	13.17426872
no-basalt	basalt	North	339940.721	7400910.192	0	0	0	0	0.429992676	0	0.384643167	0.005664495	4.666666508	3	592.6634521	3159.608154	3110.56665	S	11.22576141
no-basalt	basalt	North	335570.481	7402170.192	0	0	0	0	0.1	0	0.116796352	0.01593454	4.666666508	10	491.1720886	111.8033981	2769.702148	W	9.521453857
no-basalt	basalt	North	339306.801	7401248.432	0.004444445	0	0	0	0.889984131	0	0.629736602	0.005023905	5	3	1297.112183	2634.031982	2697.800049	S	12.64037323
no-basalt	basalt	North	336380.241	7404120.112	0.004444445	0	0	0	0.510009766	0	0.958492339	0.007432546	4.666666508	6	1332.760376	1741.048584	4366.419922	S	11.15768623
no-basalt	basalt	North	339270.961	7400480.112	0	0	0	0	0.1	0	0.515759766	0.00490377	5	3	1126.110596	2408.448486	2332.514648	S	12.3541193
no-basalt	basalt	North	336369.041	7403180.432	0.017777778	0	0	0	0.659973145	0	0.840603292	0.005611542	4.666666508	6	958.1884155	1054.751099	3456.967529	S	12.73837471
no-basalt	basalt	North	341101.041	7401802.832	0.017777778	0.008888889	0	0	3.049987793	0	0.678963184	0.003988422	5.384615421	3	443.0011292	4191.807617	4550.412109	E	10.15310574
no-basalt	basalt	North	342981.521	7397432.592	0.022222223	0	0	0	1.479980469	0	0.908684254	0.004522984	5	3	700	1367.707886	2079.663574	S	10.9778614
no-basalt	basalt	North	343560.561	7398980.432	0.004444445	0	0	0	0.570007324	0	0.91444397	0.003109344	4.666666508	3	2007.018799	2723.279297	3482.904785	W	11.68572617
no-basalt	basalt	North	338644.881	7401865.552	0.048888888	0	0	0	1.079986572	0	0.836088896	0.006327559	5	6	1874.166504	2084.016602	2620.233643	W	12.08697605
no-basalt	basalt	North	341407.921	7400371.472	0.088888891	0	0	0	2.150024414	0	0.552620947	0.007927067	5	3	939.7473145	2807.356445	3884.74585	S	9.912708282
no-basalt	basalt	North	342268.081	7399269.392	0.097777776	0	0	0	2.33001709	0	0.892723203	0.005555697	5	3	1435.705322	2228.508301	2994.369629	E	10.65740871
no-basalt	basalt	North	343164.081	7398353.232	0	0	0	0	0.380004883	0	0.976755798	0.004137344	4.666666508	3	1273.283203	1999.531128	2759.755615	S	11.87472534
no-basalt	basalt	North	337277.361	7402562.192	0.017777778	0	0	0	0.729980469	0	0.970095694	0.005416325	4.666666508	6	1851.519531	1219.887207	2786.238525	S	11.4500494
no-basalt	basalt	North	343337.681	7395914.992	0	0	0	0	0.449981689	0	0.424467117	0.005235374	5	4	1595.501465	1959.751343	2200.14209	S	11.84681416
no-basalt	basalt	North	335328.561	7402810.832	0.039999999	0	0	0	2.300018311	0	0.117921658	0.017053662	4.666666508	10	100	201.5564423	3445.740234	W	8.784779549
no-basalt	basalt	North	342680.241	7398916.592	0.008888885	0.017777782	0.048888888	0	7.730010986	7.957747155	0.945720732	0.003205266	4.666666508	3	1528.275146	2147.091064	2878.041748	S	13.28074455
no-basalt	basalt	North	340081.841	7399358.992	0.013333334	0	0	0	1.470001221	0	0.190655798	0.004494873	5	3	585.7687378	1843.400391	3060.739258	S	14.38090515
no-basalt	basalt	North	337636.881	7405597.392	0.008888889	0	0	0	0.820007324	0	0.998567939	0.008254124	5	6	3092.329102	3665.122559	5830.952148	W	9.577008247
no-basalt	basalt	North	338849.841	7398913.232	0.039999999	0	0	0	2.290008545	0	0.902016461	0.004062501	5.384615421	3	654.3126221	2226.684814	1980.056763	S	11.20540047
no-basalt	basalt	North	342359.921	7397033.872	0.084444441	0	0	0	2.180023193	0	0.494733572	0.006631024	5.833333492	10	381.608429	675.4628296	1342.804932	E	10.88810539
no-basalt	basalt	North	339885.841	7397907.472	0.093333334	0	0	0	2.369995117	0	0.337326676	0.004715509	5.384615421	8	515.3881836	893.378418	1895.553955	S	12.01671696
no-basalt	basalt	North	336054.321	7404214.192	0.084444446	0.004444445	0	0	2.569976807	0	0.987759411	0.005144234	4.666666508	6	1084.550537	1685.415405	4520.646973	S	12.42611122
no-basalt	basalt	North	340184.881	7397727.152	0.124444442	0.013333334	0	0	2.739990234	0	0.27268526	0.005949453	5	8	406.9704895	559.0169678	1570.03186	S	12.22038174
no-basalt	basalt	North	337075.761	7405246.832	0.022222223	0	0	0	1.109985352	0	0.982119739	0.004911584	5	6	2452.039795	3066.043945	5450.229492	S	10.64291954
no-basalt	basalt	North	341266.801	7399394.832	0.008888889	0	0	0	1.220001221	0	0.38231495	0.013224132	5.384615421	3	482.8302002	1827.053589	2902.692871	E	9.713264465
no-basalt	basalt	North	339881.361	7396464.912	0.075555556	0	0	0	1.549987793	0	0.47127527	0.006634483	5.833333492	8	711.0731201	1229.074829	1227.293823	W	9.274881363
no-basalt	basalt	North	340009.041	7399161.872	0.017777778	0	0	0	1.5	0	0.221294075	0.004917635	5	3	745.8217163	1688.564453	2901.938965	S	13.27168751
no-basalt	basalt	North	337335.601	7399621.072	0.071111113	0	0	0	1.980010986	0	0.094749607	0.01185307	4.375	7	318.1980591	585.7687378	325	E	10.35352135
no-basalt	basalt	North	341961.201	7399093.552	0.097777778	0.031111112	0	0	3.479980469	0	0.805863619	0.00360956	5.384615421	3	1125	1898.189941	2727.750977	S	14.83431149
no-basalt	basalt	North	337120.561	7402175.792	0.119999997	0	0	0	2.019989014	0	0.885062575	0.005520212	4.666666508	6	1734.394653	832.5412598	2401.171631	S	11.87836647
no-basalt	basalt	North	340059.441	7401629.232	0.013333334	0	0	0	0.640014648	0	0.526749909	0.003168974	4.375	3	588.4301147	3471.040771	3545.860352	S	11.42386818
no-basalt	basalt	North	340563.441	7401334.672	0.057777779	0.013333334	0	0	2.809997559	0	0.474580079	0.003631406	4.666666508	3	150	3704.13623	3850.730469	S	11.58931446
no-basalt	basalt	North	341550.161	7401196.912	0.017777778	0	0	0	0.809997559	0	0.84075284	0.01643718	5	3	850.3675537	3644.602295	4719.17627	S	8.501874924
no-basalt	basalt	North	342849.361	7397046.192	0.013333334	0	0	0	0.630004883	0	0.979456425	0.006073735	5	3	680.0735474	1150.271729	1786.756836	E	9.809807777
no-basalt	basalt	North	338849.841	7402888.112	0.008888889	0	0	0	0.58001709	0	0.846193671	0.010514656	5	6	1747.319458	2645.396973	3584.689697	S	9.688586235
no-basalt	basalt	North	340085.201	7399933.552	0.004444445	0	0	0	0.559997559	0	0.187028974	0.005380356	5.384615421	3	309.2329407	2390.08374	3053.686279	S	13.03648567
no-basalt	basalt	North	335439.441	7402906.032	0.066666663	0.048888892	0.120000005	0.137777776	11.6499939	7.957747155	0.080673322	0.017304292	4.666666508	10	0	275	3488.283936	E	11.27557087
no-basalt	basalt	North	337314.321	7401040.112	0.053333335	0	0	0	1.410003662	0	0.734954536	0.007528665	4.375	6	925.3377686	735.2720947	1279.892578	S	10.81156731
no-basalt	basalt	North	338621.361	7398633.232	0.244444441	0.008888889	0	0	2.540008545	0	0.776736915	0.005346773	5.833333492	8	469.7073364	2190.462402	1921.099854	S	11.27207565
no-basalt	basalt	North	338227.121	7402422.192	0.004444445	0	0	0	0.679992676	0	0.982890427	0.003716304	5	6	2252.221191	1889.775146	2886.282227	S	13.38362598
no-basalt	basalt	North	340974.481	7395991.152	0.053333335	0	0	0	2.319976807	7.957747155	0.198582649	0.013792223	5.833333492	11	182.0027466	529.7405396	158.1138916	S	8.442363739
no-basalt	basalt	North	343623.281	7395940.752	0.124444447	0	0	0	2.369995117	0	0.26742807	0.005588713	5.384615421	10	1814.007935	2191.603271	2475	W	10.44152546
no-basalt	basalt	North	336235.761	7402127.632	0.035555556	0	0	0	1.070007324	0	0.523356736	0.006081757	4.375	6	943.3980713	291.5475769	2466.779297	E	12.33865929
no-basalt	basalt	North	342353.201	7396068.432	0.08	0.013333334	0	0	2.820007324	0	0.743855774	0.005026535	5	4	751.664856	1096.585693	1225	E	11.38653564
no-basalt	basalt	North	337586.481	7400246.032	0.039999999	0	0	0	1.450012207	0	0.500536561	0.007102056	5.384615421	8	279.5084839	715.8910522	710.6335449	S	11.40210152
no-basalt	basalt	North	340884.881	7397686.832	0.093333334	0	0	0	1.739990234	0	0.149760306	0.011936186	5.384615421	3	125	145.7737885	1225.765015	E	10.53950596
no-basalt	basalt	North	342104.561	7396080.752	0.088888891	0	0	0	2.16998291	0	0.748434782	0.003607849	5	10	500.6246033	901.734436	975	E	11.92542934
no-basalt	basalt	North	343961.521	7396416.752	0.097777775	0.004444445	0	0	2.910003662	0	0.15756382	0.009832503	5	10	1963.733643	2346.540039	2825	W	11.13721275
no-basalt	basalt	North	338625.841	7404627.472	0.017777778	0	0	0	1.029998779	0	0.975218892	0.006703425	5	6	2944.910889	3666.231201	5107.103027	S	12.32011795
no-basalt	basalt	North	343772.241	7397188.432	0.079999998	0	0	0	2.359985352	0	0.613647938	0.00873641	5	10	1496.036377	2082.366455	2716.730469	W	11.9992733
no-basalt	basalt	North	334663.281	7405344.272	0.044444446	0	0	0	2.289978027	0	0.842744052	0.007553391	4.375	8	412.3105469	2809.025635	6017.318848	S	8.922471046
no-basalt	basalt	North	337819.441	7401117.392	0	0	0	0	0.410003662	0	0.89703232	0.005503225	5	6	1107.079468	1200.520752	1535.008179	S	11.9374752
no-basalt	basalt	North	337187.761	7402150.032	0.022222223	0	0	0	1.040008545	0	0.911339521	0.006161031	4.666666508	6	1813.318848	875	2379.732178	S	11.7015934
no-basalt	basalt	North	335035.121	7402722.352	0.084444446	0.004444445	0	0	3.25	0	0.489624649	0.011099542	4.666666508	10	25	406.9704895	3515.412598	W	8.151268959
no-basalt	basalt	North	342693.681	7399798.032	0	0	0	0	0.25	0	0.981234848	0.002210218	4.666666508	3	1961.185791	2902.584961	3645.888184	S	11.5184679
no-basalt	basalt	North	336837.201	7402342.672	0.048888884	0.053333335	0	0	3.929992676	7.957747155	0.810385883	0.007148035	4.375	6	1431.782104	745.8217163	2554.407959	S	12.04256821
no-basalt	basalt	North	336721.841	7401787.152	0.133333333	0.039999999	0	0	3.790008545	7.957747155	0.648460925	0.008562543	4.375	6	1532.359375	270.4163513	2018.817749	E	11.81087112
no-basalt	basalt	North	340004.561	7397553.552	0.053333335	0	0	0	1.309997559	0	0.345048606	0.004013942	5.384615421	8	651.9202271	726.7221069	1556.036621	S	12.49718571
no-basalt	basalt	North	341117.841	7396018.032	0	0	0	0	0.1	0	0	0.010363657	5.384615421	10	79.0569458	475.6574707	25	S	18.39715576
no-basalt	basalt	North	334871.601	7404006.992	0.075555556	0	0	0	2.350006104	0	0.651097655	0.019107852	4.666666508	10	50	1490.385864	4729.296875	S	10.24214554
no-basalt	basalt	North	340832.241	7397533.392	0.062222218	0.022222223	0	0	3.389984131	15.91549431	0.098682947	0.023172542	5.384615421	3	141.4213562	50	1092.016479	E	8.885970116
no-basalt	basalt	North	334661.041	7404888.432	0.088888891	0	0	0	1.980010986	0	0.792383969	0.006945365	4.666666508	10	158.1138916	2379.732178	5604.964355	S	11.27540112
no-basalt	basalt	North	342992.721	7398900.912	0.026666667	0	0	0	1.299987793	0	0.998577952	0.002975092	4.666666508	3	1632.674194	2302.172852	3050.102539	S	12.13378429
no-basalt	basalt	North	340861.361	7398292.752	0	0	0	0	0.1	0	0	0.017329473	5.384615421	3	25	661.9100952	1820.885864	E	11.27972126
no-basalt	basalt	North	340905.041	7395807.472	0.133333333	0.053333335	0	0	3.379974365	31.83098862	0.172910511	0.016488479	5.833333492	11	257.3907471	711.5124512	200	W	9.745973587
no-basalt	basalt	North	341761.841	7396387.632	0.093333334	0	0	0	1.869995117	0	0.136430994	0.013179868	5.384615421	10	313.249115	442.295166	625	E	10.63748074
no-basalt	basalt	North	342051.921	7396834.512	0.111111112	0	0	0	1.959991455	0	0.29610765	0.010206539	5.833333492	10	25	403.8873596	989.0020142	E	11.21186543
no-basalt	basalt	North	337912.401	7400057.872	0.062222224	0	0	0	1.309997559	0	0.621320128	0.00702133	5	7	577.1697998	1025	917.1968384	S	11.27401352
no-basalt	basalt	North	340259.921	7398670.192	0.013333334	0	0	0	0.759979248	0	0.216278359	0.005976413	5	3	550	1129.712402	2344.408203	S	13.6152668
no-basalt	basalt	North	339325.841	7401378.352	0.022222223	0	0	0	0.809997559	0	0.643408597	0.005150335	4.666666508	3	1334.166382	2704.163574	2801.785156	S	12.09337711
no-basalt	basalt	North	335445.041	7402079.472	0.240000006	0.008888889	0	0	2.589996338	0	0.298856407	0.012240526	4.375	6	534.4389648	257.3907471	2773.535645	W	9.99324894
no-basalt	basalt	North	337667.121	7400979.632	0.022222223	0	0	0	1.880004883	0	0.832527041	0.008297772	5.384615421	6	933.4077148	1007.782166	1353.005859	S	11.33565807
no-basalt	basalt	North	338856.561	7402012.272	0.044444446	0	0	0	1.25	0	0.791121662	0.005637959	4.666666508	6	1631.908447	2334.79126	2877.716064	S	12.37403297
no-basalt	basalt	North	338175.601	7404765.232	0.008888889	0	0	0	0.990020752	0	0.979332566	0.005330071	5	6	3244.225586	3455.611328	5106.185059	S	12.10634613
no-basalt	basalt	North	337373.681	7400433.072	0.022222223	0	0	0	1.320007324	0	0.461372584	0.008198246	5	6	325.9601135	570.0877075	726.7221069	S	11.37722015
no-basalt	basalt	North	341090.961	7401442.192	0.102222219	0	0	0	2.25	0	0.653847814	0.006313605	5.384615421	3	375	3816.084229	4373.213867	E	10.89395428
no-basalt	basalt	North	338538.481	7404866.032	0.039999999	0	0	0	1.640014648	0	0.992298663	0.005803855	5.384615421	6	3182.078857	3786.901855	5292.03418	S	11.84788132
no-basalt	basalt	North	339568.881	7397409.072	0.084444441	0	0	0	1.619995117	0	0.972083449	0.007047128	5.833333492	8	350	1191.89978	1826.540405	S	12.08286572
no-basalt	basalt	North	336803.601	7403357.392	0.039999999	0	0	0	0.940002441	0	0.96724236	0.004923664	4.666666508	6	1439.183838	1532.359375	3579.280518	S	12.23621941
no-basalt	basalt	North	339910.481	7397276.912	0.004444445	0	0	0	0.510009766	0	0.431056231	0.003907869	5.384615421	8	701.7834473	880.6957397	1463.087402	S	12.35512447
no-basalt	basalt	North	334504.241	7405863.952	0.035555556	0	0	0	1.040008545	7.957747155	0.880980551	0.005328513	4.375	6	566.7891846	3355.033447	6559.820313	S	9.877170563
no-basalt	basalt	North	343099.121	7398779.952	0.124444451	0.008888889	0	0	2.779998779	0	0.994629323	0.003208612	4.666666508	3	1569.235474	2260.669189	3015.377197	S	11.78496075
no-basalt	basalt	North	342333.041	7399876.432	0.084444445	0.008888889	0	0	2.799987793	0	0.93942523	0.003745196	4.666666508	3	1662.076904	2760.887451	3605.55127	E	11.02649689
no-basalt	basalt	North	343687.121	7398431.632	0.079999998	0	0	0	2.339996338	0	1	0.004512935	4.666666508	3	1720.465088	2455.733154	3210.140137	S	11.80644226
no-basalt	basalt	North	343394.801	7399618.832	0.022222223	0	0	0	2.309997559	0	0.873551667	0.006916682	4.666666508	3	2437.339844	3106.444824	3850.730469	W	9.237257957
no-basalt	basalt	North	341970.161	7399896.592	0	0	0	0	0.1	0	0.751710415	0.001960716	5.384615421	3	1305.03833	2561.859619	3498.660156	S	12.22651577
no-basalt	basalt	North	338471.281	7403425.712	0.039999999	0	0	0	1.190002441	0	0.954796314	0.005240831	5	6	2314.762451	2672.194824	3918.306396	W	11.73292351
no-basalt	basalt	North	336627.761	7403068.432	0.057777777	0	0	0	1.480010986	0	0.901173413	0.006228522	4.666666508	6	1206.492798	1231.107178	3293.649414	S	12.1857233
no-basalt	basalt	North	340597.041	7401527.312	0	0	0	0	0.209991455	0	0.509592891	0.003208393	4.666666508	3	111.8033981	3902.883545	3957.903564	S	12.03270435
no-basalt	basalt	North	336251.441	7400827.312	0.048888888	0	0	0	2.059997559	0	0.717489183	0.029839607	4.117647171	6	1290.348877	300	1275.97998	W	7.397407055
no-basalt	basalt	North	337737.681	7400168.752	0.053333335	0	0	0	2.120025635	0	0.559525788	0.008027796	5	7	403.1128845	853.3023682	794.1190186	S	10.77721691
no-basalt	basalt	North	343000.561	7395982.192	0.088888887	0.008888889	0	0	2.640014648	0	0.575957954	0.004626491	5	3	1293.493408	1643.35791	1875	S	10.66879368
no-basalt	basalt	North	339043.601	7397522.192	0.075555556	0	0	0	2.289978027	0	0.550753355	0.006272193	5.833333492	8	182.0027466	1702.938599	2336.798096	S	10.71686745
no-basalt	basalt	North	336579.601	7404187.312	0.044444444	0.004444445	0	0	2.799987793	0	0.978583038	0.006065625	4.666666508	6	1546.164551	1915.234985	4418.144043	S	11.64726543
no-basalt	basalt	North	338934.961	7404769.712	0.057777777	0	0	0	1.409973145	0	0.982398212	0.007137219	5.384615421	6	2863.67334	3953.55835	5325.469727	S	11.81376934
no-basalt	basalt	North	339022.321	7398206.512	0.088888885	0.013333334	0	0	2.800018311	0	0.922638535	0.003437546	6.363636494	8	776.2087402	1818.30957	2495.245605	S	10.75431538
no-basalt	basalt	North	340556.721	7400571.952	0.16444445	0.048888888	0	0	3.399993896	0	0.183278009	0.009397901	5	3	103.0776367	2930.230225	3609.189697	E	8.531015396
no-basalt	basalt	North	336470.961	7405566.032	0.071111113	0	0	0	2.039978027	0	0.987272084	0.007072427	4.666666508	6	2012.46106	3091.217529	5798.814453	S	10.93839264
no-basalt	basalt	North	337907.921	7399257.072	0.075555556	0	0	0	2.429992676	7.957747155	0.208375975	0.00937193	5	7	480.884613	1255.487915	995.6153564	S	12.23845577
no-basalt	basalt	North	339850.001	7400240.432	0.031111112	0	0	0	2.160003662	0	0.220771566	0.005037213	5	3	525	2743.287354	2860.616211	S	12.49922085
no-basalt	basalt	North	339073.841	7398016.112	0.106666669	0	0	0	2.160003662	0	0.871054351	0.005485392	6.363636494	8	570.0877075	1716.464478	2575.121338	S	10.61791134
no-basalt	basalt	North	341312.721	7399663.632	0	0	0	0	0.300018311	0	0.520168722	0.011749039	5.833333492	3	617.4544067	2105.053467	3179.819092	E	9.874822617
no-basalt	basalt	North	342085.521	7398838.192	0	0	0	0	0.1	0	0.782928348	0.00461215	5.384615421	3	1250	1804.508179	2534.758301	S	11.77075863
no-basalt	basalt	North	340776.241	7398415.952	0	0	0	0	0.130004883	0	0.024958076	0.020121822	5.384615421	3	25	776.6112061	1956.55957	W	11.98639488
no-basalt	basalt	North	338488.081	7402071.632	0.071111113	0	0	0	1.899993896	0	0.883389294	0.009272233	5	6	2002.498413	1985.100708	2697.800049	W	11.91700363
no-basalt	basalt	North	336057.681	7403869.232	0.062222224	0	0	0	2.119995117	0	0.916559756	0.006770024	4.666666508	6	939.4146729	1364.047241	4178.666016	S	12.29902649
no-basalt	basalt	North	340840.081	7400058.992	0.004444445	0	0	0	0.540008545	0	0.229863033	0.006048063	4.666666508	3	406.9704895	2427.060791	3587.565186	S	13.75374985
no-basalt	basalt	North	340155.761	7399892.112	0	0	0	0	0.290008545	0	0.177655056	0.005577415	5.384615421	3	254.9509735	2322.310303	3126.599609	S	12.59523296
no-basalt	basalt	North	340180.401	7397537.872	0.031111112	0	0	0	0.940002441	0	0.2879951	0.006548221	5	8	514.7814941	555.0900879	1415.980225	W	11.98683453
no-basalt	basalt	North	335524.561	7403710.192	0.057777777	0	0	0	1.990020752	0	0.743823826	0.007056327	4.666666508	10	371.6517334	1076.162109	4193	S	13.0048151
no-basalt	basalt	North	338745.681	7397164.912	0.06666667	0	0	0	1.489990234	0	0.21481593	0.010368842	5.384615421	8	125	2050	2493.115723	E	7.48606205
no-basalt	basalt	North	343635.601	7399104.752	0.057777777	0	0	0	2.179992676	0	0.833293855	0.005595218	4.666666508	3	2151.307617	2865.74585	3625	W	10.63272667
no-basalt	basalt	North	342413.681	7396576.912	0.044444446	0	0	0	1.679992676	0	0.691020846	0.004279335	5.833333492	10	450.6939087	828.0247803	1278.915649	E	11.39370823
no-basalt	basalt	North	340924.081	7397563.632	0.151111111	0	0	0	2.399993896	0	0.198960975	0.007549246	5.384615421	3	180.2775574	125	1098.294189	E	9.740728378
no-basalt	basalt	North	341924.241	7401069.232	0.031111112	0	0	0	2.470001221	0	0.814326465	0.006793241	5	3	1209.338623	3620.946045	4640.177734	S	9.566445351
no-basalt	basalt	North	338092.721	7400667.152	0.048888888	0	0	0	1.790008545	0	0.85965234	0.004517809	5	6	930.053833	1311.725952	1366.793701	S	13.24674034
no-basalt	basalt	North	335582.801	7401411.952	0.146666668	0.017777778	0	0	2.920013428	7.957747155	0.75299418	0.005528466	4.375	6	1225.765015	630.9714966	2144.906738	S	9.255707741
no-basalt	basalt	North	342986.001	7399190.992	0.026666667	0	0	0	1.560028076	0	0.997709334	0.003153608	4.666666508	3	1884.807739	2533.895264	3272.99585	S	11.77885628
no-basalt	basalt	North	343819.281	7395928.432	0.062222224	0.026666667	0	0	2.959991455	0	0.094181664	0.009332852	5.384615421	10	1990.131958	2370.258301	2675	W	11.29081154
no-basalt	basalt	North	337241.521	7403274.512	0.097777775	0.004444445	0	0	2.639984131	0	0.975357533	0.005938827	4.666666508	6	1829.10498	1736.55542	3480.750732	S	12.01874924
no-basalt	basalt	North	337615.601	7403271.152	0.004444445	0	0	0	0.75	0	0.967729747	0.005074057	5	6	2199.147705	1952.562378	3522.250732	W	9.591422081
no-basalt	basalt	North	337201.201	7404477.392	0.031111112	0	0	0	1.290008545	0	0.999549985	0.00252831	5	6	2238.861328	2546.566406	4703.256836	S	11.366889
no-basalt	basalt	North	335551.441	7402294.512	0.155555561	0.035555556	0	0	3.640014648	7.957747155	0.08203505	0.014580579	4.666666508	10	371.6517334	55.90169907	2877.607422	W	10.51501179
no-basalt	basalt	North	342921.041	7397982.512	0.062222224	0.008888889	0	0	3.520019531	0	0.986483157	0.005246658	4.666666508	3	832.5412598	1565.646851	2323.924561	S	12.63391876
no-basalt	basalt	North	339640.561	7398717.232	0	0	0	0	0.389984131	0	0.389742076	0.005262284	5.384615421	3	941.0764771	1538.058838	2683.397949	S	12.3803606
no-basalt	basalt	North	343543.761	7397106.672	0.044444446	0	0	0	1.230010986	0	0.851410568	0.005296098	5	10	1291.559082	1852.700806	2480.04541	W	10.77296448
no-basalt	basalt	North	341325.041	7397700.272	0	0	0	0	0.449981689	0	0.200792491	0.006410593	5.384615421	3	395.2846985	570.0877075	1241.219116	S	11.74259186
no-basalt	basalt	North	337445.361	7400863.152	0.026666667	0	0	0	1.190002441	0	0.723512769	0.009988925	5	6	756.6372681	750.4165649	1147.006958	S	10.92189884
no-basalt	basalt	North	337138.481	7404919.792	0.004444445	0	0	0	0.700012207	0	0.987579286	0.00634309	5	6	2359.157715	2825.110596	5125.975586	S	11.60042
no-basalt	basalt	North	335162.801	7402232.912	0.106666669	0	0	0	1.809997559	0	0.402137756	0.008623105	4.666666508	10	375	443.0011292	3055.016357	W	8.290314674
no-basalt	basalt	North	340278.961	7399822.672	0	0	0	0	0.329986572	0	0.170456976	0.005034278	5	3	167.7050934	2221.063965	3250.096191	W	12.72793484
no-basalt	basalt	North	338733.361	7402783.952	0.004444445	0	0	0	0.920013428	0	0.863780618	0.008664701	5	6	1813.318848	2508.610107	3448.187988	W	11.46374798
no-basalt	basalt	North	335828.081	7401430.992	0.017777778	0	0	0	1.379974365	0	0.783240497	0.014760377	4.375	6	1264.911133	492.4429016	2011.218506	W	9.217297554
no-basalt	basalt	North	342600.721	7398367.792	0.062222224	0	0	0	1.759979248	0	0.861988842	0.008049402	5	3	980.4335327	1636.497925	2385.634033	S	11.60353374
no-basalt	basalt	North	339466.961	7400386.032	0	0	0	0	0.290008545	0	0.421394527	0.005925434	5.384615421	3	925	2592.416748	2498.124268	S	13.24822521
no-basalt	basalt	North	342830.321	7396508.592	0.079999996	0.004444445	0	0	2.769989014	0	0.883191228	0.005848227	5	3	863.4958496	1244.236816	1700.183838	E	10.00570869
no-basalt	basalt	North	336277.201	7402718.992	0.013333334	0	0	0	0.83001709	0	0.72382158	0.006903481	4.375	6	850	761.5773315	3007.594482	S	12.58411884
no-basalt	basalt	North	338640.401	7401098.352	0.013333334	0	0	0	0.690002441	0	0.807757199	0.00698955	5	6	1625	1944.86499	2061.552734	W	11.38620472
no-basalt	basalt	North	343068.881	7399417.232	0.022222223	0.004444445	0	0	2.889984131	0	0.996266544	0.001639773	4.666666508	3	2121.61499	2765.976318	3501.606689	S	12.70376492
no-basalt	basalt	North	335277.041	7404039.472	0.053333333	0.004444445	0	0	2.709991455	0	0.74922514	0.00612868	4.666666508	10	313.249115	1408.012817	4577.390137	S	12.4256134
no-basalt	basalt	North	336841.681	7402938.512	0.039999999	0	0	0	1.239990234	0	0.955422461	0.006476854	4.666666508	6	1400	1264.169678	3153.569336	S	11.4246254
no-basalt	basalt	North	341067.441	7400116.112	0	0	0	0	0.449981689	0	0.332361609	0.003648817	5	3	617.4544067	2496.24707	3625.775879	S	12.5875597
no-basalt	basalt	North	338396.241	7403218.512	0.017777778	0	0	0	1.58001709	0	0.953419566	0.005038257	5	6	2284.731934	2467.919189	3681.456787	S	11.06096363
no-basalt	basalt	North	342020.561	7399867.472	0	0	0	0	0.1	0	0.765563905	0.00206179	5.384615421	3	1343.968018	2564.419922	3486.581543	E	12.99932098
no-basalt	basalt	North	337462.161	7404382.192	0.039999999	0	0	0	1.309997559	0	0.989762187	0.005636299	5	6	2429.248779	2657.536621	4619.591309	S	12.66449261
no-basalt	basalt	North	335497.681	7402497.232	0.044444446	0	0	0	2.239990234	0	0.016491806	0.017664451	4.666666508	10	158.1138916	35.35533905	3088.688965	W	8.5570755
no-basalt	basalt	North	339306.801	7403535.472	0.004444445	0	0	0	0.519989014	0	0.855676651	0.005597822	4.375	2	1679.471558	3400.367676	4386.128418	W	13.44896221
no-basalt	basalt	North	341719.281	7397956.752	0	0	0	0	0.5	0	0.470013022	0.008023277	5	3	375	950.3289185	1583.114014	S	13.49127674
no-basalt	basalt	North	339005.521	7399238.032	0.186666671	0.026666667	0	0	3.880004883	7.957747155	0.929444134	0.004453685	5	3	916.8560181	2253.469482	2037.30835	S	12.65800762
no-basalt	basalt	North	339227.281	7398274.832	0.057777777	0	0	0	1.5	0	0.996087432	0.004412337	5.833333492	8	800.3905029	1625	2600.120117	S	12.33838177
no-basalt	basalt	North	342784.401	7398142.672	0.017777778	0	0	0	1.459991455	0	0.945948362	0.004138811	5	3	860.2325439	1573.411987	2333.452393	S	12.159688
no-basalt	basalt	North	337223.601	7404882.832	0.013333334	0	0	0	0.690002441	0	0.982970536	0.004897424	5	6	2415.056885	2850.438477	5103.001465	S	12.33489418
no-basalt	basalt	North	339356.081	7398133.712	0.137777776	0	0	0	1.920013428	0	1	0.005634706	5.384615421	8	691.4658813	1463.087402	2423.453125	S	12.21771622
no-basalt	basalt	North	338796.081	7398875.152	0.057777779	0.004444445	0	0	2.720001221	0	0.959722757	0.002836877	5.384615421	3	602.0797119	2195.449707	1945.507568	S	12.47554588
no-basalt	basalt	North	336007.281	7404294.832	0.039999999	0.017777778	0	0	2.75	0	0.966261625	0.006487052	4.666666508	6	1073.545532	1739.252686	4604.413574	S	11.85995293
no-basalt	basalt	North	338181.201	7398476.432	0.119999997	0	0	0	2.110015869	0	0.182606921	0.009400393	5.384615421	8	275	1984.943359	1698.528809	S	10.49085045
no-basalt	basalt	North	343159.601	7397312.752	0.075555556	0	0	0	2.100006104	0	0.918176889	0.002489506	5	3	883.8834839	1505.199341	2186.606934	S	11.45362282
no-basalt	basalt	North	340274.481	7398334.192	0.022222223	0	0	0	2.260009766	0	0.202363089	0.006312788	5	3	246.2214508	845.946228	2046.490845	W	13.06300259
no-basalt	basalt	North	337438.641	7404945.552	0.057777777	0	0	0	1.009979248	0	0.985537589	0.005412592	5	6	2638.654785	3031.604492	5165.510742	S	13.47432613
no-basalt	basalt	North	336466.481	7400798.192	0.079999998	0	0	0	2	0	0.238934085	0.046331979	4.375	6	1101.135742	103.0776367	1129.435791	W	7.947179794
no-basalt	basalt	North	341314.961	7401304.432	0.311111109	0.013333334	0	0	2.809997559	7.957747155	0.79204452	0.01753439	5	3	600	3719.710938	4538.859863	E	8.074495316
no-basalt	basalt	North	336068.881	7401924.912	0.071111113	0	0	0	1.690002441	0	0.191525832	0.027306041	4.375	6	957.2094727	25	2317.595703	S	11.39737034
no-basalt	basalt	North	338221.521	7399317.552	0.102222223	0.008888889	0	0	2.779998779	0	0.523916304	0.00772049	5.833333492	8	475.6574707	1487.027222	1249.499878	S	11.97167873
no-basalt	basalt	North	337722.001	7403691.152	0.057777777	0	0	0	1.200012207	0	0.99801141	0.004920394	5	6	2395.438477	2351.196533	3957.982178	S	13.61828899
no-basalt	basalt	North	338178.961	7398923.312	0.226666661	0.013333334	0	0	2.859985352	0	0.255843908	0.010976992	5.833333492	8	75	1686.898071	1415.317993	S	10.83847332
no-basalt	basalt	North	338579.921	7404805.552	0.044444446	0	0	0	1.389984131	0	0.99018079	0.005533542	5.384615421	6	3111.771973	3775.331055	5258.624023	S	11.93302631
no-basalt	basalt	North	337612.241	7401077.072	0	0	0	0	0.480010986	0	0.851967633	0.00618454	5	6	1013.039978	1017.656616	1421.486816	S	11.19020176
no-basalt	basalt	North	335568.241	7401386.192	0.231111107	0.022222223	0	0	3.079986572	7.957747155	0.742990732	0.005165475	4.375	6	1245.491943	665.6763306	2142.574219	S	9.603279114
no-basalt	basalt	North	337546.161	7400840.752	0.017777778	0	0	0	1.910003662	0	0.755759656	0.006356076	5.384615421	6	752.0804443	827.6472778	1162.970337	S	11.11944771
no-basalt	basalt	North	339217.201	7398613.072	0.119999997	0	0	0	2.339996338	0	0.894607484	0.00595606	5.384615421	3	1049.404663	1810.041382	2448.724121	S	12.15517044
no-basalt	basalt	North	337834.001	7405633.232	0.031111112	0	0	0	1.230010986	0	0.998924375	0.007304904	5	6	3296.210205	3826.306885	5904.447754	W	10.9571743
no-basalt	basalt	North	339358.321	7400537.232	0.031111112	0	0	0	1.569976807	0	0.482551217	0.005110521	5	3	1029.866455	2515.57666	2442.974609	S	13.41019154
no-basalt	basalt	North	343547.121	7397740.592	0.048888888	0	0	0	2.460021973	0	0.992831707	0.007254938	5	3	1285.496094	1986.989014	2706.011719	W	10.25373459
no-basalt	basalt	North	341068.561	7399440.752	0.013333334	0	0	0	0.910003662	0	0.149116188	0.00532872	5.384615421	3	313.249115	1829.10498	2950.953369	E	11.27198982
no-basalt	basalt	North	343206.641	7397635.312	0.022222223	0	0	0	1.319976807	0	0.958282888	0.004469207	4.666666508	3	946.3746948	1648.105103	2372.366943	S	12.60477352
no-basalt	basalt	North	338404.081	7402581.232	0.022222223	0	0	0	0.75	0	0.936512649	0.006829937	5	6	2093.143555	2127.20459	3119.39502	S	10.89831066
no-basalt	basalt	North	342931.121	7399954.832	0.053333333	0.004444445	0	0	2.820007324	0	0.982974946	0.002283874	4.666666508	3	2253.469482	3200.878906	3913.518066	S	11.24427414
no-basalt	basalt	North	342476.401	7398625.392	0.022222223	0	0	0	1.540008545	0	0.870915174	0.007112183	5	3	1216.55249	1811.249512	2538.700439	S	11.18571854
no-basalt	basalt	North	342461.841	7400518.192	0	0	0	0	0.399993896	0	0.990656674	0.003827917	5	3	1881.820923	3352.797363	4237.481445	S	9.839021683
no-basalt	basalt	North	343430.641	7396502.992	0.079999998	0	0	0	1.470001221	0	0.629581511	0.003062795	5.384615421	10	1437.228149	1813.318848	2300.135742	W	11.17228889
no-basalt	basalt	North	336432.881	7402537.552	0.053333335	0	0	0	1.550018311	0	0.736182034	0.00761574	4.375	6	1004.987549	735.2720947	2804.460693	S	11.76320553
no-basalt	basalt	North	339430.001	7396737.072	0.035555556	0	0	0	1.389984131	0	0.335305244	0.017336626	6.363636494	13	225	1495.200684	1711.176514	E	9.561955452
no-basalt	basalt	North	337934.801	7399948.112	0.102222219	0	0	0	1.869995117	0	0.584105372	0.007252865	5	7	625	1051.189819	912.4143677	S	11.00688457
no-basalt	basalt	North	341038.321	7399490.032	0.022222223	0	0	0	0.800018311	0	0.115150206	0.006319361	5.384615421	3	304.1381226	1874.166504	3001.66626	E	11.86994076
no-basalt	basalt	North	340433.521	7397148.112	0.008888889	0	0	0	1.050018311	0	0.247880355	0.00673903	5	3	583.0951538	419.076355	955.2486572	W	12.35862732
no-basalt	basalt	North	336774.481	7404518.832	0.075555557	0.013333334	0	0	3.019989014	0	0.991723418	0.004421533	4.666666508	6	1844.756104	2281.58374	4730.354004	S	11.27388382
no-basalt	basalt	North	337735.441	7399535.952	0.039999999	0	0	0	1.489990234	0	0.204938143	0.009749726	5	7	654.3126221	961.7692261	728.0109863	S	11.59360313
no-basalt	basalt	North	341069.681	7399315.312	0.053333335	0	0	0	1.339996338	0	0.152086437	0.002329622	5.384615421	3	269.2582397	1706.238525	2825.995361	S	13.13802052
no-basalt	basalt	North	342202.001	7400439.792	0.004444445	0	0	0	0.520019531	0	0.860406816	0.005253985	4.666666508	3	1667.708008	3164.747314	4093.668701	S	10.31659603
no-basalt	basalt	North	340258.801	7397024.912	0.044444446	0	0	0	1.659973145	0	0.325570762	0.005939535	5	8	785.0159302	626.9968262	1020.416565	W	11.4443388
no-basalt	basalt	North	342522.321	7398325.232	0.035555556	0	0	0	1.559997559	0	0.813621402	0.007725373	5	3	927.6987915	1560.849121	2305.021729	S	11.68796349
no-basalt	basalt	North	340982.321	7397373.232	0.111111112	0	0	0	2.220001221	7.957747155	0.175511718	0.011810726	5.384615421	3	371.6517334	158.1138916	887.7640991	S	9.559048653
no-basalt	basalt	North	341579.281	7399901.072	0	0	0	0	0.269989014	0	0.647214174	0.006548787	5.384615421	3	972.7537842	2428.605713	3454.435791	E	10.72524834
no-basalt	basalt	North	338623.601	7397088.752	0.124444447	0	0	0	1.460021973	0	0.026351811	0.020169824	5.384615421	8	25	2188.892334	2595.30835	E	8.420377731
no-basalt	basalt	North	339486.001	7403924.112	0.026666667	0	0	0	1.119995117	0	0.872453213	0.004563463	5	6	1851.519531	3765.053223	4797.720703	S	13.24147701
no-basalt	basalt	North	335387.921	7403743.792	0.093333334	0	0	0	1.899993896	0	0.728098989	0.004912988	4.666666508	10	269.2582397	1101.135742	4261.748535	S	13.2986908
no-basalt	basalt	North	337072.401	7400530.512	0.115555555	0	0	0	1.029998779	0	0.343268126	0.009966839	4.666666508	6	506.2114258	279.5084839	750.4165649	S	11.10362911
no-basalt	basalt	North	334605.041	7404129.072	0.017777778	0	0	0	1.019989014	0	0.727975667	0.008466697	4.666666508	10	206.1552734	1711.90686	4956.120117	W	8.921029091
no-basalt	basalt	North	338401.841	7402127.632	0.031111112	0	0	0	0.969970703	0	0.926811874	0.007818726	5	6	2075.150635	1937.29834	2722.705566	W	11.42852879
no-basalt	basalt	North	338466.801	7398062.032	0.173333332	0	0	0	2.220001221	0	0.391421497	0.007863155	5.833333492	10	291.5475769	2314.357422	2199.147705	E	10.59962177
no-basalt	basalt	North	340734.801	7398679.152	0	0	0	0	0.33001709	0	0.033770021	0.024863463	5.384615421	3	79.0569458	1050	2236.067871	W	11.36965656
no-basalt	basalt	North	339171.281	7397715.952	0.097777776	0	0	0	2.180023193	0	0.701741815	0.006609173	5.833333492	8	254.9509735	1576.784668	2324.058838	S	11.11714554
no-basalt	basalt	North	336712.881	7405903.152	0	0	0	0	0.430023193	0	1	0.004315452	4.666666508	6	2397.003418	3505.442139	6131.17041	S	12.0962162
no-basalt	basalt	North	335142.641	7403142.352	0.102222225	0.004444445	0	0	2.959991455	0	0.48163271	0.015940724	4.666666508	10	180.2775574	583.0951538	3826.878662	W	9.390382767
no-basalt	basalt	North	338301.041	7400830.672	0.013333334	0	0	0	1.579986572	0	0.969118714	0.005998265	5	6	1215.010254	1564.64856	1651.703613	S	11.84252644
no-basalt	basalt	North	340211.761	7398667.952	0.004444445	0	0	0	0.829986572	0	0.215224296	0.005179151	5	3	570.0877075	1151.629272	2363.524902	S	13.89466476
no-basalt	basalt	North	341377.681	7399178.672	0.04888889	0.004444445	0	0	3.589996338	0	0.488922447	0.010738034	5.384615421	3	559.0169678	1680.77356	2711.549316	E	10.01776409
no-basalt	basalt	North	337243.761	7405428.272	0.017777778	0	0	0	0.970001221	0	0.977016807	0.004892053	5	6	2665.520752	3315.211182	5653.539063	S	13.20763016
no-basalt	basalt	North	341186.161	7400539.472	0.022222223	0	0	0	1.660003662	0	0.487258554	0.007752736	5	3	660.0189209	2934.706055	4050.308594	S	10.90565777
no-basalt	basalt	North	337316.561	7399351.152	0.079999998	0	0	0	2.399993896	0	0.012974601	0.013165835	4.117647171	7	506.2114258	755.8108521	465.0269165	S	9.930184364
no-basalt	basalt	North	338419.761	7403107.632	0.013333334	0	0	0	1.339996338	0	0.953085482	0.004622135	5	6	2223.876221	2425.128906	3598.0896	S	11.95876884
no-basalt	basalt	North	342496.561	7396843.472	0.097777776	0	0	0	1.880004883	0	0.629916668	0.008117878	5.384615421	3	450	813.940979	1394.632568	E	10.51014423
no-basalt	basalt	North	342390.161	7399155.152	0.111111112	0	0	0	2.219970703	0	0.931597054	0.005613345	5	3	1551.813354	2245.69043	2952.647217	E	10.45910072
no-basalt	basalt	North	340538.801	7396602.672	0.008888889	0	0	0	0.539978027	0	0.287962735	0.006251235	5.384615421	8	903.1195679	575	612.8825073	W	12.26193333
no-basalt	basalt	North	341452.721	7399206.672	0.008888889	0	0	0	0.730010986	0	0.639212191	0.01430948	5.384615421	3	637.3774414	1733.854126	2744.312256	E	9.224632263
no-basalt	basalt	North	340841.201	7399671.472	0.048888888	0	0	0	1.089996338	0	0.213835344	0.014686129	5	3	190.3943329	2027.467773	3189.141602	W	7.717566013
no-basalt	basalt	North	340753.841	7395969.872	0.120000003	0.004444445	0	0	2.75	0	0.237634152	0.011834702	5.833333492	11	375.832428	645.1744385	350.8917236	W	11.59105968
no-basalt	basalt	North	343061.041	7396390.992	0.044444446	0.008888889	0	0	2.809997559	0	0.757535875	0.003866559	5	3	1119.430664	1500.208252	1925	S	11.86208916
no-basalt	basalt	North	343696.081	7396729.232	0.102222223	0.008888889	0	0	3.149993896	0	0.593406796	0.007831777	5	10	1565.247681	2015.564331	2562.225586	W	10.01917553
no-basalt	basalt	North	336157.361	7402039.152	0.088888885	0.013333334	0	0	2.970001221	0	0.404629856	0.012597697	4.375	6	941.0764771	167.7050934	2396.481689	S	12.12020588
no-basalt	basalt	North	341673.361	7400541.712	0.035555556	0	0	0	1.220001221	0	0.654213369	0.006228137	5	3	1109.617065	3043.948975	4083.885986	S	10.90710258
no-basalt	basalt	North	336753.201	7404227.632	0.102222223	0.008888889	0	0	3.459991455	0	0.989992201	0.006529449	4.666666508	6	1726.991699	2061.552734	4455.68457	S	10.79106808
no-basalt	basalt	North	339293.361	7400058.992	0.040000001	0.004444445	0	0	2.790008545	0	0.498030275	0.005552943	5.384615421	3	1100	2400	2266.743164	S	12.05502892
no-basalt	basalt	North	343634.481	7398238.992	0.071111113	0	0	0	2.100006104	0	0.964604795	0.006357152	4.666666508	3	1569.235474	2302.851563	3051.638916	S	11.43818855
no-basalt	basalt	North	338624.721	7401875.632	0.026666667	0	0	0	0.679992676	0	0.842400551	0.006397034	5	6	1895.059448	2064.128174	2625	W	11.97134781
no-basalt	basalt	North	342515.601	7399178.672	0	0	0	0	0.220001221	0	0.965918601	0.003526371	4.666666508	3	1677.9823	2326.209473	3029.95459	S	10.83252907
no-basalt	basalt	North	339834.321	7401554.192	0.017777778	0	0	0	0.680023193	0	0.551843882	0.005676463	4.375	3	824.6210938	3233.902344	3315.211182	W	12.69966412
no-basalt	basalt	North	335475.281	7404435.952	0.071111113	0	0	0	1.130004883	0	0.857280314	0.008148798	4.666666508	6	694.6221924	1800.173584	4885.949219	S	11.77893066
no-basalt	basalt	North	338855.441	7400732.112	0.084444441	0	0	0	2.420013428	0	0.691546798	0.006972282	5	3	1554.228149	2079.212646	2057.456055	W	10.69063091
no-basalt	basalt	North	343270.481	7399740.912	0.084444446	0.022222223	0	0	3.799987793	0	0.954466999	0.009430981	4.666666508	3	2498.124268	3147.419434	3883.056152	W	8.462844849
no-basalt	basalt	North	343451.921	7398759.792	0.008888889	0	0	0	0.730010986	0	1	0.003067366	4.666666508	3	1770.946167	2492.614258	3252.883057	W	11.52271461
no-basalt	basalt	North	336894.321	7402206.032	0.146666663	0.013333334	0	0	2.850006104	0	0.798444688	0.009166135	4.375	6	1511.001343	689.6557617	2427.060791	S	11.70422363
no-basalt	basalt	North	337394.961	7403005.712	0.017777778	0	0	0	0.75	0	0.984288096	0.006157626	5	6	1951.441772	1616.516357	3243.936523	S	11.23055172
no-basalt	basalt	North	340621.681	7396276.752	0.177777773	0.004444445	0	0	2.619995117	0	0.289338559	0.005741011	5.384615421	8	630.9714966	561.8051147	500	W	11.64256573
no-basalt	basalt	North	340249.841	7400419.632	0	0	0	0	0.33001709	0	0.139508829	0.004684121	5	3	150	2819.685059	3260.464111	S	12.41197586
no-basalt	basalt	North	336030.801	7404393.392	0.035555556	0	0	0	1.260009766	0	0.973452926	0.008577112	4.666666508	6	1140.449463	1842.043701	4697.07373	S	11.1477766
no-basalt	basalt	North	335570.481	7403972.272	0.017777778	0	0	0	0.899993896	0	0.811187506	0.008268562	5	10	525.5949097	1328.768311	4411.490723	S	12.60436249
no-basalt	basalt	North	341675.601	7398272.592	0.053333333	0.004444445	0	0	2.609985352	0	0.848784089	0.008523687	5.384615421	3	675.4628296	1130.54187	1858.258667	S	9.755340576
no-basalt	basalt	North	340914.001	7397745.072	0.093333334	0.039999999	0.017777778	0	5.33001709	15.91549431	0.152046263	0.009905865	5.384615421	3	150	195.2562408	1270.088623	E	10.85602856
no-basalt	basalt	North	337890.001	7404256.752	0.06666667	0	0	0	0.980010986	0	0.997546911	0.007407015	5	6	2762.358643	2919.11792	4555.010742	W	11.6703167
no-basalt	basalt	North	339502.801	7399160.752	0.120000003	0.004444445	0	0	2.659973145	0	0.42212671	0.007679536	5.384615421	3	1171.804199	1956.0802	2540.915039	S	11.48311615
no-basalt	basalt	North	338043.441	7403166.992	0.017777778	0	0	0	1.079986572	0	0.975331545	0.005473974	5	6	2593.260498	2174.425049	3520.032227	W	13.04767323
no-basalt	basalt	North	335405.841	7403489.552	0.119999997	0	0	0	1.670013428	0	0.660472393	0.006696228	4.666666508	10	190.3943329	850.3675537	4021.271484	S	12.7095499
no-basalt	basalt	North	341645.361	7397491.952	0.075555554	0.004444445	0	0	2.539978027	0	0.314667463	0.007931696	5	3	75	477.6243286	1118.033936	E	10.27582264
no-basalt	basalt	North	340434.641	7398828.112	0.013333334	0	0	0	0.709991455	0	0.216296971	0.005453342	5	3	400	1236.931763	2452.039795	S	13.47036171
no-basalt	basalt	North	337515.921	7403192.752	0.071111113	0	0	0	1.350006104	0	0.978805125	0.006305552	5	6	2090.006104	1831.154053	3433.019531	S	11.5487051
no-basalt	basalt	North	343269.361	7396048.272	0.071111113	0	0	0	1.909973145	0	0.536186397	0.003548583	5	3	1463.087402	1833.882568	2125	S	11.9646368
no-basalt	basalt	North	340810.961	7398091.152	0	0	0	0	0.1	0	0.000360509	0.011875902	5.384615421	3	25	456.2071838	1632.674194	S	14.62066841
no-basalt	basalt	North	335828.081	7402473.712	0.079999998	0	0	0	1.889984131	0	0.483884692	0.005553969	4.666666508	10	436.6062012	254.9509735	2911.721924	S	13.34895134
no-basalt	basalt	North	341946.641	7398692.592	0.004444445	0	0	0	0.519989014	0	0.742806852	0.005283452	5.384615421	3	1100	1592.560913	2340.939941	S	13.7323637
no-basalt	basalt	North	336408.241	7401000.912	0.079999998	0	0	0	2.399993896	0	0.260505795	0.023997255	4.375	6	1290.590942	150	1353.236816	W	9.018904686
no-basalt	basalt	North	339592.401	7397825.712	0.008888889	0	0	0	0.649993896	0	0.773035824	0.004355582	5.384615421	8	530.3300781	1167.261841	2055.480469	S	13.06751347
no-basalt	basalt	North	338806.161	7403571.312	0	0	0	0	0.5	0	0.910503268	0.006151626	5	6	2080.865234	3018.484619	4171.480469	S	11.82001686
no-basalt	basalt	North	341404.561	7399907.792	0	0	0	0	0.429992676	0	0.558893263	0.003749178	5.384615421	3	816.241333	2373.025391	3436.022461	E	13.41593552
no-basalt	basalt	North	338275.281	7403191.632	0.004444445	0	0	0	0.58001709	0	0.962659359	0.005244345	5	6	2367.620117	2375.394531	3622.499023	W	10.88643169
no-basalt	basalt	North	337081.361	7403152.432	0.013333334	0	0	0	1.279998779	0	0.965796053	0.006066683	4.666666508	6	1665.270264	1576.586548	3375.370361	S	11.91118717
no-basalt	basalt	North	337728.721	7400302.032	0.013333334	0	0	0	1.510009766	0	0.592117548	0.004765213	5.833333492	10	447.2135925	879.2752075	875	S	10.98601723
no-basalt	basalt	North	339428.881	7403250.992	0.039999999	0	0	0	1.5	0	0.809255719	0.005930914	4.117647171	2	1402.007446	3352.797363	4223.224609	S	14.43194294
no-basalt	basalt	North	340071.761	7399772.272	0.044444446	0	0	0	1.699981689	0	0.190471053	0.006920165	5.384615421	3	391.3119202	2229.630127	3025	S	13.27315903
no-basalt	basalt	North	334452.721	7404653.232	0.088888891	0	0	0	1.890014648	0	0.760367036	0.004434695	4.666666508	10	106.0660095	2247.498779	5490.104492	W	11.9159956
no-basalt	basalt	North	338906.961	7397487.472	0.044444446	0	0	0	1.470001221	0	0.476265907	0.007302863	6.363636494	13	301.039856	1829.275879	2439.390381	S	10.73389149
no-basalt	basalt	North	336711.761	7402118.672	0	0	0	0	0.1	0	0.710419834	0.006084632	4.375	6	1378.858154	494.974762	2341.207031	S	12.80319309
no-basalt	basalt	North	337401.681	7404863.792	0.039999999	0	0	0	1.730010986	0	0.986068666	0.004367384	5	6	2582.755371	2958.568115	5088.835938	S	13.54599571
no-basalt	basalt	North	336933.521	7405006.032	0.071111113	0	0	0	1.010009766	0	0.997058034	0.005422304	4.666666508	6	2226.684814	2795.755859	5225.239258	S	11.1526804
no-basalt	basalt	North	341247.761	7396233.072	0	0	0	0	0.1	0	0.036210619	0.010375006	5.384615421	10	300	269.2582397	103.0776367	E	11.90081215
no-basalt	basalt	North	340560.081	7397283.632	0.013333334	0	0	0	1	0	0.186789185	0.006314097	5	3	391.3119202	246.2214508	985.2030029	W	12.99420261
no-basalt	basalt	North	339484.881	7403710.192	0.039999999	0	0	0	1.209991455	0	0.849700391	0.005920182	5	6	1690.599121	3645.031006	4626.891113	W	13.34369564
no-basalt	basalt	North	342102.321	7396877.072	0.035555556	0	0	0	1.809997559	0	0.345381141	0.0088664	5.833333492	10	90.13877869	436.6062012	1053.861938	E	11.20039749
no-basalt	basalt	North	341975.761	7400713.072	0.017777778	0	0	0	1.390014648	0	0.752033174	0.006044793	5	3	1367.707886	3319.356201	4309.654785	S	10.77352428
no-basalt	basalt	North	337033.201	7400904.592	0.017777778	0	0	0	1.079986572	0	0.498341411	0.008081729	4.375	6	854.4003296	442.295166	1125	S	11.60641384
no-basalt	basalt	North	337496.881	7399845.072	0.044444446	0	0	0	1.33001709	0	0.233030409	0.009359747	5	7	270.4163513	618.4658813	452.7692871	S	10.8118
no-basalt	basalt	North	341731.601	7399677.072	0.057777777	0	0	0	0.929992676	0	0.856317759	0.003878471	5.384615421	3	1030.776367	2280.898926	3255.763916	W	8.578783989
no-basalt	basalt	North	336566.161	7403787.472	0.031111112	0	0	0	0.839996338	0	0.940037727	0.007754731	4.666666508	6	1364.047241	1591.383057	4022.514648	S	11.35250187
no-basalt	basalt	North	343935.761	7398334.192	0.044444444	0.004444445	0	0	2.519989014	7.957747155	0.996447504	0.009137462	4.666666508	3	1879.494629	2611.154053	3355.9646	W	10.86579227
no-basalt	basalt	North	336824.881	7400676.112	0.044444446	0	0	0	1.459991455	0	0.364911914	0.011029606	4.375	6	778.6206055	125	916.8560181	S	8.205295563
no-basalt	basalt	North	335328.561	7402639.472	0.044444446	0	0	0	2.380004883	0	0.139016017	0.02095394	4.666666508	10	0	100	3293.174805	W	8.531755447
no-basalt	basalt	North	342811.281	7398834.832	0.106666669	0	0	0	2.369995117	0	0.970526516	0.004044882	4.666666508	3	1495.200684	2143.886475	2885.849121	S	11.42588043
no-basalt	basalt	North	336402.641	7404773.072	0.035555556	0	0	0	2.309997559	0	0.975348771	0.004468042	4.666666508	6	1646.587402	2327.686768	5008.118652	S	12.44904613
no-basalt	basalt	North	338775.921	7400803.792	0.017777778	0	0	0	0.740020752	0	0.743532658	0.005777183	5.384615421	10	1610.124268	2026.234253	2028.083984	W	10.83968258
no-basalt	basalt	North	336436.241	7401170.032	0.084444441	0	0	0	2.170013428	0	0.161274761	0.019410461	4.375	6	1382.931763	100	1480.920288	W	9.601969719
no-basalt	basalt	North	341471.761	7396508.592	0.102222225	0.004444445	0	0	2.529998779	0	0.020447291	0.016075348	5.384615421	10	279.5084839	158.1138916	325.9601135	E	11.34942722
no-basalt	basalt	North	338756.881	7397746.192	0.004444445	0	0	0	1.510009766	0	0.568939149	0.007265147	7	27	412.3105469	1977.530151	2641.140869	S	11.92778683
no-basalt	basalt	North	339516.241	7401865.552	0.022222223	0	0	0	0.899993896	0	0.700876296	0.005367188	4.375	6	1020.110352	2948.94043	3229.744629	W	12.39447594
no-basalt	basalt	North	343438.481	7398828.112	0.048888888	0	0	0	1.850006104	0	0.999502957	0.002866093	4.666666508	3	1811.766968	2528.462891	3288.236572	W	11.93353748
no-basalt	basalt	North	343748.721	7395916.112	0.057777777	0	0	0	1.220001221	0	0.152908474	0.007678281	5.384615421	10	1935.361694	2314.762451	2600.120117	W	10.82633686
no-basalt	basalt	North	334537.841	7405555.952	0.057777777	0	0	0	1.380004883	0	0.857554674	0.007389415	4.117647171	6	390.5124817	3060.330811	6273.207031	S	10.19095707
no-basalt	basalt	North	334729.361	7403754.992	0.079999998	0	0	0	1.339996338	0	0.715376735	0.010606226	4.666666508	10	279.5084839	1325	4567.617188	W	9.025257111
no-basalt	basalt	North	337710.801	7404622.992	0.008888889	0	0	0	0.630004883	0	0.997426808	0.004064806	5	6	2748.294922	2993.8479	4871.986328	S	13.09330177
no-basalt	basalt	North	343550.481	7398376.752	0.075555557	0.013333334	0	0	2.590026855	0	0.997174799	0.005615883	4.666666508	3	1590.007935	2325.134521	3080.685791	S	11.13061237
no-basalt	basalt	North	340021.361	7397885.072	0.071111113	0	0	0	1.860015869	0	0.300254136	0.005097506	5	8	416.0829163	766.8931274	1796.002563	S	11.90871906
no-basalt	basalt	North	337156.401	7403217.392	0.06666667	0	0	0	2.059997559	0	0.969349086	0.005881528	4.666666508	6	1746.782715	1656.049561	3427.280518	S	12.33950329
no-basalt	basalt	North	340696.721	7401482.512	0.013333334	0.008888889	0	0	3.200012207	0	0.522286654	0.003477708	4.666666508	3	25	3850.324707	4026.474854	S	10.84559345
no-basalt	basalt	North	341943.281	7395892.592	0.039999999	0	0	0	0.950012207	0	0.322353005	0.014405881	4.666666508	4	395.2846985	936.0822754	801.5609741	E	10.13590527
no-basalt	basalt	North	334269.041	7405787.792	0.026666667	0	0	0	0.989990234	0	0.868081152	0.007902795	4.117647171	6	371.6517334	3362.012207	6589.8125	S	12.25234413
no-basalt	basalt	North	339312.401	7402197.072	0	0	0	0	0.1	0	0.750594079	0.004089647	4.666666508	6	1175	2813.471924	3306.905762	S	13.53970432
no-basalt	basalt	North	334395.601	7404846.992	0.119999997	0	0	0	2.339996338	0	0.771230757	0.00566256	4.666666508	10	50	2437.724365	5680.008789	S	9.402976036
no-basalt	basalt	North	340853.521	7401142.032	0.035555556	0.026666667	0	0	4.130004883	7.957747155	0.460621953	0.003993016	4.666666508	3	167.7050934	3502.231689	4056.245117	S	13.10230446
no-basalt	basalt	North	338047.921	7402249.712	0.013333334	0	0	0	0.829986572	0	0.991523504	0.003570621	5	6	2237.325439	1632.482666	2646.223633	S	12.91056252
no-basalt	basalt	North	336395.921	7401175.632	0.204444438	0.035555556	0	0	3.849975586	0	0.222582966	0.014318925	4.375	6	1434.616699	150	1523.154663	W	9.75053215
no-basalt	basalt	North	340555.601	7398697.072	0.017777778	0	0	0	2.179992676	0	0.197816879	0.00695616	5	3	251.2468872	1064.483398	2273.900879	S	13.0672102
no-basalt	basalt	North	340165.841	7399202.192	0.008888889	0	0	0	0.790008545	0	0.215403527	0.00368162	5	3	588.4301147	1676.678223	2894.175049	S	14.55757713
no-basalt	basalt	North	338150.961	7405626.512	0.008888889	0	0	0	0.549987793	0	0.998523533	0.004932526	5.384615421	6	3599.045166	4036.086914	5957.190918	S	12.08331871
no-basalt	basalt	North	341307.121	7397180.592	0.075555556	0	0	0	1.529998779	0	0.10826733	0.009979754	5	3	375	313.249115	721.5435181	S	10.76737022
no-basalt	basalt	North	337181.041	7402237.392	0.022222223	0	0	0	0.869995117	0	0.909659803	0.006507581	4.666666508	6	1795.132202	921.9544678	2454.587646	S	11.48976517
no-basalt	basalt	North	338129.681	7401155.472	0.017777778	0	0	0	1.180023193	0	0.944815636	0.006134399	5	6	1320.037842	1509.345947	1760.859131	S	12.0642271
no-basalt	basalt	North	340359.601	7400913.552	0.022222223	0	0	0	0.910003662	0	0.295187622	0.005231458	5	3	223.6067963	3296.399658	3510.163818	S	12.90341854
no-basalt	basalt	North	335317.361	7403373.072	0.022222223	0	0	0	1.75	0	0.527164698	0.030540952	4.666666508	10	55.90169907	735.6969604	3947.942383	E	10.80163097
no-basalt	basalt	North	335917.681	7403545.552	0.057777777	0	0	0	1.660003662	0	0.804235816	0.006554714	4.666666508	10	673.1455688	1006.23053	3901.041504	S	12.43136787
no-basalt	basalt	North	341759.601	7396389.872	0.093333334	0	0	0	1.869995117	0	0.12139681	0.012879712	5.384615421	10	313.249115	442.295166	625	E	10.71572781
no-basalt	basalt	North	338921.521	7401261.872	0.097777778	0.013333334	0	0	2.610015869	0	0.707361877	0.005904978	5	6	1667.708008	2261.912842	2385.634033	S	12.9106884
no-basalt	basalt	North	339222.801	7398563.792	0.062222226	0.004444445	0	0	2.659973145	0	0.856328666	0.006072928	5.384615421	3	1059.481079	1783.605957	2472.094238	S	12.36696911
no-basalt	basalt	North	338254.001	7403523.152	0.008888889	0	0	0	0.589996338	0	0.949256063	0.004952217	5	6	2526.855713	2580.939697	3921.256348	W	11.21969128
no-basalt	basalt	North	335618.641	7402393.072	0.079999998	0.017777778	0	0	3.050018311	0	0.133001715	0.034051232	4.666666508	10	305.1638794	25	2941.19458	E	7.780650616
no-basalt	basalt	North	336613.201	7401788.272	0.097777775	0.004444445	0	0	2.58001709	7.957747155	0.567945123	0.008778271	4.375	6	1450.215576	195.2562408	2034.852539	S	12.50900364
no-basalt	basalt	North	338797.201	7398633.232	0.008888889	0	0	0	1.329986572	0	0.920876443	0.005596877	5.384615421	3	632.4555664	2191.460693	2067.002686	S	10.89101982
no-basalt	basalt	North	337943.761	7399231.312	0.195555555	0.013333334	0	0	2.610015869	0	0.23329635	0.008190244	5	7	447.2135925	1290.348877	1029.562988	S	12.26133728
no-basalt	basalt	North	336634.481	7402311.312	0.035555555	0.022222223	0	0	3.369995117	0	0.734355271	0.007373153	4.375	6	1243.231689	614.9187012	2549.14209	S	12.21903896
no-basalt	basalt	North	341776.401	7400588.752	0.026666667	0	0	0	2.480010986	0	0.678753674	0.007548339	5	3	1217.57959	3131.293701	4151.20459	S	10.91597271
no-basalt	basalt	North	338900.241	7400349.072	0.031111112	0	0	0	1.75	0	0.669084907	0.005527633	5.384615421	3	1475	2040.373779	1954.002441	S	12.15757751
no-basalt	basalt	North	342065.361	7400361.392	0	0	0	0	0.429992676	0	0.772187352	0.005689547	5	3	1542.117065	3030.057617	3983.873779	S	10.7013464
no-basalt	basalt	North	335910.961	7405801.232	0.017777778	0	0	0	0.809997559	0	0.987627208	0.005481281	4.666666508	6	1683.931396	3206.730957	6120.151367	S	13.48672581
no-basalt	basalt	North	337714.161	7404155.952	0.031111112	0	0	0	1.420013428	0	0.990610957	0.002670893	5	6	2561.493652	2718.110352	4426.765137	S	14.22284698
no-basalt	basalt	North	339575.601	7396384.272	0.057777777	0	0	0	1.640014648	0	0.24243857	0.007314947	5.833333492	3	447.2135925	1525.819458	1525	E	9.586441994
no-basalt	basalt	North	338703.121	7397594.992	0.06666667	0	0	0	2.190002441	0	0.453030229	0.005642674	7	27	292.6174927	2025.154297	2662.822754	S	12.26610851
no-basalt	basalt	North	337799.281	7403322.672	0.115555555	0	0	0	1.970001221	0	0.995331824	0.006293627	5	6	2379.732178	2105.498779	3603.904053	S	12.65367603
no-basalt	basalt	North	340457.041	7398401.392	0.084444445	0.044444446	0	0	3.770019531	0	0.193728253	0.00381632	5	3	309.2329407	822.3442383	2039.914185	S	15.08070183
no-basalt	basalt	North	339685.361	7396329.392	0.084444441	0	0	0	2.320007324	0	0.31573841	0.00529814	5.833333492	3	559.0169678	1442.653809	1425	S	12.30335999
no-basalt	basalt	North	336436.241	7404718.192	0.04888889	0.004444445	0	0	3.019989014	0	0.977283239	0.004356628	4.666666508	6	1644.118286	2292.651367	4955.615723	S	12.41442966
no-basalt	basalt	North	337859.761	7399633.392	0.075555557	0.013333334	0	0	2.899993896	0	0.325703174	0.007658117	5	7	694.6221924	1035.91748	831.0384521	S	12.21712971
no-basalt	basalt	North	337560.721	7402515.152	0.079999998	0	0	0	2.410003662	0	0.980635762	0.005656028	5	6	2128.67334	1386.091553	2775.112549	S	11.44297409
no-basalt	basalt	North	335142.641	7405956.912	0.013333334	0	0	0	1.360015869	0	0.951506138	0.00636013	4.666666508	6	1110.180176	3338.506348	6446.171387	S	11.98023129
no-basalt	basalt	North	339382.961	7399373.552	0.026666667	0	0	0	1.549987793	0	0.478699088	0.005725732	5.384615421	3	1173.935669	2190.462402	2379.732178	S	12.24485397
no-basalt	basalt	North	342401.361	7398143.792	0	0	0	0	0.360015869	0	0.68147707	0.006960716	5.384615421	3	711.0731201	1338.375854	2085.21582	S	12.0529747
no-basalt	basalt	North	335597.361	7403012.432	0.106666669	0	0	0	2.360015869	0	0.476698697	0.006220495	4.666666508	10	167.7050934	395.2846985	3515.768066	S	12.28462029
no-basalt	basalt	North	338986.481	7397802.192	0.053333335	0	0	0	2.149993896	0	0.773640692	0.00528159	6.363636494	8	416.0829163	1758.728271	2525.494873	S	10.63941956
no-basalt	basalt	North	336887.601	7404186.192	0.106666667	0.004444445	0	0	2.800018311	0	0.993749797	0.005746817	4.666666508	6	1822.944092	2105.498779	4401.13623	S	11.77325439
no-basalt	basalt	North	342723.921	7398050.832	0.06666667	0	0	0	2.289978027	0	0.909745693	0.008551084	5	3	755.8108521	1467.353027	2227.38623	S	10.99173355
no-basalt	basalt	North	335859.441	7402216.112	0.048888888	0	0	0	1.020019531	0	0.386476576	0.007707669	4.375	6	601.0407715	160.0781097	2673.24707	S	10.85265541
no-basalt	basalt	North	337474.481	7405197.552	0.057777777	0	0	0	1.450012207	0	0.993475497	0.00637867	5	6	2772.746826	3240.756348	5416.69873	S	12.58410072
no-basalt	basalt	North	343715.121	7397652.112	0.106666673	0.026666667	0	0	3.570007324	0	0.907573938	0.007906484	5	3	1442.653809	2126.763916	2830.415039	W	10.26307106
no-basalt	basalt	North	341964.561	7397562.512	0.039999999	0	0	0	1.940002441	0	0.378175914	0.008355631	5.384615421	10	215.058136	614.9187012	1355.083008	S	11.81638432
no-basalt	basalt	North	343414.961	7395852.272	0.031111112	0	0	0	1.439971924	0	0.353337884	0.004829593	5	4	1685.60083	2049.695068	2276.23584	S	11.32988644
no-basalt	basalt	North	340510.801	7396566.832	0.088888885	0.013333334	0	0	3.370025635	0	0.292815059	0.006266396	5.384615421	8	883.8834839	600	625	W	12.37048912
no-basalt	basalt	North	337428.561	7401982.032	0.017777778	0	0	0	0.739990234	0	1	0.007079202	5	6	1877.664795	983.9334717	2236.067871	S	10.49760056
no-basalt	basalt	North	334957.841	7403206.192	0.066666666	0.062222224	0	0	3.429992676	7.957747155	0.612407446	0.009430408	4.666666508	10	313.249115	745.8217163	3978.850098	W	9.464097977
no-basalt	basalt	North	342872.881	7399859.632	0.008888889	0	0	0	1.179992676	7.957747155	0.987301946	0.001423737	4.666666508	3	2150.581299	3076.727051	3790.283691	S	11.92615223
no-basalt	basalt	North	341217.521	7401504.912	0.097777776	0	0	0	2.139984131	0	0.722728372	0.008612817	5.384615421	3	500	3904.004395	4517.328125	E	10.2963047
no-basalt	basalt	North	342728.401	7399416.112	0	0	0	0	0.25	0	0.974557221	0.002348825	4.666666508	3	1927.595703	2619.637207	3334.010254	S	11.97720909
no-basalt	basalt	North	342350.961	7400486.832	0	0	0	0	0.459991455	0	0.924862385	0.003588798	4.666666508	3	1796.002563	3280.720215	4183.375	S	10.51489353
no-basalt	basalt	North	340925.201	7396651.952	0.240000002	0.039999999	0	0	3.779998779	0	0.209856957	0.006765421	5.384615421	8	588.4301147	175	265.7536621	W	10.89956951
no-basalt	basalt	North	338323.441	7400412.912	0.022222223	0	0	0	1.950012207	0	0.956674635	0.005560617	5.384615421	10	1020.110352	1461.591675	1419.947144	S	12.36658859
no-basalt	basalt	North	339478.161	7397508.752	0.013333334	0	0	0	0.75	0	0.83378756	0.004412023	5.833333492	8	279.5084839	1253.993652	1942.453369	S	12.58360863
no-basalt	basalt	North	338906.961	7399980.592	0.093333334	0	0	0	2.489990234	0	0.765924871	0.004223164	5	3	1359.457642	2025	1885.636475	S	12.41630936
no-basalt	basalt	North	342732.881	7396875.952	0.008888889	0	0	0	2.019989014	0	0.861617804	0.00417792	5.384615421	3	701.7834473	1054.751099	1649.242188	E	10.26081181
no-basalt	basalt	North	340772.881	7399467.632	0.128888883	0.088888891	0	0	4.429992676	0	0.025403697	0.029366074	5	3	35.35533905	1825.171265	2998.54126	E	7.694482803
no-basalt	basalt	North	340892.721	7400891.152	0.035555556	0	0	0	2.180023193	0	0.42237398	0.003593064	4.666666508	3	269.2582397	3253.459473	4004.060303	S	13.44547749
no-basalt	basalt	North	340991.281	7399383.632	0.031111112	0	0	0	1.139984131	0	0.105057202	0.003549337	5.384615421	3	223.6067963	1767.766968	2903.876709	E	11.25871563
no-basalt	basalt	North	341282.481	7400956.112	0.022222223	0	0	0	0.970001221	0	0.650746465	0.00655251	5	3	625	3370.181641	4409.436035	E	9.502058029
no-basalt	basalt	North	337067.921	7403543.312	0.039999999	0	0	0	1.269989014	0	0.969382763	0.004259821	4.666666508	6	1731.509399	1835.755859	3750.083252	S	12.20539284
no-basalt	basalt	North	342352.081	7396070.672	0.093333336	0.013333334	0	0	2.820007324	0	0.743855774	0.005026535	5	4	751.664856	1096.585693	1225	E	11.38653564
no-basalt	basalt	North	339459.121	7397434.832	0.039999999	0	0	0	0.709991455	0	0.804836571	0.005602356	5.833333492	8	250	1286.953735	1925.649292	S	12.28486252
no-basalt	basalt	North	334589.361	7405697.072	0.075555556	0	0	0	1.790008545	0	0.872564614	0.006146405	4.117647171	6	506.2114258	3166.228027	6369.458496	S	9.579689026
no-basalt	basalt	North	334544.561	7405288.272	0.035555556	0	0	0	1.740020752	0	0.831927419	0.004845811	4.375	8	279.5084839	2798.6604	6021.004883	S	11.64950657
no-basalt	basalt	North	339255.281	7401660.592	0.053333335	0	0	0	1.310028076	0	0.706130981	0.006378639	4.666666508	6	1320.274658	2680.718262	2909.682129	S	11.26795292
no-basalt	basalt	North	343612.081	7398104.592	0	0	0	0	0.100006104	0	0.952429175	0.004965681	4.666666508	3	1487.027222	2217.12085	2960.7854	S	11.7521925
no-basalt	basalt	North	339150.001	7398059.792	0.084444441	0	0	0	2.209991455	0	0.911376536	0.00550797	6.363636494	8	602.0797119	1631.33374	2526.11377	S	11.26571751
no-basalt	basalt	North	334677.841	7404605.072	0.09333333	0.008888889	0	0	3.300018311	0	0.734667182	0.018219102	4.666666508	10	0	2112.611084	5345.149414	S	10.1698103
no-basalt	basalt	North	340675.441	7397018.192	0.017777778	0	0	0	1.209991455	0	0.196651921	0.006320956	5.384615421	8	626.9968262	279.5084839	691.4658813	W	12.19117928
no-basalt	basalt	North	341130.161	7397935.472	0.017777778	0	0	0	0.679992676	0	0.171917617	0.004474638	5.384615421	3	304.1381226	496.2358398	1450	E	11.43134308
no-basalt	basalt	North	340215.121	7396362.992	0.146666661	0	0	0	2.5	0	0.377575576	0.005694889	5.384615421	3	1017.963684	921.9544678	900	S	10.45022583
no-basalt	basalt	North	339562.161	7399926.832	0.013333334	0	0	0	1.110015869	0	0.325604647	0.0064063	5.384615421	3	828.4020386	2582.755371	2529.45166	W	11.62565804
no-basalt	basalt	North	336652.401	7404699.152	0	0	0	0	0.220001221	7.957747155	0.98547101	0.005065873	4.666666508	6	1833.712036	2375.394531	4910.766113	S	11.47378826
no-basalt	basalt	North	337400.561	7405325.232	0.031111112	0	0	0	1.059997559	0	0.98793447	0.004712097	5	6	2791.616699	3330.540527	5562.654297	S	13.07185078
no-basalt	basalt	North	338279.761	7398506.672	0.026666667	0	0	0	1.770019531	0	0.286122382	0.009057737	5.384615421	8	309.2329407	2033.623657	1750.178467	S	10.79517269
no-basalt	basalt	North	335772.081	7403445.872	0.044444446	0	0	0	1.360015869	0	0.74386102	0.008842176	4.666666508	10	493.0770874	854.4003296	3850.081299	S	12.08442688
no-basalt	basalt	North	342058.641	7397002.512	0.155555552	0.004444445	0	0	2.519989014	0	0.314061522	0.007904846	5.833333492	10	176.7767029	375	1063.602295	E	11.90531635
no-basalt	basalt	North	343141.681	7398474.192	0.017777778	0	0	0	1.220001221	0	0.988512874	0.003669536	4.666666508	3	1331.587402	2050.609619	2810.805176	S	11.61974716
no-basalt	basalt	North	336547.121	7400734.352	0.035555556	0	0	0	0.829986572	0	0.042847168	0.041756224	4.117647171	6	1011.49646	50	1051.189819	W	7.991707325
no-basalt	basalt	North	336960.401	7401686.352	0	0	0	0	0.1	0	0.718346119	0.00708055	4.375	6	1619.027466	425	1900.164429	S	11.68024254
no-basalt	basalt	North	336699.441	7403961.072	0.044444446	0	0	0	1.299987793	0	0.96567589	0.007615654	4.666666508	6	1550.806274	1804.508179	4185.764648	S	11.72586918
no-basalt	basalt	North	340962.161	7397872.752	0.035555556	0	0	0	2.289978027	0	0.170381114	0.006755044	5.384615421	3	167.7050934	318.1980591	1386.091553	E	10.86084843
no-basalt	basalt	North	337465.521	7401764.752	0.048888888	0	0	0	1.570007324	0	0.989140868	0.00420962	5	6	1654.728149	917.1968384	2020.210449	S	11.4621191
no-basalt	basalt	North	337876.561	7399122.672	0.044444446	0	0	0	2.039978027	0	0.129344687	0.011662475	5	7	348.2097168	1328.768311	1055.047363	S	12.13699818
no-basalt	basalt	North	338977.521	7401354.832	0.044444446	0	0	0	2.039978027	0	0.704731047	0.005054053	5	6	1643.547974	2367.620117	2506.616211	S	11.99761772
no-basalt	basalt	North	336959.281	7403578.032	0.044444446	0	0	0	0.859985352	0	0.996756792	0.005478526	4.666666508	6	1652.460327	1775.528198	3800.08252	S	11.79197311
no-basalt	basalt	North	338323.441	7404238.832	0.026666667	0	0	0	0.850006104	0	0.953152001	0.006539765	5	6	2890.609863	3150.892578	4629.052246	W	13.276474
no-basalt	basalt	North	338572.081	7397450.512	0.053333333	0.004444445	0	0	2.670013428	0	0.332503915	0.009887556	5.384615421	8	158.1138916	2180.16626	2738.841064	S	10.0843277
no-basalt	basalt	North	341720.401	7397485.232	0.142222226	0	0	0	2.469970703	0	0.312788755	0.007690586	5	3	0	475.6574707	1153.527222	S	11.75634003
no-basalt	basalt	North	342383.441	7395847.792	0.007874016	0	0	0	0.559997559	0	0.52222544	0.003394533	5.384615421	4	822.3442383	1272.792236	1253.993652	E	12.4014883
no-basalt	basalt	North	339452.401	7402351.632	0.053333335	0	0	0	2.179992676	0	0.749758542	0.005118717	4.375	6	1026.21875	3005.203857	3537.124512	W	11.96740627
no-basalt	basalt	North	342119.121	7399274.992	0.031111112	0	0	0	1.639984131	0	0.843134046	0.004557882	5.384615421	3	1286.953735	2128.67334	2941.300781	S	11.42618465
no-basalt	basalt	North	338222.641	7399147.312	0.142222226	0	0	0	2.220001221	0	0.452626497	0.008558646	5.833333492	8	301.039856	1574.206177	1319.327393	S	11.48297596
no-basalt	basalt	North	343333.201	7398045.232	0.115555558	0.062222224	0	0	3.850006104	0	0.983675897	0.007297887	4.666666508	3	1209.338623	1942.453369	2691.189453	W	9.843414307
no-basalt	basalt	North	341114.481	7397316.112	0.080000002	0.026666667	0	0	3.739990234	0	0.116035029	0.011881959	5.384615421	3	494.974762	230.4886169	825.3787231	S	10.52347088
no-basalt	basalt	North	342244.561	7396614.992	0.075555556	0	0	0	1.589996338	0	0.518831372	0.009710834	5.833333492	10	301.039856	660.0189209	1107.079468	E	10.88107872
no-basalt	basalt	North	338483.601	7404896.272	0.035555556	0	0	0	1.540008545	0	0.991796911	0.005280325	5.384615421	6	3233.032715	3770.029785	5302.12207	S	12.25539684
no-basalt	basalt	North	342404.721	7400447.632	0.017777778	0	0	0	2.069976807	0	0.968465865	0.003253645	4.666666508	3	1858.258667	3262.763184	4150.677734	S	10.77726746
no-basalt	basalt	North	338470.161	7400074.672	0.075555556	0	0	0	2.360015869	0	0.973682284	0.005534221	5	8	1126.110596	1575	1451.29248	S	10.54738998
no-basalt	basalt	North	337138.481	7403476.112	0.026666667	0.008888889	0	0	2.820007324	0	0.969699144	0.004611188	4.666666508	6	1786.756836	1878.330444	3701.351074	S	12.54273319
no-basalt	basalt	North	343033.041	7398719.472	0	0	0	0	0.350006104	0	1	0.003322655	4.666666508	3	1479.231201	2170.829346	2925.854492	S	11.87916374
no-basalt	basalt	North	336778.961	7402695.472	0.031111112	0	0	0	0.730010986	0	0.871968031	0.008797711	4.666666508	6	1350	1017.656616	2906.888428	S	11.21061802
no-basalt	basalt	North	337737.681	7400706.352	0.022222223	0	0	0	1	0	0.787317216	0.005360669	5.833333492	10	721.1102295	976.281189	1160.010864	S	11.45680618
no-basalt	basalt	North	337644.721	7404907.472	0.057777777	0	0	0	1.089996338	0	0.993618906	0.005910184	5	6	2806.354248	3147.419434	5160.002441	S	12.39729309
no-basalt	basalt	North	337494.641	7405185.232	0.075555556	0	0	0	1.049987793	0	0.994041204	0.006377651	5	6	2795.084961	3256.243896	5418.717773	S	12.65042877
no-basalt	basalt	North	338400.721	7404564.752	0.004444445	0	0	0	0.539978027	0	0.970713019	0.005916542	5	6	3040.764648	3470.230469	4969.029297	S	12.5455389
no-basalt	basalt	North	338287.601	7402029.072	0.013333334	0	0	0	0.859985352	0	0.965830445	0.005942933	5	6	2146.654297	1786.756836	2573.907471	S	13.19633389
no-basalt	basalt	North	343061.041	7398796.752	0.013333334	0	0	0	1.550018311	0	0.997800648	0.003198087	4.666666508	3	1556.639038	2245.272949	2999.270752	S	11.5454483
no-basalt	basalt	North	339861.201	7398928.912	0.013333334	0	0	0	0.559997559	0	0.276810825	0.006166772	5	3	961.7692261	1567.043457	2761.906006	S	12.2912693
no-basalt	basalt	North	336344.401	7403292.432	0.053333335	0	0	0	1.149993896	0	0.848802924	0.006446186	4.666666508	6	965.0129395	1090.011475	3559.845459	S	12.42275906
no-basalt	basalt	North	337433.041	7402652.912	0.022222223	0	0	0	1.130004883	0	1	0.004172493	5	6	2000	1396.647705	2902.692871	S	11.93231964
no-basalt	basalt	North	338855.441	7398365.552	0.22222222	0.008888889	0	0	2.66998291	0	0.805303991	0.005684872	6.363636494	8	667.0831909	2010.286133	2285.005371	S	11.1902523
no-basalt	basalt	North	339795.121	7400207.952	0.017777778	0	0	0	1.549987793	0	0.243029982	0.005188965	4.666666508	3	600	2744.653809	2782.647217	S	13.09975243
no-basalt	basalt	North	338348.081	7403560.112	0.004444445	0	0	0	0.609985352	0	0.950327694	0.003748743	5	6	2484.074219	2669.386719	3992.571289	S	11.68964386
no-basalt	basalt	North	340705.681	7396466.032	0.088888891	0	0	0	2.180023193	0	0.282497972	0.007191966	5.384615421	8	675.4628296	412.3105469	406.9704895	S	11.7089386
no-basalt	basalt	North	342091.121	7400704.112	0.120000001	0.008888889	0	0	2.550018311	0	0.807680726	0.006139865	4.666666508	3	1463.087402	3358.291992	4330.487793	S	9.812048912
no-basalt	basalt	North	342952.401	7397997.072	0.102222219	0.017777778	0	0	3.679992676	0	1	0.003031999	4.666666508	3	870.7036743	1605.070068	2362.334717	S	12.39847183
no-basalt	basalt	North	338938.321	7404095.472	0.008888889	0	0	0	0.760009766	0	0.940931618	0.005203094	5	6	2334.523682	3464.823242	4701.063477	S	11.85484886
no-basalt	basalt	North	342066.481	7397275.792	0	0	0	0	0.190002441	0	0.337406099	0.007097203	5.833333492	10	55.90169907	465.0269165	1222.95752	E	12.81508064
no-basalt	basalt	North	335194.161	7405770.992	0.062222226	0.004444445	0	0	2.75	0	0.940272331	0.008153688	4.666666508	6	1051.189819	3134.984131	6240.242188	S	11.92830181
no-basalt	basalt	North	337580.881	7404608.432	0.039999999	0	0	0	1.139984131	7.957747155	0.993096471	0.003642664	5	6	2632.726563	2901.077393	4856.245605	S	13.58640194
no-basalt	basalt	North	335303.921	7404019.312	0.048888888	0	0	0	1.200012207	0	0.753413916	0.006307046	4.666666508	10	325	1380.670166	4544.914551	S	12.53183937
no-basalt	basalt	North	338678.481	7400400.592	0.159999996	0	0	0	2.349975586	0	0.779518843	0.004309965	5.833333492	30	1382.931763	1829.10498	1764.405029	S	12.57012749
no-basalt	basalt	North	334304.881	7405580.592	0.200000003	0	0	0	1.990020752	0	0.849816382	0.003896677	4.375	8	230.4886169	3157.233887	6387.14502	S	13.5143137
no-basalt	basalt	North	337813.841	7404239.952	0.044444446	0	0	0	0.809997559	0	0.99641186	0.001755934	5	6	2683.86377	2842.973633	4516.981934	S	13.9314661
no-basalt	basalt	North	335490.961	7404905.232	0.044444446	0	0	0	1.639984131	0	0.898976684	0.005818411	4.666666508	6	854.4003296	2275.137207	5340.002441	S	12.00515747
no-basalt	basalt	North	335626.481	7405482.032	0.071111113	0	0	0	1.470001221	0	0.949463427	0.004932757	4.666666508	6	1265.158081	2855.367676	5857.6875	S	11.71435165
no-basalt	basalt	North	336586.321	7402983.312	0.06666667	0	0	0	1.579986572	0	0.880157173	0.006983882	4.666666508	6	1151.086426	1151.629272	3224.903076	S	12.13292408
no-basalt	basalt	North	336866.321	7404553.552	0.039999999	0	0	0	1.190002441	0	0.995438337	0.00441249	4.666666508	6	1956.55957	2380.257324	4776.635742	S	12.27707005
no-basalt	basalt	North	340314.801	7400699.632	0.079999998	0	0	0	1.690002441	0	0.180045396	0.005688139	5	3	158.1138916	3079.468262	3396.41333	S	12.87447357
no-basalt	basalt	North	336073.361	7405439.472	0.022222223	0	0	0	1.259979248	0	0.992656529	0.005650732	4.666666508	6	1598.827637	2863.564209	5725.218262	S	12.5241766
no-basalt	basalt	North	342615.281	7397883.952	0.004444445	0	0	0	0.979980469	0	0.769146323	0.008917422	5	3	555.0900879	1273.283203	2033.623657	E	10.83247757
no-basalt	basalt	North	343876.401	7397059.632	0.062222224	0	0	0	2.290008545	0	0.465245128	0.00735989	5	10	1643.35791	2200.568115	2809.470459	W	11.79687309
no-basalt	basalt	North	343948.081	7398246.832	0.084444443	0.013333334	0	0	2.929992676	0	0.995872796	0.008011499	4.666666508	3	1833.712036	2561.859619	3301.893311	W	10.91128254
no-basalt	basalt	North	343599.761	7399325.392	0.044444446	0	0	0	1.690002441	0	0.800233722	0.007042823	4.666666508	3	2302.172852	3002.603027	3758.323975	W	10.59669495
no-basalt	basalt	North	336712.881	7403569.072	0.004444445	0	0	0	0.510009766	0	0.949514747	0.006316967	4.666666508	6	1407.568848	1555.032104	3785.003174	S	12.1193409
no-basalt	basalt	North	334458.321	7405921.072	0.044444446	0	0	0	1.029998779	0	0.881306887	0.005993234	4.375	6	575.5432129	3417.052734	6625.047363	S	10.26466942
no-basalt	basalt	North	342020.561	7398068.752	0.040000001	0.004444445	0	0	2.509979248	0	0.569562018	0.005598468	5	3	561.8051147	1099.147461	1801.735352	S	11.81367588
no-basalt	basalt	North	340863.601	7400196.752	0	0	0	0	0.480010986	0	0.267706096	0.005589621	4.666666508	3	475	2553.061768	3710.205566	S	13.17247963
no-basalt	basalt	North	342459.601	7400558.512	0.053333335	0	0	0	1.130004883	0	0.961375415	0.004301568	5	3	1865.810791	3395.769531	4285.00293	S	9.49553299
no-basalt	basalt	North	342597.361	7397017.072	0.004444445	0	0	0	0.980010986	0	0.702278197	0.00749118	5.833333492	10	520.2163086	900	1542.117065	E	10.71128559
no-basalt	basalt	North	334956.721	7403355.152	0.035555555	0.004444445	0	0	2.660003662	0	0.628217995	0.009025373	4.666666508	10	246.2214508	866.7468262	4108.680176	W	10.53806973
no-basalt	basalt	North	339596.881	7397256.752	0.102222219	0	0	0	2.160003662	0	0.879181445	0.005399294	5.833333492	8	382.4264526	1202.081543	1732.952637	S	12.12014961
no-basalt	basalt	North	343409.361	7396803.152	0.035555556	0	0	0	1.679992676	0	0.759904504	0.006436907	5.384615421	10	1286.953735	1733.854126	2298.096924	S	11.22899437
no-basalt	basalt	North	341097.681	7396707.952	0	0	0	0	0.1	0	0.003896986	0.015181959	5	8	431.5668945	25	230.4886169	W	13.03494453
no-basalt	basalt	North	340751.601	7395965.392	0.13333334	0	0	0	2.369995117	0	0.237634152	0.011834702	5.833333492	11	375.832428	645.1744385	350.8917236	W	11.59105968
no-basalt	basalt	North	337503.601	7402798.512	0.093333334	0	0	0	2.050018311	0	0.996531785	0.007390476	5	6	2075	1538.058838	3037.371338	S	9.150448799
no-basalt	basalt	North	342882.961	7399485.552	0	0	0	0	0.1	0	0.981395364	0.001793361	4.666666508	3	2088.659912	2750.568115	3473.11084	S	12.42011356
no-basalt	basalt	North	340636.241	7400663.792	0.035555556	0	0	0	1.380004883	0	0.266506255	0.003827096	5	3	125	3026.652588	3704.811035	E	8.883071899
no-basalt	basalt	North	338242.801	7402058.192	0.035555556	0	0	0	0.989990234	0	0.983539104	0.005685796	5	6	2147.67334	1747.319458	2572.085693	S	13.09414101
no-basalt	basalt	North	338764.721	7400193.392	0.044444446	0	0	0	1.959991455	0	0.786306679	0.005328955	5	3	1426.97229	1877.664795	1770.769653	S	12.06768608
no-basalt	basalt	North	343353.361	7399361.232	0.053333335	0.017777778	0	0	3.389984131	0	0.916934311	0.010543734	4.666666508	3	2204.824219	2885.849121	3635.416016	W	9.353197098
no-basalt	basalt	North	340654.161	7397388.912	0.080000002	0.048888888	0	0	4.059997559	0	0.13421306	0.02232454	5	3	261.0076599	125	1017.656616	W	10.2868042
no-basalt	basalt	North	338723.281	7397538.992	0.026666667	0	0	0	0.950012207	0	0.435862839	0.005510216	7	27	246.2214508	2026.388306	2642.560303	S	12.1092701
no-basalt	basalt	North	340498.481	7398326.352	0.026666667	0	0	0	2.100006104	0	0.204854935	0.004844922	5	3	246.2214508	743.3034668	1960.867065	S	13.84005451
no-basalt	basalt	North	342559.281	7397179.472	0.102222219	0	0	0	2.040008545	0	0.655457497	0.007496654	5.833333492	10	371.6517334	892.3284302	1587.647583	E	10.32531071
no-basalt	basalt	North	338466.801	7398778.832	0.151111117	0.004444445	0	0	2.609985352	0	0.609888673	0.006360013	6.363636494	27	279.5084839	1980.056763	1712.636963	S	11.02953339
no-basalt	basalt	North	338924.881	7403598.192	0.039999999	0	0	0	1.089996338	0	0.902670979	0.005898753	5	6	2015.099365	3111.771973	4237.407715	S	13.45434856
no-basalt	basalt	North	340622.801	7401553.072	0.040000001	0.004444445	0	0	2.510009766	0	0.520441771	0.005042166	4.666666508	3	79.0569458	3926.990234	3991.396973	S	10.99811745
no-basalt	basalt	North	337496.881	7399229.072	0.066666668	0.004444445	0	0	2.510009766	0	0.035111561	0.011707408	4.375	7	648.5560913	960.468689	672.6812134	S	11.64429665
no-basalt	basalt	North	339410.961	7400243.792	0.013333334	0	0	0	0.869995117	0	0.445886254	0.005846938	5.384615421	3	975	2529.45166	2417.255615	W	12.09102726
no-basalt	basalt	North	339634.961	7399871.952	0	0	0	0	0.349975586	0	0.294817746	0.004913704	5.833333492	3	764.8529053	2482.060547	2601.081543	S	12.22652149
no-basalt	basalt	North	338699.761	7402954.192	0	0	0	0	0.450012207	0	0.927515984	0.011541581	5	6	1913.765869	2558.563965	3578.145508	W	7.681161404
no-basalt	basalt	North	339064.881	7398256.912	0.133333329	0.026666667	0	0	3.270019531	0	0.93451196	0.002985074	6.363636494	8	813.940979	1787.805908	2505.244385	S	11.748353
no-basalt	basalt	North	339055.921	7400145.232	0.031111112	0	0	0	2.029998779	0	0.616705954	0.004172958	5.384615421	3	1325	2175.574707	2055.024414	S	12.9756403
no-basalt	basalt	North	335832.561	7405083.312	0.048888888	0	0	0	1.299987793	0	0.956639409	0.005140124	4.666666508	6	1244.236816	2478.532715	5423.329102	S	13.22181892
no-basalt	basalt	North	342138.161	7399246.992	0.013333334	0	0	0	1.41998291	0	0.846818328	0.00517443	5.384615421	3	1308.625244	2126.029297	2926.174805	S	11.15290928
no-basalt	basalt	North	343025.201	7396413.392	0.039999999	0	0	0	2	0	0.77591151	0.003915588	5	3	1086.565674	1467.353027	1900	S	11.54242992
no-basalt	basalt	North	340968.881	7399180.912	0.084444441	0	0	0	1.25	0	0.139434516	0.014254466	5.384615421	3	150	1566.245605	2705.665283	S	8.384706497
no-basalt	basalt	North	342096.721	7398654.512	0	0	0	0	0.1	0	0.736642301	0.006152803	5.384615421	3	1138.529785	1690.599121	2373.42041	S	11.28503704
no-basalt	basalt	North	339446.801	7402014.512	0.155555561	0	0	0	1.770019531	0	0.729761899	0.005198279	4.375	6	1060.660156	2897.951904	3272.709229	S	11.83841705
no-basalt	basalt	North	341813.361	7398975.952	0.004444445	0	0	0	0.510009766	0	0.858205676	0.004376604	5.384615421	3	975	1725.724365	2589.522217	S	11.30700588
no-basalt	basalt	North	339880.241	7396824.432	0.035555556	0	0	0	1.160003662	0	0.782177329	0.002799773	5.833333492	8	675.4628296	1051.189819	1291.559082	S	13.11590481
no-basalt	basalt	North	338946.161	7402351.632	0.022222223	0	0	0	1.059997559	0	0.799000204	0.005110133	4.666666508	6	1550.806274	2507.613281	3200.097656	S	12.73092556
no-basalt	basalt	North	335673.521	7403747.152	0.075555556	0	0	0	2.270019531	0	0.790313005	0.008360136	4.666666508	10	522.0153198	1118.033936	4166.308105	S	12.41263485
no-basalt	basalt	North	341580.401	7397190.672	0.09777778	0.008888889	0	0	3.239990234	0	0.163955986	0.009541757	5.384615421	10	100	201.5564423	832.1658325	S	10.12421608
no-basalt	basalt	North	334894.001	7403117.712	0.164444447	0	0	0	2.25	0	0.62690717	0.00662608	4.666666508	10	419.076355	726.7221069	3932.635986	W	9.154448509
no-basalt	basalt	North	339662.961	7398802.352	0.017777778	0	0	0	0.729980469	0	0.353056103	0.005719545	5.384615421	3	989.9495239	1592.560913	2753.406982	W	11.92638111
no-basalt	basalt	North	340347.281	7397962.352	0.124444446	0.004444445	0	0	2.839996338	0	0.218095452	0.00533932	4.666666508	3	141.4213562	515.3881836	1677.9823	W	12.44412422
no-basalt	basalt	North	343166.321	7399350.032	0.03111111	0.008888889	0	0	2.83001709	0	1	0.002671829	4.666666508	3	2114.532959	2774.549561	3516.567871	S	11.87417126
no-basalt	basalt	North	336550.481	7400872.112	0.257777786	0.004444445	0	0	2.789978027	0	0.062315032	0.033501651	4.375	6	1078.482666	0	1155.962891	E	7.377370834
no-basalt	basalt	North	340122.161	7396506.352	0.097777778	0.013333334	0	0	3.889984131	0	0.425621539	0.005287714	5	3	916.8560181	1001.249207	1007.782166	W	10.70489311
no-basalt	basalt	North	336926.801	7402654.032	0.008888889	0	0	0	0.779998779	0	0.892349184	0.00619755	4.666666508	6	1500	1068.000488	2875.43457	S	11.68372345
no-basalt	basalt	North	341984.721	7398306.192	0.044444446	0.017777778	0	0	3.280029297	0	0.64157033	0.008441132	5	3	775.4031372	1334.166382	2013.237427	S	11.10248566
no-basalt	basalt	North	339188.081	7400939.312	0.044444447	0.022222223	0	0	3.739990234	0	0.592819571	0.00500681	5	3	1296.630249	2441.822998	2438.237061	S	13.03508091
no-basalt	basalt	North	335578.321	7405219.952	0.066666665	0.013333334	0	0	3.320007324	0	0.932642579	0.006785195	4.666666508	6	1073.545532	2578.032227	5602.733398	S	11.87944698
no-basalt	basalt	North	339788.401	7401426.512	0	0	0	0	0.380004883	0	0.543432534	0.0058268	4.666666508	3	910.0137939	3146.823975	3207.023682	W	11.69968605
no-basalt	basalt	North	336745.361	7400391.632	0	0	0	0	0.390014648	0	0	0.008398531	3.888888836	6	636.3961182	50	650	W	17.13867188
no-basalt	basalt	North	336631.121	7401450.032	0.124444446	0.004444445	0	0	2.759979248	0	0.348423421	0.019969933	4.375	6	1520.690674	50	1711.176514	E	10.95166302
no-basalt	basalt	North	339367.281	7398401.392	0.026666667	0	0	0	0.979980469	0	0.635150969	0.004357177	5.384615421	3	961.7692261	1578.369385	2618.444336	S	10.84040356
no-basalt	basalt	North	340814.321	7399156.272	0.137777768	0.06666667	0	0	4.869995117	7.957747155	0	0.023269262	5.384615421	3	0	1526.84314	2694.670654	E	8.503855705
no-basalt	basalt	North	339339.281	7397866.032	0.102222219	0	0	0	2.160003662	0	0.859352469	0.004553842	5.384615421	8	419.076355	1417.965088	2265.088379	S	12.02984619
no-basalt	basalt	North	338194.641	7403757.232	0.022222223	0	0	0	1.410003662	0	0.951534808	0.006317356	5	6	2713.968506	2707.512695	4138.009766	W	10.73015213
no-basalt	basalt	North	336865.201	7400263.952	0.04888889	0.013333334	0	0	4.050018311	7.957747155	0.146550044	0.027289582	3.888888836	6	459.6194153	50	491.1720886	E	8.779916763
no-basalt	basalt	North	337158.641	7405324.112	0.022222223	0	0	0	0.859985352	0	0.975984097	0.004771873	5	6	2548.77417	3169.483398	5526.413574	S	13.05323887
no-basalt	basalt	North	340992.401	7398692.592	0	0	0	0	0.480010986	0	0.154557124	0.005687448	5.384615421	3	150	1079.351563	2205.107666	S	11.69327259
no-basalt	basalt	North	342721.681	7399403.792	0.035555556	0.017777778	0	0	4.410003662	0	0.974557221	0.002348825	4.666666508	3	1902.958252	2609.717285	3322.085205	S	11.97720909
no-basalt	basalt	North	336929.041	7403730.352	0.013333334	0	0	0	1.540008545	0	0.991777122	0.008246591	4.666666508	6	1680.77356	1840.006836	3950.31665	S	11.6014967
no-basalt	basalt	North	336718.481	7403479.472	0.048888888	0	0	0	1.279998779	0	0.947497368	0.005936193	4.666666508	6	1384.061035	1511.621704	3710.205566	S	12.07082844
no-basalt	basalt	North	340305.841	7398409.232	0.097777776	0	0	0	2.420013428	0	0.192389905	0.006107449	5	3	304.1381226	883.8834839	2094.337646	S	13.83592701
no-basalt	basalt	North	339375.121	7399059.952	0.062222226	0.004444445	0	0	2.820007324	0	0.498408645	0.006930062	5.384615421	3	1220.911499	1962.937988	2445.020508	S	11.56793976
no-basalt	basalt	North	341887.281	7401162.192	0.053333333	0.004444445	0	0	2.739990234	0	0.844044209	0.0072147	5	3	1176.063354	3707.846436	4734.77832	S	8.807717323
no-basalt	basalt	North	342591.761	7396466.032	0.044444446	0	0	0	2.100006104	0	0.963521957	0.007403383	5.384615421	10	665.6763306	1040.73291	1450	E	10.46546745
no-basalt	basalt	North	335294.961	7405867.312	0.035555556	0	0	0	1.149993896	0	0.959916294	0.00680278	4.666666508	6	1185.326904	3228.486572	6308.377441	S	12.2564764
no-basalt	basalt	North	337761.201	7401889.072	0.022222223	0	0	0	0.810028076	0	0.96766603	0.006895969	5	6	1825.171265	1241.219116	2221.626709	S	11.13024616
no-basalt	basalt	North	338166.641	7399950.352	0.044444446	0	0	0	1.649993896	0	0.714398801	0.005117365	5	7	838.5255127	1275.245117	1138.529785	S	13.30708504
no-basalt	basalt	North	336546.001	7401082.672	0.075555552	0.008888889	0	0	3.829986572	7.957747155	0.060222674	0.028633226	4.375	6	1261.199829	25	1375.681641	E	8.105865479
no-basalt	basalt	North	337994.161	7399913.392	0.071111113	0	0	0	1.429992676	0	0.604017079	0.005743328	5	7	680.0735474	1102.553833	958.1884155	S	12.15281105
no-basalt	basalt	North	338744.561	7401886.832	0.048888888	0	0	0	1.019989014	0	0.802728236	0.006288595	5	6	1771.475464	2186.892578	2701.851318	W	12.16521072
no-basalt	basalt	North	337066.801	7404403.472	0.017777778	0	0	0	0.920013428	0	0.996492326	0.00329924	4.666666508	6	2071.382324	2389.691406	4625.067383	S	11.88054562
no-basalt	basalt	North	340389.841	7396150.192	0.035555556	0	0	0	1.599975586	0	0.31074971	0.007425441	6.363636494	13	783.0229492	817.3890991	726.7221069	S	10.25264549
no-basalt	basalt	North	341321.681	7398776.592	0.222222229	0.004444445	0	0	2.549987793	0	0.387539893	0.012848499	5.384615421	3	475	1285.739014	2306.647949	E	9.791534424
no-basalt	basalt	North	335738.481	7403245.392	0.093333336	0.013333334	0	0	2.75	0	0.65713048	0.007187389	4.666666508	10	380.7886658	660.0189209	3669.46875	S	12.3446455
no-basalt	basalt	North	340208.401	7400468.912	0.008888889	0	0	0	0.589996338	0	0.156802714	0.005960337	5	3	176.7767029	2873.369141	3245.958984	S	12.32375526
no-basalt	basalt	North	339281.041	7396760.592	0.200000003	0	0	0	2.370025635	0	0.008518169	0.027240425	6.363636494	13	75	1625	1863.129028	E	10.19017124
no-basalt	basalt	North	338688.561	7402753.712	0.004444445	0	0	0	0.540008545	0	0.871765196	0.008286766	5	6	1855.397583	2452.804688	3401.929443	W	11.78983021
no-basalt	basalt	North	337874.321	7404419.152	0.084444441	0	0	0	1.179992676	0	0.989177763	0.005746847	5	6	2806.354248	2985.066895	4698.004883	W	12.47891331
no-basalt	basalt	North	341166.001	7398455.152	0.013333334	0	0	0	0.599975586	0	0.189811394	0.008107201	5.384615421	3	348.2097168	928.0355225	1975.158325	E	11.03292847
no-basalt	basalt	North	338994.321	7404668.912	0.057777777	0	0	0	2.019989014	0	0.970295906	0.006146221	5.384615421	6	2752.839355	3911.601318	5250.535645	W	12.18102264
no-basalt	basalt	North	336942.481	7405590.672	0.044444446	0	0	0	2.459991455	0	0.983399034	0.011047954	5	6	2452.167236	3298.200195	5800.215332	S	11.30960846
no-basalt	basalt	North	338423.121	7401322.352	0.022222223	0	0	0	0.910003662	0	0.891237557	0.004882966	5	6	1611.094238	1822.429688	2053.35083	S	12.48691654
no-basalt	basalt	North	338775.921	7404195.152	0.035555556	0	0	0	1.489990234	0	0.94727093	0.004986231	5	6	2510.478027	3429.467773	4735.240234	S	11.98018265
no-basalt	basalt	North	335708.241	7404798.832	0.06666667	0	0	0	1.779998779	0	0.924264193	0.006412582	4.666666508	6	1007.782166	2164.486084	5160.002441	S	12.75457668
no-basalt	basalt	North	336287.281	7402125.392	0.079999998	0	0	0	1.769989014	0	0.551283121	0.005868713	4.375	6	986.1541748	309.2329407	2452.039795	S	12.06560898
no-basalt	basalt	North	337912.401	7400625.712	0.044444446	0	0	0	1.800018311	0	0.798356712	0.005932637	5.833333492	10	778.6206055	1134.955933	1219.887207	S	11.24677277
no-basalt	basalt	North	336800.241	7401112.912	0.062222218	0.022222223	0	0	3.100006104	0	0.405431271	0.006146279	4.375	6	1129.435791	251.2468872	1336.506592	S	12.61670017
no-basalt	basalt	North	339470.321	7401425.392	0.053333333	0.004444445	0	0	2.779998779	0	0.620836198	0.005421255	4.666666508	3	1219.11853	2838.683594	2933.108398	S	13.19884872
no-basalt	basalt	North	341189.521	7396701.232	0	0	0	0	0.350006104	0	0	0.022964099	5	8	333.5415955	75	230.4886169	E	8.757739067
no-basalt	basalt	North	343446.321	7397645.392	0.044444446	0	0	0	2.370025635	0	0.978563249	0.009457518	4.666666508	3	1167.261841	1858.258667	2571.478027	W	9.16282177
no-basalt	basalt	North	339828.721	7401669.552	0.048888888	0	0	0	1.529998779	0	0.570670366	0.005316477	4.117647171	3	782.6238403	3254.708008	3369.810791	W	12.09395504
no-basalt	basalt	North	339618.161	7401777.072	0.195555551	0.022222223	0	0	2.900024414	0	0.652000964	0.006847496	4.117647171	6	948.6832886	3039.8396	3260.464111	W	12.22752953
no-basalt	basalt	North	338937.201	7404000.272	0.173333332	0	0	0	1.889984131	0	0.936441302	0.005491849	5	6	2280.487793	3412.202393	4632.561523	W	10.96460629
no-basalt	basalt	North	341270.161	7399048.752	0.053333335	0	0	0	2.319976807	0	0.30854249	0.012221358	5.384615421	3	425	1495.200684	2553.061768	E	10.15620899
no-basalt	basalt	North	337175.441	7403069.552	0.071111111	0.004444445	0	0	2.799987793	0	0.968253255	0.005873884	4.666666508	6	1754.458618	1539.683472	3278.433105	S	11.71624279
no-basalt	basalt	North	342518.961	7400408.432	0.013333334	0	0	0	1.880004883	0	0.977093577	0.003210851	5	3	1961.185791	3294.123535	4158.875977	S	10.52180576
no-basalt	basalt	North	341724.881	7399614.352	0.031111112	0	0	0	0.779998779	0	0.891819119	0.006045316	5.384615421	3	980.4335327	2202.555176	3177.459717	W	8.453186035
no-basalt	basalt	North	340921.841	7399647.952	0.004444445	0	0	0	0.549987793	0	0.104668118	0.007589936	5.384615421	3	246.2214508	2007.641602	3158.025635	S	15.08541489
no-basalt	basalt	North	343491.121	7397346.352	0.075555556	0.017777778	0	0	2.989990234	0	0.912892878	0.007161272	5.384615421	10	1204.159424	1829.10498	2498.999756	W	11.82338142
no-basalt	basalt	North	343129.361	7399408.272	0.040000001	0.004444445	0	0	2.629974365	0	0.99915421	0.001536607	4.666666508	3	2150.145264	2804.014893	3543.391846	S	12.22560596
no-basalt	basalt	North	339094.001	7403936.432	0.035555556	0	0	0	1.379974365	0	0.917124033	0.006933398	5	6	2122.498535	3471.310791	4628.714844	W	11.00415802
no-basalt	basalt	North	339682.001	7397534.512	0	0	0	0	0.5	0	0.974729657	0.006066553	5.384615421	8	480.884613	1052.675171	1790.251343	S	10.94139671
no-basalt	basalt	North	335656.721	7405299.472	0.151111117	0.004444445	0	0	2.549987793	0	0.943048	0.005686501	4.666666508	6	1175.265869	2657.536621	5657.351074	S	11.5177784
no-basalt	basalt	North	343352.241	7398626.512	0.008888889	0	0	0	0.75	0	1	0.005984094	4.666666508	3	1611.094238	2333.720215	3094.046875	S	10.53888512
no-basalt	basalt	North	342261.361	7400197.872	0.004444445	0	0	0	1.049987793	0	0.896848381	0.0047688	4.666666508	3	1699.448364	2971.216064	3867.250488	E	10.19295311
no-basalt	basalt	North	337429.681	7400909.072	0.119999997	0	0	0	1.949981689	0	0.739670038	0.009430002	4.666666508	6	806.225769	776.6112061	1193.995361	S	10.36431599
no-basalt	basalt	North	337471.121	7405482.032	0.013333334	0	0	0	0.58001709	0	0.991414428	0.005278902	5	6	2892.338867	3481.737793	5715.822266	S	12.32355881
no-basalt	basalt	North	338611.281	7404144.752	0.026666667	0	0	0	1.200012207	0	0.940295935	0.005473351	5	6	2600.120117	3271.562988	4626.351074	S	13.3881216
no-basalt	basalt	North	340519.761	7401546.352	0.071111113	0	0	0	2.150024414	0	0.503014028	0.00416146	4.666666508	3	182.0027466	3870.158447	3890.77417	S	10.15436268
no-basalt	basalt	North	337275.121	7400593.232	0.039999999	0	0	0	1.299987793	0	0.486647993	0.008186623	4.666666508	6	477.6243286	509.901947	838.15271	S	11.37938595
no-basalt	basalt	North	338742.321	7399177.552	0.128888892	0.013333334	0	0	3.200012207	0	0.944336295	0.004480198	5.384615421	8	651.9202271	2015.564331	1786.756836	S	10.95482159
no-basalt	basalt	North	336438.481	7401568.752	0.048888888	0.008888889	0	0	2.869995117	0	0.126991957	0.027157053	4.375	6	1468.204712	70.7106781	1858.258667	W	8.042941093
no-basalt	basalt	North	343869.681	7397386.672	0.071111113	0	0	0	2.190002441	0	0.700469315	0.005575383	5	10	1575.793457	2207.09082	2869.777832	S	11.18653774
no-basalt	basalt	North	336413.841	7404721.552	0.031111112	0	0	0	0.690002441	0	0.976980805	0.004376092	4.666666508	6	1622.112793	2282.131836	4958.452148	S	12.51194096
no-basalt	basalt	North	342157.201	7400781.392	0.124444447	0	0	0	2.180023193	0	0.831364095	0.005890649	4.666666508	3	1511.001343	3457.329102	4420.478027	S	9.459724426
no-basalt	basalt	North	337334.481	7400015.312	0.022222223	0	0	0	0.790008545	0	0.227472112	0.008661213	5	7	55.90169907	450	375	S	12.66596508
no-basalt	basalt	North	336622.161	7401378.352	0.213333324	0.06666667	0.06666667	0	9.059997559	7.957747155	0.320735425	0.014582678	4.375	6	1466.713989	25	1643.35791	E	10.31374359
no-basalt	basalt	North	335414.801	7401564.272	0.008888889	0	0	0	0.730010986	0	0.587501526	0.008940145	4.375	6	1052.675171	610.3277588	2373.025391	E	8.542699814
no-basalt	basalt	North	338830.801	7397705.872	0.244444441	0.008888889	0	0	2.629974365	0	0.597297192	0.007830923	7	27	450.6939087	1901.479736	2605.882813	S	10.74832535
no-basalt	basalt	North	337503.601	7404538.992	0.035555556	0	0	0	1.529998779	0	0.992829204	0.0037578	5	6	2534.758301	2795.084961	4773.690918	S	13.30025578
no-basalt	basalt	North	341061.841	7397889.552	0.008888889	0	0	0	0.739990234	0	0.179610193	0.003735657	5.384615421	3	246.2214508	406.9704895	1402.007446	S	11.83553505
no-basalt	basalt	North	339640.561	7397630.832	0	0	0	0	0.420013428	0	0.993199468	0.006598367	5.384615421	8	459.6194153	1100	1890.105835	S	11.151721
no-basalt	basalt	North	338738.961	7404796.592	0.013333334	0	0	0	1.970001221	0	0.987336636	0.006409713	5.384615421	6	3000	3845.939209	5281.098633	S	11.74062443
no-basalt	basalt	North	339488.241	7400756.752	0.008888889	0	0	0	1.200012207	0	0.470837682	0.00478803	5	3	956.8829346	2686.19165	2636.87793	S	13.25354195
no-basalt	basalt	North	341145.841	7398135.952	0	0	0	0	0.369995117	0	0.169657037	0.007143328	5.384615421	3	300	640.312439	1650	E	10.94992447
no-basalt	basalt	North	342694.801	7399206.672	0.09333333	0.008888889	0	0	2.709991455	0	0.97055465	0.002964044	4.666666508	3	1819.512329	2416.609131	3134.984131	S	12.01566124
no-basalt	basalt	North	338448.881	7404336.272	0.013333334	0	0	0	0.690002441	0	0.953354537	0.006572261	5	6	2864.655273	3307	4760.514648	S	13.06321907
no-basalt	basalt	North	343203.281	7397831.312	0.079999998	0	0	0	2.429992676	0	0.960442483	0.004999153	4.666666508	3	1007.782166	1733.854126	2475.505127	S	12.423419
no-basalt	basalt	North	342851.601	7398490.992	0.199999994	0.004444445	0	0	2.869995117	0	0.926037788	0.010282965	4.666666508	3	1197.131958	1885.802246	2641.140869	S	10.80581188
no-basalt	basalt	North	338904.721	7399960.432	0.111111112	0	0	0	2.190002441	0	0.777861178	0.004228332	5	3	1338.375854	2025.154297	1883.148926	S	12.31630611
no-basalt	basalt	North	337971.761	7401276.432	0.031111112	0	0	0	1.630004883	0	0.941196978	0.0069701	5	6	1330.883179	1375	1762.27832	S	10.57538891
no-basalt	basalt	North	337351.281	7403737.072	0.008888889	0	0	0	0.739990234	0	0.9957757	0.005857253	5	6	2079.212646	2195.449707	3963.347656	S	10.69997597
no-basalt	basalt	North	339034.641	7398272.592	0.124444442	0.013333334	0	0	2.559997559	0	0.917122245	0.003593825	6.363636494	8	818.9169922	1811.249512	2485.080566	S	10.73307228
no-basalt	basalt	North	338492.561	7398166.192	0.13333334	0	0	0	2.209991455	0	0.446231306	0.006952278	5.833333492	10	279.5084839	2310.438232	2140.823242	E	10.91531849
no-basalt	basalt	North	337621.201	7399286.192	0.231111109	0	0	0	2.179992676	0	0.08282128	0.009126106	4.666666508	7	630.9714966	1007.782166	730.1541138	S	11.84736443
no-basalt	basalt	North	340646.321	7399391.472	0.119999997	0	0	0	2.489990234	0	0.129886299	0.018667063	5	3	90.13877869	1752.854736	2942.787842	W	8.275583267
no-basalt	basalt	North	336860.721	7401833.072	0.017777778	0	0	0	1.740020752	0	0.703425169	0.00624462	4.375	6	1634.204712	424.2640381	2053.807373	S	12.39130592
no-basalt	basalt	North	342115.761	7399725.232	0	0	0	0	0.1	0	0.817566574	0.003499377	5	3	1399.3302	2510.104492	3393.099609	E	11.8602953
no-basalt	basalt	North	343837.201	7397099.952	0.017777778	0	0	0	1.050018311	0	0.518688142	0.007469086	5	10	1589.02478	2151.307617	2765.863525	W	11.73148155
no-basalt	basalt	North	339285.521	7398510.032	0.119999997	0	0	0	2.110015869	0	0.777280033	0.006397313	5.384615421	3	1052.675171	1693.553955	2561.859619	S	10.50028324
no-basalt	basalt	North	336305.201	7404956.752	0.035555556	0	0	0	0.760009766	0	0.975017905	0.005508386	4.666666508	6	1629.800659	2475.505127	5218.836426	S	12.10284805
no-basalt	basalt	North	339031.281	7399868.592	0.120000003	0.004444445	0	0	2.589996338	0	0.668455899	0.006357298	5	3	1331.587402	2153.630615	2001.405762	S	12.39576626
no-basalt	basalt	North	337081.361	7400910.192	0.031111112	0	0	0	1.229980469	0	0.544538975	0.008895773	4.375	6	838.15271	480.2343445	1126.110596	S	11.26748848
no-basalt	basalt	North	339315.761	7401142.032	0.124444451	0.008888889	0	0	2.869995117	0	0.608236015	0.005958376	5	3	1252.248047	2607.321289	2645.396973	S	12.89190578
no-basalt	basalt	North	337552.881	7401344.752	0.048888888	0	0	0	1.509979248	0	0.93722862	0.007153805	5	6	1245.491943	975	1636.497925	S	10.69332504
no-basalt	basalt	North	334461.681	7405262.512	0.048888888	0	0	0	2.110015869	0	0.828173101	0.006576446	4.375	8	201.5564423	2800.223145	6029.199707	S	11.47079182
no-basalt	basalt	North	338444.401	7403172.592	0.013333334	0	0	0	0.58001709	0	0.952937663	0.004308125	5	6	2219.234131	2475.505127	3653.850586	S	11.471982
no-basalt	basalt	North	337592.081	7404775.312	0.06666667	0	0	0	2.049987793	0	0.990209162	0.004474671	5	6	2705.665283	3022.933105	5030.15918	S	13.4453125
no-basalt	basalt	North	339404.241	7396641.872	0.053333333	0.004444445	0	0	2.619995117	0	0.194254622	0.019807072	6.363636494	13	206.1552734	1556.036621	1718.284058	E	9.935661316
no-basalt	basalt	North	337847.441	7405642.192	0.013333334	0	0	0	0.66998291	0	0.998510063	0.007735583	5	6	3296.210205	3826.306885	5904.447754	W	10.88122177
no-basalt	basalt	North	342675.761	7398907.632	0.008888889	0	0	0	1.130004883	7.957747155	0.945720732	0.003205266	4.666666508	3	1528.275146	2147.091064	2878.041748	S	13.28074455
no-basalt	basalt	North	340099.761	7401035.632	0.071111109	0.008888889	0	0	3.180023193	0	0.38606286	0.004927203	4.666666508	3	520.2163086	3338.03833	3296.210205	S	12.47811031
no-basalt	basalt	North	339228.401	7397728.272	0.168888882	0	0	0	2.489990234	0	0.737738431	0.005163736	5.833333492	8	276.1340027	1503.329712	2274.313232	S	12.04697037
no-basalt	basalt	North	340882.641	7400531.632	0.062222226	0.004444445	0	0	3.239990234	0	0.333898157	0.005053576	4.666666508	3	403.1128845	2903.876709	3922.371582	S	12.69736004
no-basalt	basalt	North	343746.481	7398822.512	0.044444446	0	0	0	2.25	0	0.880443215	0.007866018	4.666666508	3	1998.280518	2728.094482	3487.925781	W	10.42323399
no-basalt	basalt	North	342258.001	7399335.472	0.093333332	0.022222223	0	0	3.260009766	0	0.890402853	0.005418921	5	3	1446.763672	2283.774414	3064.004639	E	10.86631107
no-basalt	basalt	North	338883.441	7403711.312	0.039999999	0	0	0	1.190002441	0	0.912702441	0.005565648	5	6	2112.611084	3172.636963	4339.138672	S	14.64153099
no-basalt	basalt	North	338791.601	7404757.392	0.071111113	0	0	0	1.820007324	0	0.982528031	0.006750608	5.384615421	6	2950.105957	3857.54126	5273.814941	S	12.23598766
no-basalt	basalt	North	343647.921	7399139.472	0	0	0	0	0.490020752	0	0.816577971	0.005785798	4.666666508	3	2170.829346	2884.115967	3643.144287	W	10.23494339
no-basalt	basalt	North	338231.601	7401400.752	0.008888889	0	0	0	0.640014648	0	0.990568519	0.00463935	5	6	1581.138794	1650	2020.055786	S	12.54341602
no-basalt	basalt	North	337039.921	7401501.552	0.173333332	0	0	0	2.289978027	0	0.728320956	0.006276591	4.375	6	1431.782104	450.6939087	1725	S	11.37075806
no-basalt	basalt	North	338027.761	7405315.152	0	0	0	0	0.300018311	0	0.990736961	0.006110849	5	6	3342.996582	3712.984131	5614.768555	S	11.87024879
no-basalt	basalt	North	335662.321	7402882.512	0.093333332	0.004444445	0	0	2.529998779	0	0.492613465	0.004931369	4.666666508	10	225	320.1562195	3371.294434	S	13.09726429
no-basalt	basalt	North	336936.881	7405401.392	0.075555556	0	0	0	1.410003662	0	0.987747967	0.005026842	5	6	2381.832275	3142.650146	5625.222168	S	11.74024963
no-basalt	basalt	North	341070.801	7396127.792	0	0	0	0	0.119995117	0	0	0.010559199	5.384615421	10	213.6000824	357.9455261	75	W	17.60246277
no-basalt	basalt	North	341505.361	7396858.032	0.048888888	0	0	0	1.869995117	0	0.00320096	0.013684265	5.384615421	10	75	55.90169907	530.3300781	S	11.13107586
no-basalt	basalt	North	341126.801	7400969.552	0.048888888	0	0	0	1.800018311	0	0.565015733	0.006010374	5	3	482.8302002	3348.973877	4265.046875	E	11.34369659
no-basalt	basalt	North	335969.201	7405916.592	0.039999999	0	0	0	0.940002441	0	0.991173923	0.004474189	4.666666508	6	1787.630981	3312.948242	6210.172852	S	12.79345226
no-basalt	basalt	North	339318.001	7401551.952	0.053333335	0	0	0	1.850006104	0	0.676606596	0.005438996	5	6	1305.03833	2726.031982	2885.52417	S	11.96433258
no-basalt	basalt	North	341262.321	7397788.752	0	0	0	0	0.300018311	0	0.204009905	0.005735688	5.384615421	3	469.7073364	525.5949097	1305.995728	S	10.6318655
no-basalt	basalt	North	338669.521	7404870.512	0.017777778	0	0	0	1.029998779	0	0.993849874	0.006182463	5.384615421	6	3105.036133	3860.051758	5328.812988	S	11.59198093
no-basalt	basalt	North	334479.601	7405058.672	0	0	0	0	0.149993896	0	0.800497293	0.006805714	4.666666508	10	160.0781097	2604.443359	5837.433105	S	12.06939125
no-basalt	basalt	North	337276.241	7402822.032	0.013333334	0	0	0	1	0	0.970717669	0.0054024	4.666666508	6	1850	1399.3302	3035.312988	S	11.57486916
no-basalt	basalt	North	338792.721	7397014.832	0.111111112	0	0	0	2.139984131	0	0.157180101	0.011421011	5.384615421	8	200	2034.852539	2407.540283	S	9.235537529
no-basalt	basalt	North	340246.481	7400511.472	0.017777778	0	0	0	0.810028076	0	0.151147991	0.005957307	5	3	167.7050934	2918.154297	3281.101318	S	12.6576376
no-basalt	basalt	North	335671.281	7405635.472	0.035555556	0	0	0	1.350006104	0	0.963317573	0.006881044	4.666666508	6	1380.670166	3006.659424	5998.176758	S	10.39671326
no-basalt	basalt	North	339729.041	7397196.272	0.075555556	0	0	0	1.58001709	0	0.65069139	0.002274967	5.833333492	8	546.0082397	1068.87793	1565.247681	S	13.59539127
no-basalt	basalt	North	340956.561	7398869.552	0.004444445	0	0	0	0.529998779	0	0.150738835	0.005982335	5.384615421	3	125	1245.491943	2381.438721	E	11.55613518
no-basalt	basalt	North	338605.681	7404806.672	0.035555556	0	0	0	1.350006104	0	0.990511715	0.006219904	5.384615421	6	3096.166992	3790.118896	5266.046875	S	11.67219543
no-basalt	basalt	North	339875.761	7396427.952	0.035555556	0	0	0	1.529998779	0	0.468695045	0.003229691	6.363636494	13	715.8910522	1231.360962	1226.019897	S	8.721863747
no-basalt	basalt	North	340416.721	7400596.592	0	0	0	0	0.130004883	0	0.001456568	0.011937492	5	3	25	2967.848633	3468.519287	W	13.86696815
no-basalt	basalt	North	339844.401	7399694.992	0.031111112	0	0	0	1.209991455	0	0.239947692	0.005726316	5.384615421	3	626.9968262	2238.861328	2800.446289	S	12.60142422
no-basalt	basalt	North	341822.321	7400009.712	0.004444445	0	0	0	0.769989014	0	0.689024806	0.005521754	5.384615421	3	1218.862183	2606.961914	3589.045654	S	12.47931385
no-basalt	basalt	North	340127.761	7396189.392	0.017777778	0	0	0	0.710021973	0	0.331795275	0.005117871	6.363636494	3	1030.776367	1044.03064	975.3204346	S	10.29492664
no-basalt	basalt	North	342742.961	7398408.112	0.040000001	0.004444445	0	0	2.759979248	0	0.929374933	0.004315094	4.666666508	3	1073.83667	1750	2503.123047	S	10.82159233
no-basalt	basalt	North	336727.441	7401654.992	0.093333334	0	0	0	2.150024414	7.957747155	0.585251153	0.009878537	4.375	6	1625	215.058136	1891.59314	S	11.50516415
no-basalt	basalt	North	338797.201	7402384.112	0.017777778	0	0	0	0.910003662	0	0.825261533	0.005677988	4.666666508	6	1701.653687	2376.972656	3134.086914	S	12.54012966
no-basalt	basalt	North	342840.401	7396282.352	0.048888888	0	0	0	2.029998779	0	0.768683195	0.004751901	5	3	970.8244629	1341.640747	1701.653687	S	9.874134064
no-basalt	basalt	North	337876.561	7398897.552	0.226666674	0.035555556	0	0	3.049987793	0	0.05597847	0.013891147	4.666666508	7	145.7737885	1486.606934	1202.081543	S	11.51600838
no-basalt	basalt	North	339258.641	7403192.752	0.031111112	0	0	0	0.929992676	0	0.830283403	0.006170209	4.375	2	1497.706543	3164.253418	4063.327148	W	13.31271458
no-basalt	basalt	North	335874.001	7402292.272	0.026666667	0	0	0	0.970001221	0	0.422177553	0.00688228	4.375	6	550.5678711	190.3943329	2741.464111	S	13.25316238
no-basalt	basalt	North	343490.001	7395872.432	0	0	0	0	0.389984131	0	0.324335217	0.005515548	5	4	1747.319458	2114.976318	2351.196533	S	10.97847176
no-basalt	basalt	North	339113.041	7403427.952	0.008888889	0	0	0	0.540008545	0	0.869377136	0.00682336	4.375	2	1765.113281	3180.015869	4198.585938	S	13.26429939
no-basalt	basalt	North	336374.641	7401287.632	0.075555554	0.022222223	0	0	3.649993896	0	0.272141844	0.019597877	4.375	6	1526.84314	190.3943329	1625	S	8.598134995
no-basalt	basalt	North	341806.641	7399765.552	0	0	0	0	0.1	0	0.767377734	0.000626552	5.384615421	3	1123.053833	2381.438721	3343.837646	W	14.48918724
no-basalt	basalt	North	338301.041	7399638.992	0.071111113	0	0	0	1.910003662	0	0.67550087	0.007467807	5.384615421	8	809.7067871	1467.353027	1278.915649	S	12.15220261
no-basalt	basalt	North	337552.881	7400921.392	0.102222219	0	0	0	1.779998779	0	0.776902556	0.005639127	5.384615421	6	831.0384521	883.8834839	1241.470947	S	11.38058376
no-basalt	basalt	North	337187.761	7400631.312	0.004444445	0	0	0	0.769989014	0	0.466311455	0.009490347	4.666666508	6	546.0082397	427.2001648	863.1337891	S	11.05740547
no-basalt	basalt	North	340805.361	7400687.312	0.022222223	0	0	0	1.019989014	0	0.342868567	0.004660702	4.375	3	257.3907471	3050.922119	3880.802246	S	12.97016239
no-basalt	basalt	North	337588.721	7404300.432	0.075555556	0	0	0	2.239990234	0	0.986337841	0.004722302	5	6	2515.57666	2705.780762	4558.302734	S	12.8393631
no-basalt	basalt	North	340392.081	7398574.992	0.004444445	0	0	0	0.720001221	0	0.189967588	0.005884934	5	3	425	989.0020142	2206.382813	S	13.73605061
no-basalt	basalt	North	337444.241	7403364.112	0.013333334	0	0	0	0.720001221	0	1	0.007753544	5	6	2044.657715	1927.595703	3597.307861	S	9.820239067
no-basalt	basalt	North	337867.601	7405706.032	0.022222223	0	0	0	0.600006104	0	0.998487294	0.008436648	5.384615421	6	3348.320313	3900.720947	5982.161133	W	10.81752872
no-basalt	basalt	North	336591.921	7400532.752	0.053333335	0	0	0	2.050018311	0	0.286980718	0.028229324	4.117647171	6	848.5280762	134.6291199	850	W	7.494358063
no-basalt	basalt	North	338574.321	7401677.392	0.026666667	0	0	0	0.959991455	0	0.807765126	0.012882968	5	6	1982.737915	1985.100708	2436.313721	S	13.15227985
no-basalt	basalt	North	340813.201	7401667.312	0.075555556	0	0	0	1.410003662	0	0.580204487	0.007419518	4.666666508	3	125	4025.69873	4215.00293	E	9.859469414
no-basalt	basalt	North	338872.241	7402072.752	0.022222223	0	0	0	0.91998291	0	0.79287529	0.005157554	4.666666508	6	1628.074097	2346.540039	2916.547607	S	12.63421154
no-basalt	basalt	North	342338.641	7397910.832	0.017777778	0	0	0	1.299987793	0	0.589280844	0.00538441	5.384615421	3	477.6243286	1110.180176	1862.961426	S	12.5629282
no-basalt	basalt	North	343347.761	7398306.192	0.06666667	0	0	0	2.430023193	0	1	0.008170495	4.666666508	3	1366.793701	2100.595215	2858.43042	S	9.053405762
no-basalt	basalt	North	337949.361	7399093.552	0.088888887	0.048888888	0	0	4.25	15.91549431	0.192049995	0.010844206	5	7	309.2329407	1382.931763	1110.180176	S	11.5182066
no-basalt	basalt	North	340641.841	7401694.192	0.031111112	0	0	0	1.180023193	0	0.551505268	0.002567291	4.666666508	3	25	4032.678955	4070.626465	S	10.46521854
no-basalt	basalt	North	337786.961	7402599.152	0.057777777	0	0	0	1.559997559	0	0.994190693	0.006152963	5	6	2350.531738	1610.124268	2898.706543	S	11.05010796
no-basalt	basalt	North	341174.961	7400355.792	0.035555556	0	0	0	0.959991455	0	0.448813736	0.009577819	5.384615421	3	728.8690186	2757.943115	3875.080566	E	10.01114655
no-basalt	basalt	North	338876.721	7397191.792	0.133333329	0.026666667	0	0	2.840026855	0	0.282868534	0.009160485	6.363636494	13	275	1898.189941	2356.374268	S	8.901991844
no-basalt	basalt	North	339623.761	7396871.472	0.062222224	0	0	0	1.899993896	0	0.818750024	0.004139393	5.833333492	8	406.9704895	1286.953735	1570.429932	S	10.65056419
no-basalt	basalt	North	340303.601	7401343.632	0.062222224	0	0	0	1.989990234	0	0.456385612	0.003507744	4.375	3	400	3626.03418	3623.275391	S	12.35480499
no-basalt	basalt	North	341297.041	7397964.592	0.004444445	0	0	0	0.850006104	0	0.240601376	0.011751001	5.384615421	3	450.6939087	630.9714966	1482.607422	E	9.638523102
no-basalt	basalt	North	337518.161	7400448.752	0.093333334	0	0	0	2.040008545	0	0.547826052	0.006844696	5.384615421	8	369.120575	711.5124512	805.0621338	S	11.60901356
no-basalt	basalt	North	338837.521	7400414.032	0.039999999	0	0	0	1.900024414	0	0.699826002	0.006032142	5.384615421	3	1529.705811	1976.897827	1905.419922	S	12.13847256
no-basalt	basalt	North	343649.041	7396238.672	0.044444446	0	0	0	2.479980469	0	0.401089698	0.00470183	5.384615421	10	1708.800659	2089.258301	2500.125	W	11.82072353
no-basalt	basalt	North	337345.681	7404736.112	0.022222223	0	0	0	1.41998291	0	0.985967934	0.004547686	5	6	2459.674805	2815.248779	4959.08252	S	12.92974281
no-basalt	basalt	North	340014.641	7399395.952	0.004444445	0	0	0	0.570007324	0	0.197366863	0.006405619	5.384615421	3	630.9714966	1894.234619	2995.517578	S	13.28143215
no-basalt	basalt	North	335718.321	7405011.632	0.048888888	0	0	0	1.239990234	0	0.93687886	0.008672185	4.666666508	6	1100.284058	2388.121582	5378.312988	S	11.47363663
no-basalt	basalt	North	339309.041	7399059.952	0.044444446	0	0	0	1.579986572	0	0.56957221	0.008102621	5.384615421	3	1147.279297	2015.254395	2373.025391	S	10.88384247
no-basalt	basalt	North	341328.401	7399000.592	0.084444446	0.022222223	0	0	3.360015869	0	0.402469277	0.015020902	5.384615421	3	500	1500.208252	2532.908447	E	9.340432167
no-basalt	basalt	North	342252.401	7398973.712	0.013333334	0	0	0	1.400024414	0	0.855180502	0.006705114	5.384615421	3	1425	2018.043457	2718.685303	E	10.54159546
no-basalt	basalt	North	341226.481	7396108.752	0	0	0	0	0.1	0	0.040335484	0.017561331	5.384615421	10	175	388.1043701	100	E	10.76989651
no-basalt	basalt	North	336731.921	7404206.352	0.022222223	0	0	0	1.109985352	0	0.987196267	0.00674511	4.666666508	6	1694.476318	2026.388306	4432.056641	S	11.18083191
no-basalt	basalt	North	339213.841	7402130.992	0.039999999	0	0	0	1.600006104	0	0.754690468	0.004918003	4.666666508	6	1275.245117	2704.279053	3202.050049	W	12.48050499
no-basalt	basalt	North	336099.121	7405291.632	0.026666667	0	0	0	0.939971924	0	0.993972242	0.005694557	4.666666508	6	1554.228149	2722.705566	5573.149902	S	11.98060894
no-basalt	basalt	North	343978.321	7398417.072	0.026666667	0	0	0	2.320007324	0	0.986847639	0.007733318	4.666666508	3	1959.751343	2692.582275	3439.204102	W	11.06921768
no-basalt	basalt	North	336813.681	7401279.792	0.044444446	0	0	0	0.930023193	0	0.483294159	0.007942239	4.375	6	1286.953735	225	1510.173828	S	11.84749031
no-basalt	basalt	North	335718.321	7403859.152	0.093333334	0	0	0	2.020019531	7.957747155	0.824154854	0.008926862	4.666666508	6	614.9187012	1250.25	4269.806641	S	12.25916862
no-basalt	basalt	North	336701.681	7402807.472	0.057777777	0	0	0	1.399993896	0	0.886799932	0.007215126	4.666666508	6	1275	1095.730347	3037.474365	S	11.92171574
no-basalt	basalt	North	339609.201	7397040.592	0.026666667	0	0	0	0.970001221	0	0.848683178	0.003853729	5.833333492	8	431.5668945	1226.019897	1621.149292	S	10.99175835
no-basalt	basalt	North	337662.641	7398839.312	0.022222223	0.004444445	0	0	2.739990234	0	0.032224055	0.016688643	4.666666508	8	213.6000824	1386.767822	1095.730347	S	11.52850533
no-basalt	basalt	North	336951.441	7405678.032	0.053333333	0.004444445	0	0	3.029998779	0	0.987083077	0.006321304	5	6	2516.19751	3398.896729	5900.053223	S	11.87906075
no-basalt	basalt	North	339449.041	7399104.752	0	0	0	0	0.369995117	0	0.418374777	0.006340061	5.384615421	3	1261.942993	1966.119141	2480.04541	S	12.85057163
no-basalt	basalt	North	343432.881	7399074.512	0.017777778	0.004444445	0	0	2.940002441	0	0.90600276	0.004015605	4.666666508	3	1990.759888	2695.366455	3452.625732	W	11.25913811
no-basalt	basalt	North	339183.601	7404452.752	0.022222223	0	0	0	1.910003662	0	0.939749599	0.00675784	5.384615421	6	2475.505127	3906.804932	5145.689941	S	12.24501896
no-basalt	basalt	North	340387.601	7396427.952	0.097777776	0	0	0	2.010009766	0	0.328855544	0.005841248	5.384615421	8	901.3878174	735.6969604	726.7221069	W	11.85397911
no-basalt	basalt	North	337414.001	7402172.432	0.062222224	0	0	0	1.360015869	0	0.990561426	0.007193287	5	6	2031.317383	1055.047363	2404.422852	S	10.35543633
no-basalt	basalt	North	337362.481	7401721.072	0.022222223	0	0	0	1.610015869	0	0.98353374	0.004730572	5	6	1600.195313	807.0006104	1952.24231	S	10.85020733
no-basalt	basalt	North	335742.961	7404664.432	0.013333334	0	0	0	1.209991455	0	0.923877716	0.00727074	4.666666508	6	989.0020142	2043.587524	5032.705566	S	12.9013834
no-basalt	basalt	North	343720.721	7396163.632	0.048888888	0	0	0	1.019989014	0	0.331370085	0.00667179	5.384615421	10	1805.893188	2186.606934	2575	W	11.47455597
no-basalt	basalt	North	335121.361	7402974.352	0.017777778	0	0	0	0.66998291	0	0.465188086	0.015392209	4.666666508	10	279.5084839	459.6194153	3687.309326	W	8.77405262
no-basalt	basalt	North	336226.801	7404096.592	0.044444446	0	0	0	1.660003662	0	0.956200063	0.006512806	4.666666508	6	1185.590576	1644.118286	4364.916992	S	12.57952023
no-basalt	basalt	North	337002.961	7402652.912	0.044444446	0	0	0	1.610015869	0	0.902734756	0.005856443	4.666666508	6	1575	1110.180176	2875	S	12.22101974
no-basalt	basalt	North	337594.321	7404729.392	0.11111111	0.004444445	0	0	2.670013428	0	0.99065125	0.004152683	5	6	2683.86377	2987.578369	4980.461914	S	13.62439728
no-basalt	basalt	North	335888.561	7401597.872	0	0	0	0	0.240020752	0	0.529874027	0.011600159	4.375	6	1142.365967	335.4101868	2109.502197	W	9.505208969
no-basalt	basalt	North	340522.001	7401073.712	0.088888891	0	0	0	1.429992676	0	0.370941579	0.006464618	4.666666508	3	125	3432.382568	3701.519775	S	10.85284996
no-basalt	basalt	North	339001.041	7404082.032	0.133333331	0.004444445	0	0	2.529998779	0	0.938635588	0.005494113	5	6	2283.774414	3518.256104	4731.873535	W	12.06768894
no-basalt	basalt	North	338521.681	7398010.512	0.093333334	0	0	0	1.980010986	0	0.473325729	0.007183759	5.833333492	10	360.5551147	2256.379883	2269.636475	S	10.11835861
no-basalt	basalt	North	339309.041	7400746.672	0.008888889	0	0	0	0.850006104	0	0.534471512	0.004791562	5	3	1116.075684	2510.602539	2465.385498	S	13.25612545
no-basalt	basalt	North	343330.961	7396406.672	0.084444441	0	0	0	1.470001221	0	0.656665206	0.00372085	5.384615421	10	1367.707886	1747.319458	2200	S	12.43149471
no-basalt	basalt	North	338154.321	7400570.832	0.057777777	0	0	0	1.549987793	0	0.895702064	0.004711682	5.384615421	10	939.7473145	1360.606445	1366.107666	S	12.24188137
no-basalt	basalt	North	336838.321	7400689.552	0.039999999	0	0	0	2.449981689	0	0.375636071	0.009911384	4.375	6	761.9875488	145.7737885	912.4143677	S	8.274766922
no-basalt	basalt	North	335107.921	7402643.952	0.097777778	0.013333334	0	0	3.040008545	15.91549431	0.386413187	0.014288116	4.666666508	10	0	325	3411.469727	W	9.936514854
no-basalt	basalt	North	339225.041	7396796.432	0.142222226	0	0	0	2.459991455	0	0	0.014535916	6.363636494	13	25	1662.076904	1917.191895	S	14.57503605
no-basalt	basalt	North	338895.761	7399323.152	0.048888888	0.008888889	0	0	2.829986572	0	0.896056831	0.005293818	5.384615421	8	845.946228	2110.834961	1898.189941	S	11.56818008
no-basalt	basalt	North	338210.321	7401318.992	0.048888888	0	0	0	1.440002441	0	0.979513884	0.004815983	5	6	1485.134644	1625	1925.162354	S	12.20793533
no-basalt	basalt	North	343994.001	7399255.952	0	0	0	0	0.360015869	0	0.641198635	0.00794118	4.666666508	3	2494.118164	3217.530029	3977.829346	W	11.26996422
no-basalt	basalt	North	342963.601	7398484.272	0.044444446	0	0	0	1.239990234	0	0.99810797	0.003301681	4.666666508	3	1248.248779	1949.679321	2707.512695	S	11.73576164
no-basalt	basalt	North	340765.041	7401625.872	0.093333334	0	0	0	1.790008545	0	0.556736052	0.004658929	4.666666508	3	70.7106781	4000.078125	4159.101563	S	10.93612003
no-basalt	basalt	North	342787.761	7396219.632	0.004444445	0	0	0	1.020019531	0	0.731322408	0.004778285	5	3	976.281189	1333.463623	1650	S	10.14253616
no-basalt	basalt	North	343544.881	7397078.672	0.102222219	0	0	0	1.880004883	0	0.83349967	0.005033236	5	10	1298.075439	1851.519531	2473.863525	S	10.93366146
no-basalt	basalt	North	335513.361	7404346.352	0.142222226	0.035555556	0	0	3.929992676	0	0.855688214	0.008692821	4.666666508	6	660.0189209	1700.735107	4783.10791	S	11.88798428
no-basalt	basalt	North	334995.921	7405934.512	0.022222223	0	0	0	1.279998779	0	0.930575311	0.007693976	4.666666508	6	976.281189	3330.540527	6467.031738	S	11.41991711
no-basalt	basalt	North	338959.601	7404577.072	0.102222219	0	0	0	1.83001709	0	0.965337038	0.005712451	5.384615421	6	2705.665283	3839.352051	5171.617188	S	11.81539917
no-basalt	basalt	North	338736.721	7404384.432	0.053333335	0	0	0	1.25	0	0.958564937	0.005292845	5	6	2690.724854	3539.950684	4904.07959	S	12.16489315
no-basalt	basalt	North	339540.881	7400732.112	0	0	0	0	0.1	0	0.453490466	0.005474678	5	3	901.3878174	2728.552734	2674.415771	S	13.10670567
no-basalt	basalt	North	334431.441	7404590.512	0.022346368	0	0	0	0.950012207	0	0.764295697	0.005894834	4.666666508	10	180.2775574	2191.460693	5435.30127	W	8.112857819
no-basalt	basalt	North	337347.921	7402630.512	0.044444446	0	0	0	1.610015869	0	0.98772037	0.004288306	5	6	1900	1308.147583	2865.74585	S	12.29780293
no-basalt	basalt	North	337117.201	7400658.192	0.004444445	0	0	0	1.040008545	0	0.426055133	0.00836252	4.666666508	6	594.2431641	369.120575	878.2084351	S	11.30749035
no-basalt	basalt	North	341020.401	7397932.112	0.026666667	0.004444445	0	0	2.979980469	0	0.179136008	0.005492773	5.384615421	3	182.0027466	406.9704895	1455.37793	S	11.1298666
no-basalt	basalt	North	335010.481	7404694.672	0.115555555	0	0	0	2.359985352	0	0.801769912	0.007106646	4.666666508	10	333.5415955	2093.591553	5283.050781	S	10.28668594
no-basalt	basalt	North	338195.761	7403286.832	0.022222223	0	0	0	1.029998779	0	0.963401496	0.004010985	5	6	2498.124268	2369.071533	3684.087402	S	10.9456768
no-basalt	basalt	North	339937.361	7398132.592	0.084444446	0.004444445	0	0	2.790008545	0	0.294759303	0.00616777	4.666666508	3	425.7346497	943.3980713	2040.220703	S	11.7752037
no-basalt	basalt	North	338189.041	7399653.552	0.044444444	0.004444445	0	0	2.959991455	0	0.642908573	0.006298795	5	7	825	1340.009277	1152.442993	S	12.60048103
no-basalt	basalt	North	339166.801	7404429.232	0.048888888	0	0	0	1.670013428	0	0.939260006	0.006808902	5.384615421	6	2468.425537	3871.449951	5112.545898	W	12.7773447
no-basalt	basalt	North	339413.201	7401068.112	0.004444445	0	0	0	0.510009766	0	0.562695682	0.006121134	5	3	1129.712402	2687.238281	2695.598145	S	12.46708679
no-basalt	basalt	North	342259.121	7397447.152	0.195555549	0.008888889	0	0	2.910003662	0	0.45607838	0.00787027	5.833333492	10	0	715.0174561	1472.455444	S	12.36738586
no-basalt	basalt	North	337179.921	7402789.552	0.008888889	0	0	0	0.760009766	0	0.94977361	0.005958072	4.666666508	6	1750	1315.769775	3003.747803	S	11.70438576
no-basalt	basalt	North	339134.321	7396572.432	0.057777779	0.004444445	0	0	2.820007324	0	0.005946042	0.027407821	5.833333492	10	25	1838.477661	1982.737915	S	9.128815651
no-basalt	basalt	North	337845.201	7405645.552	0.013333334	0	0	0	0.66998291	0	0.998510063	0.007735583	5	6	3296.210205	3826.306885	5904.447754	W	10.88122177
no-basalt	basalt	North	342694.801	7399957.072	0.06666667	0	0	0	1.570007324	0	0.978089631	0.002857584	4.666666508	3	2016.339478	3034.489258	3805.013184	S	10.61988735
no-basalt	basalt	North	338654.961	7398362.192	0.208888888	0	0	0	2.489990234	0	0.669794083	0.006068878	5.833333492	8	474.3416443	2198.010498	2128.67334	S	10.2567873
no-basalt	basalt	North	341714.801	7398979.312	0.173333332	0	0	0	2.470001221	0	1	0.005121919	5.384615421	3	875	1665.270264	2565.272949	S	7.929748535
no-basalt	basalt	North	335773.201	7401420.912	0.120000001	0.008888889	0	0	2.58001709	0	0.787586868	0.011128649	4.375	6	1267.37915	548.2928467	2035.006104	W	9.130960464
no-basalt	basalt	North	339524.081	7399593.072	0.017777778	0.004444445	0	0	2.519989014	0	0.365109593	0.005913557	5.833333492	3	965.6604004	2302.851563	2479.54126	W	12.24596691
no-basalt	basalt	North	339897.041	7401782.672	0.022222223	0	0	0	1.239990234	0	0.57521534	0.00470265	4.375	6	687.8408203	3313.608154	3481.737793	S	9.812966347
no-basalt	basalt	North	334849.201	7403110.992	0.031111112	0	0	0	0.760009766	0	0.647124052	0.008125287	4.666666508	10	459.6194153	765.2614136	3959.561035	W	8.552537918
no-basalt	basalt	North	342301.681	7398012.752	0.004444445	0	0	0	1.829986572	0	0.613980472	0.007165569	5.384615421	3	575.5432129	1179.247681	1925.162354	S	12.05872822
no-basalt	basalt	North	337980.721	7399244.752	0.062222224	0	0	0	2.350006104	0	0.251999557	0.007951401	5.384615421	7	427.2001648	1331.352661	1073.545532	S	12.27948284
no-basalt	basalt	North	339134.321	7403097.552	0.097777776	0	0	0	1.709991455	0	0.835948825	0.00536707	4.375	2	1554.429199	3005.515625	3911.521484	S	12.31657505
no-basalt	basalt	North	339818.641	7397260.112	0.013333334	0	0	0	1.100006104	0	0.511598051	0.003204833	5.384615421	8	604.6693115	982.9801636	1535.008179	S	12.82167625
no-basalt	basalt	North	341458.321	7399215.632	0.039999999	0	0	0	1.759979248	0	0.639212191	0.01430948	5.384615421	3	637.3774414	1733.854126	2744.312256	E	9.224632263
no-basalt	basalt	North	337279.601	7405021.712	0.035555556	0	0	0	0.980010986	0	0.983209193	0.005524455	5	6	2537.96167	2995.20459	5230.977539	S	13.03462219
no-basalt	basalt	North	338604.561	7402405.392	0	0	0	0	0.489990234	0	0.866491795	0.008603434	5	6	1877.664795	2226.263672	3061.249756	W	11.15798283
no-basalt	basalt	North	340098.641	7396324.912	0.146666665	0.026666667	0	0	2.740020752	0	0.40013057	0.007244791	5.833333492	3	941.0764771	1055.047363	1025	S	9.538310051
no-basalt	basalt	North	335261.361	7401523.952	0.217777774	0	0	0	1.989990234	0	0.584804773	0.005353333	4.375	6	1100	743.3034668	2439.518311	N	8.373538971
no-basalt	basalt	North	336717.361	7400580.912	0.12888889	0	0	0	2.480010986	0	0.02268751	0.034113917	4.117647171	6	781.0249634	0	845.946228	E	7.9591856
no-basalt	basalt	North	339460.241	7396750.512	0.035555556	0	0	0	2.100006104	0	0.404390067	0.014956194	6.363636494	13	250	1463.087402	1692.077026	E	9.621128082
no-basalt	basalt	North	338110.641	7404310.512	0.008888889	0	0	0	0.729980469	0	0.965788603	0.006614063	5	6	2987.683105	3092.733398	4650.940918	W	13.00332546
no-basalt	basalt	North	341015.921	7397018.192	0	0	0	0	0.1	0	0	0.011893072	5.384615421	8	548.2928467	25	539.6757813	S	17.28286934
no-basalt	basalt	North	336823.761	7402900.432	0.017777778	0	0	0	1.160003662	0	0.94066745	0.006258143	4.666666508	6	1375	1231.107178	3129.89624	S	11.45361328
no-basalt	basalt	North	341012.561	7401194.672	0.124444447	0	0	0	1.890014648	0	0.574967802	0.011070383	5	3	301.039856	3560.635254	4214.335449	E	9.926801682
no-basalt	basalt	North	338974.161	7398606.352	0.111111114	0.013333334	0	0	3.339996338	0	0.992024124	0.004431744	5.384615421	3	807.0006104	2025.154297	2229.630127	S	11.27764416
no-basalt	basalt	North	338919.281	7401457.872	0.008888889	0	0	0	0.720001221	0	0.726915002	0.005237849	5	6	1715.553833	2325	2514.209473	S	11.46718311
no-basalt	basalt	North	337894.481	7403346.192	0.075555557	0.013333334	0	0	3.470001221	0	0.984904647	0.007783422	5	6	2482.438232	2192.316162	3650.342529	S	13.03378487
no-basalt	basalt	North	336510.161	7402592.432	0.075555556	0	0	0	0.990020752	0	0.77293694	0.005864438	4.375	6	1076.162109	807.7747192	2840.004395	S	12.57225323
no-basalt	basalt	North	337042.161	7404039.472	0.017777778	0	0	0	1.279998779	0	0.99227047	0.003882121	4.666666508	6	1900.657837	2107.279053	4250	S	12.06223679
no-basalt	basalt	North	338997.681	7400542.832	0.026666665	0.022222223	0	0	3.359985352	0	0.608308911	0.005434798	5	3	1403.566895	2147.67334	2089.258301	S	11.46922398
no-basalt	basalt	North	339455.761	7396535.472	0.137777776	0	0	0	2.299987793	0	0.220539078	0.012969297	6.363636494	13	279.5084839	1554.429199	1656.804077	E	9.609025955
no-basalt	basalt	North	340663.121	7398530.192	0.079999998	0	0	0	1.5	0	0.171073809	0.011256472	5.384615421	3	150	903.1195679	2104.311035	W	11.80077362
no-basalt	basalt	North	337942.641	7402256.432	0.013333334	0	0	0	0.589996338	0	0.98234421	0.003737883	5	6	2232.151367	1554.429199	2633.557617	S	11.98756886
no-basalt	basalt	North	342097.841	7400646.992	0.088888891	0	0	0	2.390014648	0	0.800365448	0.007712386	4.666666508	3	1486.606934	3289.756836	4257.34668	S	9.650771141
no-basalt	basalt	North	337361.361	7400136.272	0.071111113	0	0	0	2	0	0.308505863	0.008015975	5	7	35.35533905	477.6243286	477.6243286	S	12.98297882
no-basalt	basalt	North	341426.961	7400122.832	0.039999999	0	0	0	1.029998779	0	0.561671257	0.004698456	5.384615421	3	930.3897095	2572.085693	3637.392334	S	10.80614376
no-basalt	basalt	North	336243.601	7403574.672	0.044444446	0	0	0	1	0	0.870097041	0.006722142	4.666666508	6	972.7537842	1206.751831	3848.782227	S	12.04388523
no-basalt	basalt	North	339612.561	7398951.312	0.022222223	0	0	0	1.089996338	0	0.364559501	0.005311002	5.384615421	3	1133.578369	1738.174194	2689.098389	S	12.49782467
no-basalt	basalt	North	342297.201	7399369.072	0.133333337	0.008888889	0	0	2.809997559	0	0.908799827	0.004412633	5	3	1475.84729	2319.078369	3096.469727	E	10.95767879
no-basalt	basalt	North	335978.161	7405368.912	0.017777778	0	0	0	1.179992676	0	0.976454377	0.006104145	4.666666508	6	1498.332397	2775.112549	5663.976074	S	14.35821342
no-basalt	basalt	North	338429.841	7402081.712	0.008888889	0	0	0	0.630004883	0	0.917146802	0.008280358	5	6	2051.371582	1944.86499	2692.582275	W	11.69608498
no-basalt	basalt	North	337930.321	7403838.992	0.075555556	0	0	0	1.410003662	0	0.994558573	0.014167409	5	6	2656.360352	2605.043213	4148.794922	W	8.138897896
no-basalt	basalt	North	334880.561	7404079.792	0.039999999	0	0	0	1.740020752	0	0.682460904	0.020007273	4.666666508	10	0	1550.806274	4785.394531	S	9.370041847
no-basalt	basalt	North	342762.001	7399707.312	0	0	0	0	0.200012207	0	0.98281759	0.003041336	4.666666508	3	2013.082153	2899.353516	3611.26709	S	11.10668087
no-basalt	basalt	North	342589.521	7396350.672	0.022222223	0	0	0	1.170013428	0	0.865597069	0.006245587	5.384615421	10	726.7221069	1085.414673	1450.215576	E	11.0606451
no-basalt	basalt	North	336374.641	7401690.832	0.031111114	0.026666664	0.04888889	0.004444445	10.10998535	7.957747155	0.026043989	0.019109802	4.375	6	1325.943115	55.90169907	2000.15625	W	11.85046768
no-basalt	basalt	North	339341.521	7397206.352	0.208888894	0.004444445	0	0	2.709991455	0	0.471835077	0.008378833	5.833333492	8	152.0690613	1456.021973	1940.521851	S	11.11303329
no-basalt	basalt	North	341946.641	7397410.192	0	0	0	0	0.270019531	0	0.31730628	0.008122115	5.384615421	10	106.0660095	471.6990356	1222.95752	S	11.51841736
no-basalt	basalt	North	337108.241	7404853.712	0.075555556	0	0	0	1.459991455	0	0.989091516	0.006186194	5	6	2314.357422	2770.040771	5075.554199	S	11.05787373
no-basalt	basalt	North	341262.321	7399307.472	0.093333334	0	0	0	2.260009766	0	0.375701159	0.014583099	5.384615421	3	460.9772339	1755.348999	2827.76416	E	9.177709579
no-basalt	basalt	North	341489.681	7398636.592	0.155555552	0.004444445	0	0	2.850006104	0	0.645301521	0.010806735	5.384615421	3	650.4805908	1250	2178.302002	E	9.868000031
no-basalt	basalt	North	334553.521	7405422.672	0.004444445	0	0	0	0.710021973	0	0.843899548	0.006864071	4.375	8	340.0367737	2909.682129	6125.459473	S	11.03862667
no-basalt	basalt	North	338210.321	7403749.392	0	0	0	0	0.349975586	0	0.950268209	0.006230809	5	6	2679.668701	2706.127441	4121.058594	W	11.0658989
no-basalt	basalt	North	340333.841	7397939.952	0.017777778	0	0	0	1.300018311	0	0.228203997	0.005562766	4.666666508	3	160.0781097	500	1656.049561	S	12.53264713
no-basalt	basalt	North	343014.001	7399366.832	0.053333335	0	0	0	1.950012207	0	1	0.002188577	4.666666508	3	2057.000244	2697.800049	3432.382568	S	11.86849976
no-basalt	basalt	North	338120.721	7405146.032	0.035555556	0	0	0	1.5	0	0.989674151	0.005853534	5	6	3331.76001	3643.144287	5456.933594	S	11.79754448
no-basalt	basalt	North	338679.601	7397202.992	0	0	0	0	0.1	0	0	0.03755312	5.384615421	8	75	2088.659912	2555.019531	N	6.869189262
no-basalt	basalt	North	337695.121	7401900.272	0.004444445	0	0	0	0.510009766	0	0.967927158	0.005725072	5	6	1833.712036	1179.247681	2222.189453	S	11.7576313
no-basalt	basalt	North	340220.721	7400110.512	0.031111112	0	0	0	2.300018311	0	0.132242739	0.005901	5	3	175	2530.069092	3191.590576	S	13.09505939
no-basalt	basalt	North	338999.921	7399267.152	0.155555554	0.06666667	0	0	3.639984131	0	0.921335995	0.005314494	5	3	905.8834839	2221.626709	2007.018799	S	12.39086056
no-basalt	basalt	North	337811.601	7399773.392	0.035555556	0	0	0	1.049987793	0	0.369902462	0.007710188	5	7	583.0951538	951.9716187	775	S	11.5440979
no-basalt	basalt	North	337224.721	7400022.032	0	0	0	0	0.1	0	0.148828834	0.05025785	4.375	7	35.35533905	325	285.0438538	N	7.161362648
no-basalt	basalt	North	340685.521	7399073.392	0.09333333	0.008888889	0	0	3.190002441	0	0.216551408	0.008500856	5	3	127.4754868	1425.876953	2614.024658	W	9.636235237
no-basalt	basalt	North	342215.441	7400384.912	0.039999999	0	0	0	1.739990234	0	0.86087817	0.005832124	4.666666508	3	1679.657715	3120.596924	4045.444824	S	10.22889614
no-basalt	basalt	North	337244.881	7399449.712	0	0	0	0	0.5	0	0.005689005	0.013607886	4.117647171	7	403.1128845	651.9202271	360.5551147	E	10.1362505
no-basalt	basalt	North	339820.881	7401828.592	0.120000003	0.004444445	0	0	2.579986572	0	0.603268445	0.006485433	4.375	6	743.3034668	3243.936523	3450.090332	W	8.824404716
no-basalt	basalt	North	342517.841	7399864.112	0.031111112	0	0	0	1.880004883	0	0.994662762	0.002165168	4.666666508	3	1818.30957	2846.269531	3644.345215	S	11.57678223
no-basalt	basalt	North	339071.601	7404659.952	0.026666667	0	0	0	1.470001221	7.957747155	0.964543104	0.006310462	5.384615421	6	2711.318848	3962.32251	5278.849609	S	11.66628647
no-basalt	basalt	North	337263.921	7399465.392	0.004444445	0	0	0	0.739990234	0	0.01251948	0.012982721	4.117647171	7	395.2846985	645.1744385	355.3167725	E	10.17222309
no-basalt	basalt	North	343238.001	7397414.672	0.022222223	0	0	0	0.729980469	0	1	0.003585853	4.666666508	3	950.3289185	1600.781006	2294.694824	S	10.70034599
no-basalt	basalt	North	337895.601	7405832.592	0.013333334	0	0	0	0.809997559	0	0.999081552	0.008269307	5.384615421	6	3422.353027	4015.049805	6109.418945	W	10.80930042
no-basalt	basalt	North	335182.961	7404316.112	0.155555548	0.013333334	0	0	3.819976807	0	0.778120518	0.007783512	4.666666508	10	371.6517334	1693.553955	4869.869141	S	11.19594002
no-basalt	basalt	North	338090.481	7402593.552	0	0	0	0	0.299987793	0	0.983250499	0.005442253	5	6	2415.703857	1851.519531	2990.401367	S	13.05695534
no-basalt	basalt	North	336798.001	7403539.952	0.022222223	0	0	0	1.609985352	0	0.962691784	0.005867369	4.666666508	6	1470.544189	1601.756836	3755.32959	S	12.316082
no-basalt	basalt	North	334424.721	7404933.232	0.008888889	0	0	0	1.410003662	0	0.777508676	0.008233882	4.666666508	10	25	2518.059814	5757.875	S	12.2662859
no-basalt	basalt	North	338797.201	7397652.112	0.044444446	0	0	0	1.58001709	0	0.527190208	0.006446001	7	27	391.3119202	1950.160156	2627.379883	S	11.43119621
no-basalt	basalt	North	337830.641	7403690.032	0.013333334	0	0	0	0.650024414	0	0.992741048	0.004912748	5	6	2514.458252	2425.128906	3981.205811	S	13.36027908
no-basalt	basalt	North	340166.961	7398768.752	0.044444446	0	0	0	2.010009766	0	0.21430032	0.005112575	5	3	657.6473389	1263.427856	2475.126221	S	13.76268482
no-basalt	basalt	North	338478.001	7403551.152	0.008888889	0	0	0	0.559997559	0	0.954473674	0.003875657	5	6	2353.853271	2775.900879	4043.899414	W	11.37778664
no-basalt	basalt	North	341562.481	7398910.992	0.071111113	0	0	0	2.089996338	0	0.78227514	0.013228783	5.384615421	3	725	1518.634277	2461.960693	E	8.64309597
no-basalt	basalt	North	338606.801	7397114.512	0.075555556	0	0	0	2.270019531	0	0	0.014639208	5.384615421	8	25	2183.031006	2601.20166	S	13.10834217
no-basalt	basalt	North	343748.721	7399469.872	0	0	0	0	0.320007324	0	0.706934154	0.00432808	5	3	2490.607178	3194.526367	3951.02832	W	11.15182209
no-basalt	basalt	North	335837.041	7402422.192	0.022222223	0	0	0	0.980010986	0	0.472120464	0.006230763	4.666666508	10	458.9389648	235.8495178	2865.85498	S	13.02108955
no-basalt	basalt	North	338491.441	7403028.112	0.017777778	0	0	0	1.029998779	0	0.946117222	0.005944605	5	6	2127.351563	2440.415039	3558.791992	S	11.84226513
no-basalt	basalt	North	336413.841	7401747.952	0.017777778	0	0	0	0.959991455	15.91549431	0.192089796	0.030255107	4.375	6	1326.885376	25	2033.008789	S	10.50795269
no-basalt	basalt	North	340059.441	7399670.352	0.013333334	0	0	0	0.700012207	0	0.192902744	0.00674734	5.384615421	3	437.3213806	2134.537598	3025.929688	S	13.24830723
no-basalt	basalt	North	335532.401	7402693.232	0.119999997	0	0	0	1.960021973	0	0.29418388	0.015217931	4.666666508	10	100	90.13877869	3242.298584	E	11.18526459
no-basalt	basalt	North	342395.761	7397635.312	0	0	0	0	0.130004883	0	0.554915249	0.005681523	5.833333492	10	223.6067963	938.4161987	1698.528809	S	12.36483574
no-basalt	basalt	North	335286.001	7402902.672	0.124444436	0.044444446	0	0	3.940002441	7.957747155	0.148465723	0.015616588	4.666666508	10	134.6291199	313.249115	3557.474609	W	9.169510841
no-basalt	basalt	North	339801.841	7400980.752	0.022222223	0	0	0	2.350006104	0	0.428368956	0.005526396	4.666666508	3	738.2411499	3060.330811	3023.34668	S	13.10363674
no-basalt	basalt	North	337347.921	7405123.632	0.035555556	0	0	0	1.009979248	0	0.985625982	0.005598672	5	6	2627.379883	3105.036133	5333.443848	S	13.51804829
no-basalt	basalt	North	343868.561	7398094.512	0.062222226	0.004444445	0	0	2.559997559	0	0.999506414	0.00829372	4.666666508	3	1703.855957	2426.159424	3160.00415	W	9.854763031
no-basalt	basalt	North	337725.361	7403814.352	0.048888888	0	0	0	0.930023193	0	0.997570634	0.004534099	5	6	2458.785156	2468.425537	4085.416016	S	14.06443787
no-basalt	basalt	North	340483.921	7397014.832	0.119999997	0	0	0	2.5	0	0.259460837	0.004433901	5.384615421	8	673.1455688	430.116272	835.5387573	W	12.02715778
no-basalt	basalt	North	338708.721	7397443.792	0.044444446	0	0	0	2.009979248	0	0.378540576	0.026448043	7	27	160.0781097	2032.547607	2604.443359	S	10.23714828
no-basalt	basalt	North	335483.121	7402968.752	0.079999998	0	0	0	1.539978027	0	0.329006582	0.012453089	4.666666508	10	55.90169907	325.9601135	3511.499023	E	11.73047638
no-basalt	basalt	North	336654.641	7401596.752	0.142222226	0	0	0	2.440002441	0	0.492712259	0.010946351	4.375	6	1613.420288	111.8033981	1829.10498	E	10.96461868
no-basalt	basalt	North	337206.801	7401096.112	0.075555556	0	0	0	1.370025635	0	0.713071227	0.010395075	4.375	6	982.9801636	650	1311.725952	S	10.75584126
no-basalt	basalt	North	339171.281	7398324.112	0.191111105	0.013333334	0	0	2.950012207	0	0.983166695	0.003419893	5.833333492	8	851.4692993	1713.549072	2558.563965	S	13.45466709
no-basalt	basalt	North	339776.081	7399288.432	0.004444445	0	0	0	0.530029297	0	0.284064233	0.005496452	5.384615421	3	874.6427612	1903.943237	2786.574951	S	12.9851017
no-basalt	basalt	North	337813.841	7398738.512	0.004444445	0	0	0	1.110015869	0	0	0.022938352	5	8	55.90169907	1555.032104	1265.158081	S	12.21600246
no-basalt	basalt	North	339360.561	7399297.392	0.017777778	0	0	0	1.559997559	0	0.516944528	0.006712526	5.384615421	3	1231.107178	2147.818848	2368.147949	S	11.37673759
no-basalt	basalt	North	337263.921	7404860.432	0.044444446	0.008888889	0	0	3.790008545	0	0.983995914	0.004633512	5	6	2448.59668	2861.926758	5079.984863	S	12.56160927
no-basalt	basalt	North	336304.081	7402063.792	0.102222221	0.013333334	0	0	3.160003662	0	0.52267158	0.010563234	4.375	6	1047.019531	246.2214508	2373.025391	S	12.57885265
no-basalt	basalt	North	337030.961	7403900.592	0.084444441	0	0	0	1.589996338	0	0.992884099	0.004800415	4.666666508	6	1844.756104	2026.388306	4125	S	12.06600857
no-basalt	basalt	North	338657.201	7401790.512	0.026666667	0	0	0	0.790008545	0	0.833385944	0.006268362	5	6	1863.129028	2096.574707	2576.941162	W	11.75045204
no-basalt	basalt	North	342340.881	7397882.832	0.017777778	0	0	0	1.279998779	0	0.587605119	0.005169283	5.384615421	3	452.7692871	1090.011475	1843.908936	S	12.44062901
no-basalt	basalt	North	339331.441	7401856.592	0.102222223	0.008888889	0	0	2.710021973	0	0.716131568	0.003941821	4.666666508	6	1188.486328	2775.450439	3097.680664	S	13.33424664
no-basalt	basalt	North	341838.001	7397858.192	0.017777778	0	0	0	2.200012207	0	0.446263939	0.007855643	5	3	302.0761414	863.1337891	1542.92749	S	12.87975502
no-basalt	basalt	North	340959.921	7398847.152	0	0	0	0	0.5	0	0.152056709	0.00565885	5.384615421	3	125	1220.911499	2356.506836	S	11.73378277
no-basalt	basalt	North	339242.961	7397197.392	0.159999996	0	0	0	2.380004883	0	0.350502461	0.008832161	5.833333492	8	70.7106781	1559.046143	2024.845703	S	11.11282253
no-basalt	basalt	North	335875.121	7401064.752	0.154589355	0.178743966	0.086956523	0	6.489990234	23.87324146	1	0.018714501	4.117647171	6	1638.024658	651.9202271	1683.931396	N	6.507194996
no-basalt	basalt	North	342333.041	7397980.272	0.031111112	0.022222223	0	0	3.390014648	0	0.603320181	0.0074612	5.384615421	3	552.2680054	1171.804199	1920.937378	S	12.1425333
no-basalt	basalt	North	338996.561	7401260.752	0.013333334	0	0	0	0.600006104	0	0.692244768	0.005069564	5	6	1599.41394	2332.514648	2445.020508	S	12.48922348
no-basalt	basalt	North	340031.441	7397510.992	0.044444446	0	0	0	1.649993896	0	0.346224606	0.003879018	5.384615421	8	660.0189209	707.1068115	1503.537476	S	12.45647907
no-basalt	basalt	North	338982.001	7397126.832	0.119999997	0	0	0	2.029998779	0	0.230504185	0.00887314	6.363636494	13	175	1813.318848	2246.107666	S	10.68961239
no-basalt	basalt	North	343560.561	7396701.232	0.039999999	0	0	0	1.970001221	0	0.634391189	0.004423305	5.384615421	10	1466.713989	1895.059448	2435.415771	S	12.14745617
no-basalt	basalt	North	341132.401	7397197.392	0.128888896	0.004444445	0	0	2.579986572	0	0.025589535	0.015233742	5.384615421	3	548.2928467	180.2775574	700	S	14.67381001
no-basalt	basalt	North	335714.961	7405862.832	0.177777776	0.031111112	0	0	3.58001709	0	0.995547652	0.007631362	4.666666508	6	1573.411987	3234.675537	6207.354492	E	8.309654236
no-basalt	basalt	North	338547.441	7403084.112	0.053333335	0	0	0	1.560028076	0	0.947961867	0.007130453	5	6	2098.362549	2510.602539	3624.913818	S	10.32366467
no-basalt	basalt	North	340613.841	7401577.712	0.097777775	0.004444445	0	0	3.410003662	0	0.52052629	0.005104396	4.666666508	3	75	3951.977539	4002.577148	S	10.80666256
no-basalt	basalt	North	343989.521	7397439.312	0.022222223	0	0	0	1.869995117	0	0.660809219	0.007328218	5	10	1700	2338.936768	3004.163818	W	10.38615799
no-basalt	basalt	North	341059.601	7396658.672	0	0	0	0	0.179992676	0	0.093936086	0.030264013	5.384615421	8	467.0385437	50	190.3943329	W	9.965752602
no-basalt	basalt	North	342309.521	7397224.272	0.164444448	0.013333334	0	0	2.850006104	0	0.468192011	0.005450725	5.833333492	10	226.3846436	656.2202148	1380.670166	E	11.96833134
no-basalt	basalt	North	338715.441	7404209.712	0.031111112	0	0	0	1.890014648	0	0.946642339	0.004998269	5	6	2580.939697	3394.849121	4731.411133	S	12.65617847
no-basalt	basalt	North	338476.881	7400884.432	0.071111113	0	0	0	2.420013428	0	0.871527731	0.005459898	5	6	1386.767822	1746.424805	1820.027588	S	12.11075974
no-basalt	basalt	North	339796.241	7397780.912	0.013333334	0	0	0	0.75	0	0.4366813	0.005815278	5.384615421	8	660.4922485	961.7692261	1874.166504	S	12.11531067
no-basalt	basalt	North	341929.841	7396049.392	0.062222224	0	0	0	1.589996338	0	0.399767458	0.011192064	5	10	333.5415955	816.241333	800	E	10.63585186
no-basalt	basalt	North	343838.321	7396491.792	0.071111113	0	0	0	2.200012207	0	0.334119439	0.010735675	5	10	1817.965942	2207.374023	2700	W	10.3287611
no-basalt	basalt	North	336476.561	7403616.112	0.004444445	0	0	0	0.649993896	0	0.897113383	0.005678612	4.666666508	6	1218.862183	1414.655396	3857.54126	S	12.29542065
no-basalt	basalt	North	343456.401	7396433.552	0.062222224	0	0	0	1.709991455	0	0.605887473	0.003281146	5.384615421	10	1480.07605	1858.258667	2325	S	11.76560402
no-basalt	basalt	North	338213.681	7401976.432	0.017777778	0	0	0	1	0	0.997090995	0.005870129	5	6	2069.118164	1700.183838	2494.118164	S	12.60723114
no-basalt	basalt	North	338908.081	7399145.072	0.057777774	0.026666667	0	0	3.459991455	7.957747155	0.877017677	0.00531426	5.384615421	8	784.6177368	2196.161377	1968.660767	S	11.95214176
no-basalt	basalt	North	336850.641	7405692.592	0.057777777	0	0	0	0.980010986	0	0.991655052	0.005069322	5	6	2426.159424	3355.9646	5901.324219	S	11.96815968
no-basalt	basalt	North	338112.881	7403287.952	0.026666667	0	0	0	0.720001221	0	0.962408721	0.003800116	5	6	2567.343018	2315.842285	3661.369385	S	12.15089417
no-basalt	basalt	North	340392.081	7398059.792	0.137777783	0.017777778	0	0	3.16998291	0	0.192102566	0.007123497	4.666666508	3	35.35533905	550.5678711	1744.455566	W	12.40114212
no-basalt	basalt	North	339898.161	7397355.312	0.017777778	0	0	0	0.880004883	0	0.448186278	0.003775206	5.384615421	8	675	886.0022583	1525.819458	S	12.57965755
no-basalt	basalt	North	338368.241	7404803.312	0.044444446	0	0	0	1.510009766	0	0.983468652	0.005267273	5	6	3257.491211	3625	5196.753906	S	12.25557899
no-basalt	basalt	North	343655.761	7399180.912	0.062222226	0.004444445	0	0	2.540008545	0	0.807161331	0.007404302	4.666666508	3	2225.561768	2937.898926	3696.70459	W	9.771828651
no-basalt	basalt	North	340495.121	7398788.912	0.031111112	0.013333334	0	0	3.540008545	0	0.214972436	0.006286694	5	3	348.2097168	1176.860229	2390.08374	S	13.12476063
no-basalt	basalt	North	339674.161	7399435.152	0.008888889	0	0	0	0.600006104	0	0.318426043	0.005358531	5.833333492	3	896.1724243	2096.574707	2642.087158	W	12.81429482
no-basalt	basalt	North	341704.721	7400019.792	0	0	0	0	0.1	0	0.672530413	0.001261856	5.384615421	3	1129.435791	2567.343018	3571.589355	E	13.25784492
no-basalt	basalt	North	339965.361	7398935.632	0.062222226	0.004444445	0	0	2.879974365	0	0.248546079	0.007447664	5	3	863.1337891	1513.481079	2717.19043	S	12.24691105
no-basalt	basalt	North	340527.601	7401882.352	0.057777777	0	0	0	2.170013428	0	0.570085466	0.002289405	4.375	3	55.90169907	3970.201416	4081.66626	E	9.175266266
no-basalt	basalt	North	342663.441	7398815.792	0.031111112	0.004444445	0	0	2.589996338	0	0.944655716	0.002837238	4.666666508	3	1425.219238	2047.101563	2780.512695	S	13.26713181
no-basalt	basalt	North	341757.361	7398632.112	0.022222223	0	0	0	0.899993896	0	0.917128205	0.005353743	5	3	925.3377686	1432.000366	2239.000977	S	9.873805046
no-basalt	basalt	North	341553.521	7400323.312	0.004444445	0	0	0	0.519989014	0	0.597507954	0.005388124	5	3	1095.730347	2799.330322	3848.538574	S	11.1430397
no-basalt	basalt	North	340179.281	7401780.432	0.071111113	0	0	0	2.079986572	0	0.546667039	0.004793505	4.666666508	10	416.0829163	3612.478271	3731.286621	S	9.778738022
no-basalt	basalt	North	339455.761	7401821.872	0.008888889	0	0	0	1.340026855	0	0.706695735	0.004287646	4.666666508	6	1083.109009	2893.311279	3159.311768	S	13.44456387
no-basalt	basalt	North	341785.361	7397724.912	0.146666668	0.017777778	0	0	2.989990234	0	0.384819239	0.007862926	5	3	145.7737885	707.1068115	1386.767822	S	12.78814125
no-basalt	basalt	North	337567.441	7403620.592	0.026666667	0	0	0	0.920013428	0	0.99205792	0.005358753	5	6	2229.630127	2205.107666	3860.861328	S	11.32641506
no-basalt	basalt	North	338790.481	7398514.512	0.12888889	0	0	0	2.019989014	0	0.838648617	0.005962386	5.833333492	8	648.5560913	2137.317383	2136.147217	S	11.20735168
no-basalt	basalt	North	339639.441	7400043.312	0.008888889	0	0	0	1.210021973	0	0.29873988	0.005498015	5.384615421	3	750	2640.075684	2611.991455	S	12.75025558
no-basalt	basalt	North	341453.841	7397101.072	0.106666669	0.017777778	0	0	2.949981689	7.957747155	0.141850755	0.020062428	5.384615421	10	225	235.8495178	704.4501343	S	8.269868851
no-basalt	basalt	North	340651.921	7396192.752	0.097777776	0	0	0	1.889984131	0	0.288748443	0.005594093	5.384615421	8	536.7727661	561.8051147	450.6939087	S	11.80210972
no-basalt	basalt	North	338093.841	7403152.432	0.035555556	0	0	0	1.410003662	0	0.973453462	0.00494638	5	6	2546.075439	2210.344971	3534.561523	S	13.21668339
no-basalt	basalt	North	339021.201	7404110.032	0.088888891	0	0	0	1.510009766	0	0.937930942	0.006116489	5	6	2302.444336	3535.710449	4754.603027	W	12.16462898
no-basalt	basalt	North	338066.961	7400078.032	0.048888892	0.017777778	0	0	3.610015869	0	0.705322444	0.005551516	5.384615421	8	725.4309082	1175	1068.000488	S	13.24194622
no-basalt	basalt	North	337692.881	7401211.472	0.062222224	0	0	0	1.549987793	0	0.905547619	0.005909576	5	6	1154.3396	1102.553833	1566.245605	S	11.44962215
no-basalt	basalt	North	338302.161	7402706.672	0.075555554	0.004444445	0	0	3.339996338	0	0.966757834	0.005558141	5	6	2211.47583	2107.872314	3190.807129	S	11.94748592
no-basalt	basalt	North	337551.761	7401759.152	0.071111113	0	0	0	1.660003662	0	1	0.005227738	5	6	1665.270264	1013.039978	2043.587524	S	11.63166523
no-basalt	basalt	North	339809.681	7399886.512	0.004444445	0	0	0	0.75	0	0.243215591	0.004778584	5.384615421	3	588.4301147	2432.719727	2776.80127	S	13.81047249
no-basalt	basalt	North	340920.721	7399725.232	0.022222223	0	0	0	1.970001221	0	0.14706403	0.005867533	5.384615421	3	291.5475769	2107.279053	3257.779297	S	15.1666441
no-basalt	basalt	North	335325.201	7402158.992	0.017777778	0	0	0	0.700012207	0	0.352849215	0.0111196	4.666666508	10	450	313.249115	2891.906738	W	9.222376823
no-basalt	basalt	North	340558.961	7398843.792	0.004444445	0	0	0	1.320007324	0	0.218667448	0.004804238	5	3	275	1212.693359	2419.323242	S	13.01645088
no-basalt	basalt	North	336734.161	7404102.192	0.026666667	0	0	0	1.510009766	0	0.980980754	0.005066207	4.666666508	6	1655.294556	1949.679321	4332.219238	S	11.6449976
no-basalt	basalt	North	338808.401	7401149.872	0.102222219	0	0	0	2.179992676	0	0.739324749	0.005000214	5	6	1715.553833	2126.763916	2230.050537	W	12.49702835
no-basalt	basalt	North	336070.001	7403581.392	0.031111112	0	0	0	0.839996338	0	0.842680275	0.00886089	4.666666508	6	828.0247803	1123.610229	3910.962402	S	11.97701168
no-basalt	basalt	North	338378.321	7403037.072	0.013333334	0	0	0	0.809997559	0	0.956273079	0.006770066	5	6	2221.626709	2360.084717	3519.23291	S	10.9985466
no-basalt	basalt	North	339422.161	7401005.392	0.008888889	0	0	0	0.75	0	0.54407388	0.00566237	5	3	1109.617065	2676.985107	2672.311768	S	12.57757854
no-basalt	basalt	North	336777.841	7404985.872	0.026666667	0	0	0	0.929992676	0	0.985656738	0.005217479	4.666666508	6	2083.866699	2697.800049	5203.844727	S	11.50997162
no-basalt	basalt	North	335586.161	7402770.512	0.111111114	0.013333334	0	0	2.730010986	0	0.395349801	0.003651286	4.666666508	10	150	176.7767029	3287.95166	E	13.51617241
no-basalt	basalt	North	335647.761	7401458.992	0.022222223	0	0	0	1.399993896	0	0.750355244	0.018121809	4.375	6	1188.486328	561.8051147	2151.307617	W	8.975831032
no-basalt	basalt	North	335370.001	7405758.672	0.026666667	0	0	0	1.040008545	0	0.954825819	0.005986456	4.666666508	6	1211.662109	3125.899902	6192.03125	S	12.72355461
no-basalt	basalt	North	341773.041	7398774.352	0.075555554	0.004444445	0	0	3.540008545	0	0.883786619	0.004706988	5	3	925	1521.923218	2359.290039	S	10.28460217
no-basalt	basalt	North	342834.801	7397565.872	0	0	0	0	0.480010986	0	0.95561713	0.005256834	5	3	564.0256958	1274.754883	2011.373901	S	11.23602486
no-basalt	basalt	North	337102.641	7402035.792	0.066666668	0.004444445	0	0	2.650024414	0	0.886300862	0.005841796	4.666666508	6	1779.220337	742.0411377	2251.249756	S	11.68509769
no-basalt	basalt	North	340193.841	7397634.192	0.035555556	0	0	0	1.339996338	0	0.279004157	0.005937709	5	8	465.0269165	550	1491.643433	W	11.71939278
no-basalt	basalt	North	340614.961	7399074.512	0.031111112	0	0	0	1.899993896	0	0.21666114	0.005338524	5	3	201.5564423	1430.472046	2627.974609	S	12.04721546
no-basalt	basalt	North	340634.001	7396441.392	0.186666673	0.004444445	0	0	2.630004883	0	0.281872928	0.00648835	5.384615421	8	707.1068115	491.1720886	477.6243286	S	12.85964584
no-basalt	basalt	North	338966.321	7404614.032	0.075555556	0	0	0	1.440002441	0	0.966934085	0.006027007	5.384615421	6	2726.031982	3857.78418	5194.829102	W	12.03785801
no-basalt	basalt	North	340323.761	7401506.032	0.013333334	0	0	0	0.779998779	0	0.488629878	0.003225005	4.375	3	382.4264526	3671.000977	3701.519775	S	11.53888893
no-basalt	basalt	North	339524.081	7402012.272	0.004444445	0	0	0	0.679992676	0	0.71567601	0.004676592	4.375	6	986.4710083	2971.741943	3328.100098	S	13.70728207
no-basalt	basalt	North	334479.601	7404490.832	0.031111112	0	0	0	1.269989014	0	0.755693853	0.005894006	4.666666508	10	206.1552734	2079.663574	5323.532715	W	8.710959435
no-basalt	basalt	North	339667.441	7400588.752	0	0	0	0	0.410003662	0	0.375510246	0.005360158	5	3	740.3546143	2819.685059	2744.198486	W	12.83279896
no-basalt	basalt	North	335518.961	7405194.192	0.075555556	0	0	0	1.839996338	7.957747155	0.923728108	0.007016545	4.666666508	6	995.6153564	2550.490234	5597.823242	S	12.35911179
no-basalt	basalt	North	340318.161	7399865.232	0.039999999	0	0	0	2.010009766	0	0.135686398	0.011197574	5	3	125	2265.226074	3275.858643	W	12.25947094
no-basalt	basalt	North	343035.281	7399003.952	0.035555556	0	0	0	2.410003662	0	1	0.003127523	4.666666508	3	1744.455566	2412.985596	3160.00415	S	11.99338341
no-basalt	basalt	North	340785.201	7401779.312	0.022222223	0	0	0	1.029998779	0	0.59212786	0.00823685	4.666666508	3	127.4754868	4150.30127	4250	E	9.526528358
no-basalt	basalt	North	339876.881	7401148.752	0.053333335	0	0	0	1.720001221	0	0.463825703	0.005222796	4.666666508	3	740.3546143	3167.412109	3153.569336	S	12.58534145
no-basalt	basalt	North	337960.561	7403315.952	0.071111113	0	0	0	1.339996338	0	0.977404535	0.006893737	5	6	2552.694824	2227.38623	3644.345215	W	12.69451237
no-basalt	basalt	North	335375.601	7403184.912	0.164444447	0	0	0	2.320007324	0	0.390408069	0.025908103	4.666666508	10	50	552.2680054	3757.658691	E	12.34839439
no-basalt	basalt	North	342269.201	7396704.592	0.075555556	0	0	0	1.850006104	0	0.498875409	0.007862422	5.833333492	10	257.3907471	637.3774414	1147.279297	E	11.28338909
no-basalt	basalt	North	335523.441	7401847.632	0.075555557	0.013333334	0	0	2.840026855	0	0.447514474	0.011011817	4.375	6	794.5123901	336.3406067	2525.494873	W	9.488581657
no-basalt	basalt	North	338827.441	7401803.952	0.031111112	0	0	0	0.75	0	0.775829315	0.005875221	5	6	1686.712891	2273.351074	2709.358887	W	12.42022419
no-basalt	basalt	North	338769.201	7399647.952	0.137777776	0	0	0	2.089996338	0	0.912807405	0.006894481	4.666666508	3	985.2030029	1907.386963	1727.896118	S	11.70130539
no-basalt	basalt	North	342317.361	7397326.192	0.004444445	0	0	0	0.649993896	0	0.469501883	0.006440908	5.833333492	10	103.0776367	704.4501343	1450.215576	E	12.46584034
no-basalt	basalt	North	342157.201	7399630.032	0	0	0	0	0.190002441	0	0.84463954	0.003019085	5	3	1415.317993	2455.733154	3312.570557	E	11.92472267
no-basalt	basalt	North	337987.441	7398555.952	0.075555556	0	0	0	2.049987793	0	0.075483002	0.009907503	5	8	167.7050934	1800.173584	1511.001343	E	10.74154949
no-basalt	basalt	North	336185.361	7403533.232	0.004444445	0	0	0	0.569976807	0	0.856353819	0.005984463	4.666666508	6	916.8560181	1155.692383	3834.383789	S	12.42639542
no-basalt	basalt	North	342756.401	7399647.952	0	0	0	0	0.170013428	0	0.976025879	0.003567297	4.666666508	3	1995.776733	2836.591309	3544.449951	S	11.28300667
no-basalt	basalt	North	341026.001	7397724.912	0.008888889	0	0	0	1.190002441	0	0.16894123	0.005029365	5.384615421	3	275	291.5475769	1229.074829	S	11.58337975
no-basalt	basalt	North	341785.361	7400030.992	0	0	0	0	0.299987793	0	0.682984769	0.003587447	5.384615421	3	1207.528442	2619.637207	3609.016357	S	12.31058598
no-basalt	basalt	North	337300.881	7405387.952	0.017777778	0	0	0	1.160003662	0	0.979721546	0.004936805	5	6	2715.810303	3314.362793	5606.748047	S	13.22804356
no-basalt	basalt	North	343401.521	7396681.072	0.048888888	0	0	0	1.709991455	0	0.671979725	0.004694524	5.384615421	10	1352.081787	1750.892578	2283.774414	S	11.27635479
no-basalt	basalt	North	335387.921	7403062.832	0.09333333	0.008888889	0	0	3.089996338	15.91549431	0.162506908	0.018366631	4.666666508	10	0	427.9310608	3644.945068	E	12.2928257
no-basalt	basalt	North	340974.481	7396367.472	0.022222223	0.004444445	0	0	2.929992676	0	0.137234271	0.046337482	5.384615421	8	459.6194153	215.058136	150	W	9.815396309
no-basalt	basalt	North	338106.161	7401237.232	0.022222223	0	0	0	2.160003662	0	0.951422334	0.005024043	5	6	1366.107666	1522.539063	1805.027832	S	12.47482204
no-basalt	basalt	North	336610.961	7405949.072	0.017777778	0	0	0	0.690002441	0	0.998082161	0.005160971	4.666666508	6	2324.058838	3494.638916	6161.422363	S	11.49832344
no-basalt	basalt	North	337872.081	7399752.112	0.146666661	0	0	0	2.190002441	0	0.408159554	0.008850697	5	7	626.49823	1000.624878	825	S	11.71112919
no-basalt	basalt	North	340830.001	7401837.552	0.093333336	0.013333334	0	0	3.399993896	0	0.631094515	0.008060296	4.666666508	3	190.3943329	4201.19043	4317.695801	E	8.684319496
no-basalt	basalt	North	342459.601	7399374.672	0.044444444	0.004444445	0	0	2.900024414	0	0.963134289	0.002389916	4.666666508	3	1648.105103	2439.518311	3165.635986	S	11.11431026
no-basalt	basalt	North	339786.161	7399381.392	0.004444445	0	0	0	0.509979248	0	0.271828949	0.005567661	5.384615421	3	818.9169922	1991.230713	2772.183105	S	12.77462673
no-basalt	basalt	North	339319.121	7397774.192	0.017777778	0	0	0	0.869995117	0	0.817540944	0.005027291	5.833333492	8	316.2277832	1430.472046	2226.263672	S	11.75252724
no-basalt	basalt	North	337094.801	7399783.472	0.06666667	0	0	0	2.290008545	0	0.03603391	0.013463159	4.117647171	7	35.35533905	282.8427124	50	S	11.1401577
no-basalt	basalt	North	335627.601	7401951.792	0.142222226	0	0	0	2.199981689	0	0.279111743	0.015650176	4.375	6	704.0064087	160.0781097	2559.907227	N	9.539055824
no-basalt	basalt	North	339291.121	7402875.792	0.004444445	0	0	0	0.509979248	0	0.800849497	0.004705796	4.375	2	1330.648315	3041.072998	3830.469971	S	11.87744141
no-basalt	basalt	North	340835.601	7397971.312	0	0	0	0	0.1	0	0	0.01736543	5.384615421	3	25	340.0367737	1505.199341	E	9.813145638
no-basalt	basalt	North	337761.201	7405166.192	0.062222224	0	0	0	1.790008545	0	0.999917209	0.007290162	5	6	3029.95459	3415.497559	5423.674805	S	10.97511864
no-basalt	basalt	North	341452.721	7397124.592	0.186666667	0.057777777	0	0	3.339996338	7.957747155	0.1651095	0.017187845	5.384615421	10	225	235.8495178	704.4501343	E	9.119238853
no-basalt	basalt	North	340877.041	7399166.352	0.151111117	0.004444445	0	0	2.590026855	0	0.080702566	0.023413589	5.384615421	3	75	1532.359375	2686.656738	E	7.992832184
no-basalt	basalt	North	342253.521	7396604.912	0.06666667	0	0	0	1.83001709	0	0.518831372	0.009710834	5.833333492	10	318.1980591	682.8250122	1131.923096	E	10.88107872
no-basalt	basalt	North	336733.041	7403389.872	0.039999999	0	0	0	0.980010986	0	0.949633598	0.006658795	4.666666508	6	1375.681641	1479.231201	3608.669922	S	12.02060795
no-basalt	basalt	North	339503.921	7402141.072	0.088888891	0	0	0	1.16998291	0	0.727464139	0.003826599	4.375	6	975.3204346	2996.352051	3412.934814	S	12.88865376
no-basalt	basalt	North	340489.521	7398877.392	0	0	0	0	0.339996338	0	0.215527892	0.005295482	5	3	350	1274.754883	2486.463379	S	13.21588612
no-basalt	basalt	North	340603.761	7400887.792	0	0	0	0	0.260009766	0	0.245748907	0.013304347	4.666666508	3	25	3252.402832	3740.404541	E	11.48857117
no-basalt	basalt	North	340206.161	7400735.472	0.008888889	0	0	0	0.720001221	0	0.234346643	0.005532618	5	3	269.2582397	3144.141357	3314.07959	S	12.24853802
no-basalt	basalt	North	343080.081	7397215.312	0.017777778	0	0	0	1.040008545	0	0.899515212	0.00330948	5	3	831.0384521	1414.213623	2080.414551	S	11.66914558
no-basalt	basalt	North	336446.321	7405542.512	0.084444441	0	0	0	1.799987793	0	0.984491944	0.005521683	4.666666508	6	1978.951782	3059.513916	5776.244141	S	11.90831089
no-basalt	basalt	North	343367.921	7399445.232	0.102222223	0.008888889	0	0	2.820007324	0	0.885017216	0.009566259	4.666666508	3	2270.600098	2947.244385	3695.013428	W	9.127829552
no-basalt	basalt	North	340751.601	7401407.472	0.186666664	0.044444446	0	0	4.760009766	0	0.508225143	0.004836267	4.666666508	3	50	3775.082764	4064.019043	S	12.99121571
no-basalt	basalt	North	341339.601	7400672.752	0.022222223	0	0	0	0.839996338	0	0.605961025	0.012607994	5	3	764.8529053	3083.930176	4179.787598	S	9.505511284
no-basalt	basalt	North	338302.161	7403687.792	0.017777778	0	0	0	0.860015869	0	0.952980816	0.004285412	5	6	2568.195068	2740.095703	4103.124023	S	11.19805431
no-basalt	basalt	North	337853.041	7404633.072	0.115555555	0	0	0	2.059997559	0	0.992860973	0.00579331	5	6	2896.765625	3124.099854	4919.666992	W	12.69018269
no-basalt	basalt	North	339407.601	7402234.032	0.084444441	0	0	0	2	0	0.746749222	0.004657717	4.666666508	6	1075	2922.862549	3412.202393	W	12.38724041
no-basalt	basalt	North	337898.961	7398402.512	0.088888891	0	0	0	1.770019531	0	0.007770878	0.014134226	4.666666508	8	246.2214508	1865.643311	1574.206177	E	10.04126358
no-basalt	basalt	North	338546.321	7396831.152	0.328888902	0.031111112	0	0	3.739990234	0	0	0.015505953	5.384615421	10	0	2316.24707	2614.024658	E	9.980558395
no-basalt	basalt	North	341292.561	7396567.952	0	0	0	0	0.25	0	0	0.010718206	5.384615421	10	318.1980591	25	167.7050934	S	14.78500843
no-basalt	basalt	North	338829.681	7400007.472	0.004444445	0	0	0	0.709991455	0	0.824906111	0.003966068	5	3	1342.804932	1950	1814.007935	S	12.60087395
no-basalt	basalt	North	337778.001	7401646.032	0.013333334	0	0	0	0.609985352	0	0.962458372	0.005294475	5	6	1590.007935	1209.338623	1996.246582	S	12.3110714
no-basalt	basalt	North	337888.881	7405156.112	0.031111112	0	0	0	1.089996338	0	0.987148821	0.008960696	5	6	3141.755127	3500.892578	5441.794434	S	11.04978085
no-basalt	basalt	North	340161.361	7396205.072	0.022222223	0	0	0	1.819976807	0	0.348154753	0.004391437	6.363636494	3	1013.039978	1012.422852	950	S	9.874159813
no-basalt	basalt	North	342860.561	7398732.912	0.084444441	0	0	0	1.879974365	0	0.976184607	0.003763276	4.666666508	3	1421.486816	2087.163086	2835.158691	S	11.32379055
no-basalt	basalt	North	337724.241	7401593.392	0.031111112	0	0	0	0.940002441	0	0.958450973	0.007224934	5	6	1521.923218	1129.435791	1922.400879	S	11.42832279
no-basalt	basalt	North	336317.521	7404441.552	0.039999999	0	0	0	0.769989014	0	0.972663164	0.007306846	4.666666508	6	1408.900269	1990.602905	4698.736328	S	11.80223083
no-basalt	basalt	North	338389.521	7401529.552	0.048888888	0	0	0	0.960021973	0	0.905884147	0.005499722	5	6	1770.063599	1800.694336	2210.203613	S	12.57886505
no-basalt	basalt	North	335119.121	7405770.992	0.013333334	0	0	0	1.159973145	0	0.9291628	0.00817082	4.666666508	6	983.9334717	3141.854492	6262.288086	S	11.94013214
no-basalt	basalt	North	342431.601	7399110.352	0.044444444	0.013333334	0	0	3.980010986	0	0.944112301	0.004858606	5	3	1600.195313	2229.910156	2929.270264	S	10.0280447
no-basalt	basalt	North	341021.521	7400335.632	0.017777778	0	0	0	1.900024414	0	0.339955896	0.004462415	5	3	604.1522827	2713.968506	3852.028564	S	12.39265537
no-basalt	basalt	North	337028.721	7401068.112	0.102222227	0.04888889	0.004444445	0	5.390014648	0	0.578188717	0.009404706	4.375	6	996.2429199	475	1275	S	11.0031805
no-basalt	basalt	North	343082.321	7397925.392	0.159999996	0.057777777	0	0	3.83001709	7.957747155	0.976100147	0.004581497	4.666666508	3	943.3980713	1677.9823	2430.020508	S	11.76865482
no-basalt	basalt	North	343280.561	7398157.232	0.080000002	0.026666667	0	0	3.519989014	0	0.998433769	0.005580014	4.666666508	3	1235.161987	1970.406006	2725.45874	S	10.116992
no-basalt	basalt	North	343671.441	7398200.912	0.088888885	0.013333334	0	0	2.839996338	0	0.975921154	0.005512004	4.666666508	3	1578.369385	2310.979248	3057.981201	S	11.55222893
no-basalt	basalt	North	337508.081	7399948.112	0.008888889	0	0	0	0.760009766	0	0.297371149	0.007765372	5	7	235.8495178	626.9968262	498.12146	S	11.28628635
no-basalt	basalt	North	336877.521	7400157.552	0.151111111	0	0	0	2.299987793	0	0.118817024	0.030741934	4.117647171	7	371.6517334	35.35533905	388.1043701	E	9.228783607
no-basalt	basalt	North	340864.721	7396187.152	0.213333329	0.004444445	0	0	2.910003662	0	0.236096546	0.012678457	5.833333492	11	371.6517334	406.9704895	251.2468872	W	11.68863106
no-basalt	basalt	North	337419.601	7404769.712	0.026666667	0	0	0	1.070007324	0	0.986502051	0.004657099	5	6	2537.96167	2884.115967	4989.113281	S	13.25312138
no-basalt	basalt	North	337456.561	7402921.712	0.079999998	0	0	0	1.429992676	0	0.996268392	0.007273306	5	6	2025	1591.383057	3153.767578	S	9.896914482
no-basalt	basalt	North	340726.961	7398363.312	0.111111112	0	0	0	1.510009766	0	0.133246869	0.022564985	5.384615421	3	75	725	1917.191895	W	11.01353073
no-basalt	basalt	North	336647.921	7403705.712	0.026666667	0	0	0	1.020019531	0	0.944363534	0.005760863	4.666666508	6	1397.54248	1592.560913	3940.574219	S	12.34099007
no-basalt	basalt	North	341619.601	7400337.872	0.013333334	0	0	0	0.640014648	0	0.617546022	0.005149479	5	3	1129.712402	2838.243408	3879.191162	S	10.73888016
no-basalt	basalt	North	341429.201	7398159.472	0.017777778	0	0	0	0.779998779	0	0.502671659	0.009268183	5.384615421	3	600	870.7036743	1701.653687	E	9.341874123
no-basalt	basalt	North	341151.441	7400947.152	0.022222223	0.004444445	0	0	3.010009766	0	0.570863664	0.006377102	5	3	515.3881836	3327.254883	4282.303711	E	11.49688816
no-basalt	basalt	North	335363.281	7404198.512	0.053333335	0	0	0	1.119995117	7.957747155	0.797623217	0.008886588	4.666666508	10	450.6939087	1551.813354	4690.482422	S	11.87471867
no-basalt	basalt	North	342504.401	7396902.832	0.151111113	0.013333334	0	0	2.880004883	0	0.63983804	0.007555155	5.384615421	3	480.884613	828.4020386	1439.183838	E	10.73446465
no-basalt	basalt	North	335552.561	7403431.312	0.035555556	0	0	0	0.980010986	0	0.66339606	0.006964571	4.666666508	10	313.249115	806.225769	3918.306396	S	13.22101212
no-basalt	basalt	North	341899.601	7396299.152	0.048888888	0	0	0	2.120025635	0	0.286376178	0.016545372	5.384615421	10	325.9601135	601.0407715	753.7407227	E	9.963161469
no-basalt	basalt	North	339134.321	7398331.952	0.115555556	0.013333334	0	0	2.769989014	0	0.964247048	0.003000255	5.384615421	3	878.2084351	1746.424805	2523.885986	S	13.05349541
no-basalt	basalt	North	339066.001	7398959.152	0.031111112	0	0	0	1.679992676	0	0.895799398	0.005929076	5	3	883.8834839	2135.708252	2168.236572	S	12.4487524
no-basalt	basalt	North	338933.841	7400896.752	0.071111113	0	0	0	2.399993896	0	0.660976768	0.005788642	5.384615421	10	1518.222656	2186.892578	2195.449707	S	12.26916885
no-basalt	basalt	North	338901.361	7403537.712	0.013333334	0	0	0	0.910003662	0	0.897666276	0.006765585	5	6	1985.100708	3080.685791	4192.627441	S	12.61695004
no-basalt	basalt	North	339146.641	7400607.792	0.008888889	0	0	0	0.700012207	0	0.565126061	0.003963918	5	3	1262.190552	2310.438232	2256.241455	S	13.05208206
no-basalt	basalt	North	339494.961	7404135.792	0.014492754	0	0	0	0.720001221	0	0.892268836	0.004880494	5	6	2040.83313	3905.124756	4992.494141	S	12.76370716
no-basalt	basalt	North	341138.001	7400752.272	0.017777778	0	0	0	1.979980469	0	0.529393733	0.00561617	5	3	546.0082397	3150.49585	4214.335449	E	10.68172359
no-basalt	basalt	North	339695.441	7397108.912	0.208888896	0.017777778	0	0	3.239990234	0	0.976409495	0.002943639	5.833333492	8	515.3881836	1133.854004	1578.963257	S	11.19216347
no-basalt	basalt	North	336753.201	7402804.112	0.017777778	0	0	0	0.91998291	0	0.8999874	0.00740753	4.666666508	6	1325	1119.430664	3033.356201	S	11.52464294
no-basalt	basalt	North	339855.601	7400410.672	0	0	0	0	0.429992676	0	0.246927649	0.006372091	4.666666508	3	525	2909.682129	2893.311279	S	13.17487621
no-basalt	basalt	North	337402.801	7403514.192	0	0	0	0	0.5	0	0.997768283	0.00639123	5	6	2057.000244	2040.83313	3743.828125	S	10.56301594
no-basalt	basalt	North	342128.081	7398367.792	0.075555557	0.013333334	0	0	3.010009766	7.957747155	0.685266852	0.005505554	5.384615421	3	883.8834839	1423.024902	2125	S	11.79862404
no-basalt	basalt	North	342203.121	7396146.832	0.115555555	0	0	0	1.860015869	0	0.849742472	0.004678485	5.384615421	10	600.5206299	941.0764771	1075	E	11.53185654
no-basalt	basalt	North	340653.041	7396061.712	0.151111113	0.013333334	0	0	2.740020752	0	0.273906738	0.009399042	5.833333492	11	491.1720886	637.3774414	467.0385437	W	11.31585217
no-basalt	basalt	North	340964.401	7395975.472	0.09777778	0.008888889	0	0	2.829986572	0	0.19046168	0.013073409	5.833333492	11	182.0027466	529.7405396	158.1138916	S	8.72810173
no-basalt	basalt	North	336860.721	7401164.432	0.017777778	0	0	0	0.910003662	7.957747155	0.463822156	0.009240118	4.375	6	1152.442993	302.0761414	1380.670166	S	11.37921333
no-basalt	basalt	North	338976.401	7401559.792	0.022222223	0	0	0	2.460021973	0	0.725593805	0.005148785	5	6	1612.839111	2401.171631	2636.87793	S	12.9478302
no-basalt	basalt	North	338045.681	7403793.072	0.035555556	0	0	0	0.809997559	0	0.968469262	0.00932951	5	6	2735.415771	2627.974609	4123.105469	W	9.618910789
no-basalt	basalt	North	336682.641	7404713.712	0.004444445	0	0	0	0.639984131	7.957747155	0.988932133	0.00501437	4.666666508	6	1867.150269	2409.616211	4934.128418	S	10.53167343
no-basalt	basalt	North	343175.281	7396362.992	0.06666667	0	0	0	1.100006104	0	0.702316463	0.003571064	5	3	1244.236816	1625	2050.152344	S	12.20789528
no-basalt	basalt	North	334832.401	7403678.832	0.173333332	0	0	0	2.089996338	0	0.689245343	0.008080902	4.666666508	10	223.6067963	1209.338623	4453.369629	W	9.512127876
no-basalt	basalt	North	336616.561	7401714.352	0.080000002	0.044444446	0	0	4.340026855	0	0.487484813	0.019734409	4.375	6	1495.409668	145.7737885	1961.185791	S	12.25368881
no-basalt	basalt	North	338936.081	7399882.032	0.031111112	0	0	0	1.779998779	0	0.785959065	0.005091329	5	3	1290.348877	2052.4375	1902.629883	W	11.76797581
no-basalt	basalt	North	338017.681	7402787.312	0.06666667	0	0	0	1.470001221	0	0.983908534	0.006002027	5	6	2520.168701	1910.00647	3154.461182	S	12.72684097
no-basalt	basalt	North	340220.721	7398990.512	0.004444445	0	0	0	0.629974365	0	0.232080728	0.005628556	5	3	608.2762451	1448.490601	2665.637695	S	14.01187038
no-basalt	basalt	North	339576.721	7401569.872	0.159999993	0.008888889	0	0	2.940002441	0	0.640124559	0.006655231	4.666666508	6	1051.189819	2999.270752	3106.947998	S	11.8254776
no-basalt	basalt	North	337770.161	7405140.432	0.026666667	0	0	0	0.929992676	0	0.997896731	0.00871132	5	6	3018.691895	3397.057617	5398.900391	W	11.11425686
no-basalt	basalt	North	340523.121	7400717.552	0.035555556	0	0	0	1.350006104	0	0.072862901	0.02208665	5	3	0	3083.220703	3596.004883	E	8.170385361
no-basalt	basalt	North	337761.201	7401989.872	0.004444445	0	0	0	0.689971924	0	0.967286944	0.004384289	5	6	1922.563354	1276.959351	2316.381836	S	12.37712002
no-basalt	basalt	North	343223.441	7395975.472	0.026666667	0	0	0	0.880004883	0	0.508312225	0.004520521	5	3	1450.215576	1814.007935	2075	S	11.78981781
no-basalt	basalt	North	336931.281	7400234.832	0.111111108	0.026666667	0	0	3.190002441	0	0.201112494	0.006121527	3.888888836	6	388.9087219	103.0776367	452.7692871	S	10.51642799
no-basalt	basalt	North	342223.281	7400230.352	0.017777778	0	0	0	0.890014648	0	0.869239211	0.006177188	4.666666508	3	1677.051025	2989.251465	3901.041504	E	10.29418755
no-basalt	basalt	North	341252.241	7398218.832	0	0	0	0	0.41998291	0	0.238795757	0.009874396	5.384615421	3	425	778.6206055	1729.523071	E	10.52799225
no-basalt	basalt	North	339297.841	7398671.312	0.071111113	0	0	0	2.089996338	0	1	0.004235431	5.384615421	3	1113.833374	1775.703979	2493.616943	S	10.72061348
no-basalt	basalt	North	337102.641	7404926.512	0.048888888	0	0	0	1.179992676	0	0.989335239	0.006526258	5	6	2347.871338	2830.635986	5150.546387	S	11.40499592
no-basalt	basalt	North	342112.401	7396534.352	0.048888888	0	0	0	2.380004883	0	0.396480024	0.008859337	5.833333492	10	279.5084839	590.0211792	976.281189	E	11.07940483
no-basalt	basalt	North	338730.001	7403274.512	0.013333334	0	0	0	0.880004883	0	0.907797754	0.008029215	5	6	1990.131958	2775.450439	3868.542969	W	11.47971821
no-basalt	basalt	North	342902.001	7399024.112	0.06666667	0	0	0	1.920013428	0	0.990886629	0.003160621	4.666666508	3	1694.476318	2345.341064	3086.462402	S	12.61220932
no-basalt	basalt	North	334538.961	7405856.112	0.119999997	0	0	0	2.440002441	0	0.880731285	0.006164491	4.375	6	583.6309204	3348.227295	6550.429688	S	9.437718391
no-basalt	basalt	North	341634.161	7397052.912	0.022222223	0	0	0	2.160003662	0	0.06185035	0.010689777	5.384615421	10	50	70.7106781	761.9875488	S	12.99415398
no-basalt	basalt	North	342406.961	7399327.632	0.057777774	0.044444446	0	0	4.050018311	7.957747155	0.955872118	0.003032356	4.666666508	3	1594.717896	2386.550781	3122.19873	S	10.65757084
no-basalt	basalt	North	338558.641	7402946.352	0.013333334	0	0	0	0.83001709	0	0.937206149	0.007802128	5	6	2023.919434	2441.311035	3499.732178	S	11.4366951
no-basalt	basalt	North	337406.161	7404070.832	0.053333335	0	0	0	1.380004883	0	0.991997421	0.006584157	5	6	2247.498779	2415.186279	4291.416016	W	9.588183403
no-basalt	basalt	North	342988.241	7396749.392	0.035555556	0	0	0	2.119995117	0	0.91337204	0.003039101	4.666666508	3	955.2486572	1323.82019	1866.81543	S	12.02691078
no-basalt	basalt	North	341503.121	7396275.632	0.022222223	0.004444445	0	0	2.799987793	0	0.035611678	0.012759768	5.384615421	10	190.3943329	360.5551147	382.4264526	E	11.00648117
no-basalt	basalt	North	338697.521	7401242.832	0.031111112	0	0	0	0.909973145	0	0.790995538	0.006389627	5	6	1757.306152	2042.669922	2196.588379	S	11.83200741
no-basalt	basalt	North	342577.201	7397304.912	0.075555556	0	0	0	2.089996338	0	0.668328226	0.007352432	5.833333492	10	325	948.6832886	1668.270142	E	10.33777714
no-basalt	basalt	North	339066.001	7404004.752	0.106666669	0	0	0	1.33001709	0	0.924188435	0.006340829	5	6	2194.595703	3503.03418	4685.216309	W	11.6082449
no-basalt	basalt	North	334668.881	7404124.592	0.048888888	0	0	0	1.189971924	0	0.7102139	0.012123869	4.666666508	10	167.7050934	1666.208252	4910.320801	W	9.054207802
no-basalt	basalt	North	337718.641	7404525.552	0	0	0	0	0.479980469	0	0.998507917	0.004310572	5	6	2718.685303	2944.910889	4797.720703	S	13.34088898
no-basalt	basalt	North	334144.721	7405727.312	0.057777774	0.026666667	0	0	3.680023193	15.91549431	0.87015748	0.009451415	4.117647171	6	300	3361.547119	6597.348145	W	9.839675903
no-basalt	basalt	North	339519.601	7401374.992	0.017777778	0.004444445	0	0	2.519989014	0	0.602647781	0.005259866	5	3	1158.123535	2862.035889	2933.641113	S	13.35740185
no-basalt	basalt	North	338585.521	7403799.792	0.022222223	0	0	0	1	0	0.939864576	0.005991457	5	6	2395.046875	3005.203857	4289.813477	W	12.15855026
no-basalt	basalt	North	337993.041	7403691.152	0.057777777	0	0	0	2.399993896	0	0.982884705	0.011283847	5	6	2658.006836	2519.176514	4014.037598	W	8.929282188
no-basalt	basalt	North	334367.601	7405968.112	0.075555552	0.008888889	0	0	2.679992676	0	0.882407188	0.006945531	4.375	6	571.1829834	3494.459961	6709.787598	S	10.97909069
no-basalt	basalt	North	342891.921	7399269.392	0.075555557	0.031111112	0	0	3.960021973	0	0.989163637	0.002523256	4.666666508	3	1921.099854	2550	3280.720215	S	12.3353672
no-basalt	basalt	North	341491.921	7395860.112	0	0	0	0	0.299987793	7.957747155	0	0.013315916	5.384615421	10	111.8033981	716.3274536	357.9455261	E	10.85849285
no-basalt	basalt	North	339120.881	7403731.472	0.044444446	0	0	0	1.009979248	0	0.894047737	0.006445643	4.666666508	6	1962.300903	3361.640137	4461.852051	W	11.96636963
no-basalt	basalt	North	340309.201	7399078.992	0.017777778	0	0	0	0.880004883	0	0.227063835	0.006595368	5	3	491.1720886	1511.001343	2727.750977	S	12.81072426
no-basalt	basalt	North	336022.961	7405028.432	0.022222223	0	0	0	1.190002441	0	0.982630908	0.004636575	4.666666508	6	1386.542358	2462.214355	5339.768066	S	13.554636
no-basalt	basalt	North	339997.841	7401078.192	0.013333334	0	0	0	0.879974365	0	0.414662123	0.004512905	4.666666508	3	630.9714966	3255.763916	3223.73999	S	12.57988644
no-basalt	basalt	North	342098.961	7398317.392	0.088888889	0.004444445	0	0	3.050018311	0	0.662808478	0.007172034	5.384615421	3	816.241333	1360.147095	2057.456055	S	11.42666149
no-basalt	basalt	North	337786.961	7402460.272	0.071111109	0.008888889	0	0	2.529998779	0	0.979777455	0.006457694	5	6	2356.506836	1535.008179	2778.151367	S	10.70855808
no-basalt	basalt	North	342544.721	7400374.832	0.102222215	0.044444446	0	0	4.5	0	0.971267283	0.003413067	4.666666508	3	2000.15625	3265.826904	4120.148926	S	10.20861626
no-basalt	basalt	North	338052.401	7405840.432	0.035555556	0	0	0	0.899993896	0	0.999248981	0.007506172	5.384615421	6	3581.637207	4123.105469	6136.213867	S	11.55652332
no-basalt	basalt	North	339461.361	7399781.232	0.079999998	0	0	0	2.160003662	0	0.392968595	0.007167831	5.384615421	3	951.9716187	2499.625	2425	W	11.83789063
no-basalt	basalt	North	338675.121	7400950.512	0.097777776	0	0	0	2.049987793	0	0.784865558	0.006147096	5	6	1595.305664	1958.475098	2025.617188	S	11.11406612
no-basalt	basalt	North	340040.401	7400951.632	0.022222223	0	0	0	1.739990234	0	0.365995646	0.005664073	4.666666508	3	525.5949097	3269.27002	3221.897949	S	12.64900398
no-basalt	basalt	North	342307.281	7398001.552	0.031111112	0	0	0	1.829986572	0	0.605375528	0.007665701	5.384615421	3	575.5432129	1179.247681	1925.162354	S	12.0018959
no-basalt	basalt	North	339500.561	7400566.352	0	0	0	0	0.369995117	0	0.436615407	0.004461834	5	3	883.8834839	2667.629883	2593.501465	S	13.19303799
no-basalt	basalt	North	336077.841	7405549.232	0.008888889	0	0	0	0.660003662	0	0.993464231	0.004585659	4.666666508	6	1668.270142	2966.584717	5820.008301	S	13.0499115
no-basalt	basalt	North	339116.401	7403287.952	0.035555555	0.013333334	0	0	3.490020752	0	0.854270518	0.005671347	4.375	2	1677.9823	3092.733398	4068.860352	S	13.32342339
no-basalt	basalt	North	340368.561	7398848.272	0	0	0	0	0.349975586	0	0.217499346	0.005679943	5	3	475	1257.229126	2474.494873	S	13.64911175
no-basalt	basalt	North	336281.681	7404923.152	0.031111112	0	0	0	0.940002441	0	0.975447118	0.005902972	4.666666508	6	1589.221436	2419.968994	5172.583984	S	12.36101437
no-basalt	basalt	North	335881.841	7402934.032	0.177777782	0	0	0	2.390014648	0	0.635197878	0.006799757	4.666666508	10	450	520.2163086	3336.540283	S	12.27519321
no-basalt	basalt	North	341438.161	7396579.152	0.155555552	0.004444445	0	0	2.619995117	0	0.000794792	0.021783074	5.384615421	10	213.6000824	79.0569458	316.2277832	E	11.05498981
no-basalt	basalt	North	342305.041	7397668.912	0.084444441	0.06666667	0	0	4.390014648	7.957747155	0.550439775	0.005504217	5.384615421	3	226.3846436	901.734436	1661.70105	S	12.13929367
no-basalt	basalt	North	340674.321	7400885.552	0.097777776	0.017777778	0	0	3.949981689	0	0.336279571	0.008928841	4.666666508	3	55.90169907	3250.865234	3788.22168	E	10.27650833
no-basalt	basalt	North	337106.001	7401986.512	0.124444447	0	0	0	1.639984131	0	0.884261429	0.007384468	4.666666508	6	1796.698364	710.6335449	2201.278076	S	11.31185722
no-basalt	basalt	North	342044.081	7397851.472	0.115555558	0.008888889	0	0	2.559997559	0	0.526298285	0.006472411	5	3	425.7346497	919.2388306	1643.35791	S	11.85461807
no-basalt	basalt	North	335826.961	7403763.952	0.137777781	0.004444445	0	0	2.579986572	0	0.836945772	0.006813151	4.666666508	6	693.2711792	1185.854126	4138.009766	S	12.73271275
no-basalt	basalt	North	339250.801	7402982.192	0.026666667	0	0	0	0.989990234	0	0.814016819	0.005473726	4.375	2	1397.54248	3064.71875	3897.515137	S	12.76265907
no-basalt	basalt	North	339030.161	7398681.392	0.142222226	0	0	0	2.470001221	0	0.947069824	0.005337529	5.384615421	3	863.1337891	1998.124146	2258.871582	S	12.28336143
no-basalt	basalt	North	337510.321	7399326.512	0.004444445	0	0	0	0.549987793	0	0.069033794	0.009283021	4.666666508	7	640.312439	901.734436	620.9871216	S	11.75039101
no-basalt	basalt	North	341261.201	7399067.792	0.013333334	0	0	0	1.740020752	0	0.28363955	0.010766421	5.384615421	3	425	1518.634277	2578.032227	E	10.46424007
no-basalt	basalt	North	339002.161	7400834.032	0	0	0	0	0.1	0	0.629580438	0.005225573	5	3	1432.000366	2252.359863	2236.766602	S	12.61814594
no-basalt	basalt	North	341830.161	7399633.392	0.035555556	0	0	0	1.779998779	0	0.820009351	0.004316536	5.384615421	3	1106.797241	2282.54248	3226.840576	W	9.625452042
no-basalt	basalt	North	338310.001	7400162.032	0.159999993	0.008888889	0	0	2.730010986	0	0.884178638	0.005064311	5	8	976.281189	1426.97229	1329.003418	S	12.24942112
no-basalt	basalt	North	339049.201	7398691.472	0.039999999	0	0	0	2.33001709	0	0.929424584	0.005322606	5.384615421	3	863.1337891	1998.124146	2258.871582	S	12.60181618
no-basalt	basalt	North	343350.001	7398324.112	0.088888889	0.004444445	0	0	2.660003662	0	1	0.008403635	4.666666508	3	1386.091553	2120.288818	2877.716064	S	8.617179871
no-basalt	basalt	North	336058.801	7405160.592	0.013333334	0	0	0	0.720001221	0	0.986970186	0.006055202	4.666666508	6	1480.920288	2595.30835	5454.012207	S	12.85350609
no-basalt	basalt	North	340616.081	7399029.712	0.039999999	0	0	0	2.110015869	0	0.218171328	0.005052899	5	3	206.1552734	1405.569214	2603.483154	S	12.42616367
no-basalt	basalt	North	342738.481	7399389.232	0.031111112	0.013333334	0	0	3.459991455	0	0.97362113	0.002279214	4.666666508	3	1923.538452	2596.752686	3312.099121	S	12.31665516
no-basalt	basalt	North	338651.601	7397415.792	0.24444446	0.137777776	0	0	4.730010986	15.91549431	0.223767221	0.056078847	6.363636494	10	111.8033981	2084.616211	2642.205322	S	9.735491753
no-basalt	basalt	North	339206.001	7404460.592	0.031111112	0.004444445	0	0	2.690002441	0	0.937962949	0.006544535	5.384615421	6	2461.960693	3924.442627	5156.185547	S	12.12330055
no-basalt	basalt	North	339630.481	7397571.472	0.079999998	0	0	0	1.700012207	0	0.995904982	0.005445637	5.384615421	8	436.6062012	1101.135742	1845.433594	S	11.32491207
no-basalt	basalt	North	343544.881	7397103.312	0.057777777	0	0	0	1.290008545	0	0.851410568	0.005296098	5	10	1291.559082	1852.700806	2480.04541	W	10.77296448
no-basalt	basalt	North	343485.521	7397631.952	0.053333335	0	0	0	2.160003662	0	0.940767646	0.008995208	4.666666508	3	1216.55249	1905.419922	2616.295166	W	10.06121349
no-basalt	basalt	North	336643.441	7401881.232	0.039999999	0	0	0	1.110015869	0	0.620203257	0.007510533	4.375	6	1415.097168	282.8427124	2128.966797	S	12.42842579
no-basalt	basalt	North	340217.361	7396365.232	0.119999997	0	0	0	2.5	0	0.377575576	0.005694889	5.384615421	3	1017.963684	921.9544678	900	S	10.45022583
no-basalt	basalt	North	335869.521	7403607.152	0.062222222	0.013333334	0	0	3.160003662	0	0.809375763	0.006191705	4.666666508	10	656.2202148	1053.861938	3987.010254	S	12.74034214
no-basalt	basalt	North	339856.721	7398301.712	0.017777778	0	0	0	1.170013428	0	0.335795909	0.006685277	5	3	538.5164795	1105.101807	2226.263672	W	11.58894444
no-basalt	basalt	North	337549.521	7400158.672	0.088888891	0	0	0	2.450012207	0	0.424520403	0.007682056	5	7	206.1552734	654.3126221	625	S	11.3684597
no-basalt	basalt	North	341990.321	7395977.712	0.093333334	0	0	0	1.359985352	0	0.463558048	0.010808866	5	10	395.2846985	886.7073975	850	E	10.6197052
no-basalt	basalt	North	335865.041	7405087.792	0.017777778	0	0	0	0.929992676	0	0.962019682	0.005714484	4.666666508	6	1267.37915	2482.438232	5418.083008	S	13.21527481
no-basalt	basalt	North	336867.441	7405270.352	0.017777778	0	0	0	1.639984131	0	0.997252047	0.004990926	4.666666508	6	2251.943604	2975	5476.426758	S	11.36986828
no-basalt	basalt	North	342532.401	7396714.672	0.044444446	0.008888889	0	0	2.570007324	0	0.710065424	0.007590228	5.384615421	3	515.3881836	893.378418	1417.965088	E	10.56400585
no-basalt	basalt	North	337387.121	7400322.192	0.120000007	0.013333334	0	0	3.059997559	0	0.419010133	0.008419708	5.384615421	8	206.1552734	548.2928467	630.9714966	S	11.55449009
no-basalt	basalt	North	339994.481	7397348.592	0.004444445	0	0	0	0.630004883	0	0.376400769	0.004634049	5.384615421	8	775	798.8272705	1430.034912	S	12.54848957
no-basalt	basalt	North	340262.161	7399458.672	0.008888889	0	0	0	1.33001709	0	0.21238628	0.004353217	5	3	388.9087219	1885.802246	3101.007813	S	13.48345852
no-basalt	basalt	North	339276.561	7396445.872	0.097777776	0	0	0	2.060028076	0	0.002239382	0.020699363	6.363636494	13	160.0781097	1755.883057	1825.684692	E	9.295586586
no-basalt	basalt	North	335736.241	7402222.832	0.044444446	0	0	0	1.160003662	0	0.286238104	0.018377505	4.375	6	520.2163086	50	2728.209229	S	8.058643341
no-basalt	basalt	North	337739.921	7405921.072	0.057777777	0	0	0	0.779998779	0	1	0.005989245	5.384615421	6	3315.493652	3987.637207	6164.870117	S	11.56492329
no-basalt	basalt	North	341142.481	7400071.312	0.026666667	0	0	0	1.990020752	0	0.373396099	0.008639459	5	3	656.2202148	2457.768311	3575	E	11.31144619
no-basalt	basalt	North	339602.481	7400155.312	0	0	0	0	0.399993896	0	0.319425285	0.006763337	5.384615421	3	775	2726.031982	2602.162598	W	13.48783398
no-basalt	basalt	North	336661.361	7402369.552	0.097777776	0	0	0	1.540008545	0	0.764236689	0.007204076	4.375	6	1255.487915	670.8203735	2595.428711	S	12.13463402
no-basalt	basalt	North	339200.401	7401414.192	0.022222223	0	0	0	0.989990234	0	0.677533031	0.004730529	4.666666508	3	1454.518799	2595.428711	2715.004639	S	13.01859093
no-basalt	basalt	North	336218.961	7401507.152	0.004444445	0	0	0	0.660003662	0	0.680178702	0.009567485	4.375	6	1366.107666	279.5084839	1891.097656	S	8.366801262
no-basalt	basalt	North	336192.081	7402367.312	0.057777777	0	0	0	1.350006104	0	0.591452479	0.007590984	4.375	6	798.8272705	465.0269165	2696.409668	S	11.96783352
no-basalt	basalt	North	341798.801	7400611.152	0.040000001	0.004444445	0	0	3.08001709	0	0.686338782	0.006900684	5	3	1209.597046	3154.857422	4175.897949	S	11.63984013
no-basalt	basalt	North	343876.401	7396054.992	0.013333334	0	0	0	1.450012207	0	0.136645004	0.006797589	5.384615421	10	2005.772949	2386.550781	2750	S	11.84093666
no-basalt	basalt	North	340459.281	7397105.552	0.039999999	0	0	0	1.510009766	0	0.243694812	0.006938301	5.384615421	8	592.6634521	403.8873596	919.918457	W	12.31957722
no-basalt	basalt	North	342835.921	7398348.752	0.093333334	0	0	0	2.430023193	0	0.9366979	0.003646935	4.666666508	3	1054.751099	1754.458618	2512.468994	W	9.860218048
no-basalt	basalt	North	340721.361	7398013.872	0.12444444	0.071111109	0.044444446	0	7.320007324	23.87324146	0.084720083	0.03021309	5.384615421	3	103.0776367	375.832428	1583.114014	W	8.412145615
no-basalt	basalt	North	335448.401	7401899.152	0.097777778	0.013333334	0	0	3.070007324	0	0.472009003	0.011055494	4.375	6	731.8640747	360.5551147	2610.07666	W	9.142983437
no-basalt	basalt	North	342997.201	7398768.752	0.008888889	0	0	0	1.350006104	0	0.992627025	0.003332575	4.666666508	3	1498.541016	2180.022949	2932.255859	S	12.22915077
no-basalt	basalt	North	336342.161	7401572.112	0.057777777	0	0	0	2.25	0	0.357516676	0.01871169	4.375	6	1402.007446	158.1138916	1890.27124	W	8.073015213
no-basalt	basalt	North	339221.681	7398837.072	0.031111112	0	0	0	0.949981689	0	0.763836563	0.004990492	5.384615421	3	1025	1940.521851	2353.853271	S	10.66580772
no-basalt	basalt	North	338469.041	7403843.472	0	0	0	0	0.470001221	0	0.947312772	0.004219195	5	6	2525.494873	2952.223877	4293.381348	W	12.62141991
no-basalt	basalt	North	341811.121	7396670.992	0.071111109	0.026666667	0	0	3.100006104	0	0.145325869	0.007712925	5.384615421	10	100	282.8427124	697.3162842	E	11.36503696
no-basalt	basalt	North	340721.361	7397808.912	0	0	0	0	0.1	0	0	0.007170534	5.384615421	3	50	176.7767029	1391.491943	S	15.87060642
no-basalt	basalt	North	337547.281	7402502.832	0.044444446	0	0	0	1.75	0	0.980635762	0.005656028	5	6	2103.717041	1366.793701	2770.491699	S	11.44297409
no-basalt	basalt	North	334607.281	7403740.432	0	0	0	0	0.380004883	0	0.751370609	0.006318283	4.666666508	10	403.1128845	1375	4609.026367	W	8.26658535
no-basalt	basalt	North	343700.561	7395910.512	0.013333334	0	0	0	1.75	0	0.205442563	0.006343951	5	4	1913.439331	2292.651367	2575.121338	W	10.66156101
no-basalt	basalt	North	336743.121	7400430.832	0	0	0	0	0.110015869	0	0	0.006004916	4.375	6	672.6812134	50	696.4194336	S	18.6414814
no-basalt	basalt	North	338782.641	7397701.392	0.102222219	0	0	0	2.339996338	0	0.553379416	0.007003942	7	27	431.5668945	1951.441772	2650.11792	S	11.49975014
no-basalt	basalt	North	336637.841	7401051.312	0.120000003	0.004444445	0	0	2.920013428	0	0.311731309	0.019276334	4.375	6	1180.042358	75	1322.16687	E	8.410132408
no-basalt	basalt	North	337457.681	7405306.192	0.022222223	0	0	0	0.690002441	0	0.991950095	0.004966251	5	6	2830.415039	3340.003662	5541.321777	S	12.90251637
no-basalt	basalt	North	338297.681	7401582.192	0.013333334	0	0	0	1.199981689	0	0.94376266	0.004502608	5	6	1754.458618	1702.938599	2191.460693	S	12.50659847
no-basalt	basalt	North	340735.921	7400270.672	0.048888888	0	0	0	2.399993896	0	0.235346854	0.005417431	4.666666508	3	350	2625	3730.365479	S	10.70877361
no-basalt	basalt	North	339125.361	7404286.992	0.017777778	0	0	0	2.399993896	0	0.935711503	0.005972995	5.384615421	6	2360.084717	3747.665771	4965.883789	W	12.3899765
no-basalt	basalt	North	338786.001	7398158.352	0.022222223	0	0	0	1.060028076	0	0.753766418	0.004408603	7	27	577.1697998	2019.43689	2354.384277	S	11.16253948
no-basalt	basalt	North	342287.121	7396317.072	0.039999999	0	0	0	0.809997559	0	0.774843931	0.007347271	5.384615421	10	561.8051147	867.8276978	1152.442993	E	10.95373344
no-basalt	basalt	North	342426.001	7397793.232	0.146666663	0.013333334	0	0	3.360015869	0	0.606641054	0.006063648	5.384615421	3	380.7886658	1078.482666	1838.477661	S	12.12610722
no-basalt	basalt	North	338734.481	7404656.592	0.062222224	0	0	0	1.769989014	0	0.973631263	0.006472595	5.384615421	6	2900.969727	3748.416504	5162.908691	S	11.90360165
no-basalt	basalt	North	337952.721	7404691.312	0.053333335	0	0	0	1.66998291	0	0.982615173	0.007015579	5	6	3008.321777	3233.032715	4986.544434	W	12.23190403
no-basalt	basalt	North	339194.801	7402456.912	0.022222223	0	0	0	0.790008545	0	0.774233699	0.004148483	4.666666508	6	1308.625244	2776.80127	3431.92749	S	13.20976162
no-basalt	basalt	North	338691.921	7396644.112	0.293333339	0.013333334	0	0	3.190002441	0	0.005383437	0.019075939	5.384615421	10	250	2229.910156	2437.852539	E	9.258453369
no-basalt	basalt	North	338640.401	7401576.592	0.146666661	0	0	0	2.159973145	0	0.806734741	0.004874278	5	6	1937.29834	2052.4375	2408.318848	E	8.499403
no-basalt	basalt	North	336455.281	7405382.352	0.008888889	0	0	0	0.690002441	0	0.988978982	0.003880334	4.666666508	6	1936.814331	2926.174805	5624.555664	S	11.73838425
no-basalt	basalt	North	339122.001	7398825.872	0.057777777	0.040000003	0.026666667	0	6.399993896	7.957747155	0.957561731	0.004728758	5.384615421	3	925	2020.055786	2261.774902	S	12.65325546
no-basalt	basalt	North	338215.921	7402891.472	0.013333334	0	0	0	0.660003662	0	0.98704493	0.004836021	5	6	2346.540039	2130.287598	3315.211182	S	12.91404819
no-basalt	basalt	North	339740.241	7399215.632	0.004444445	0	0	0	0.75	0	0.307396114	0.006030216	5.833333492	3	956.8829346	1865.643311	2750.568115	S	12.51685619
no-basalt	basalt	North	338650.481	7402335.952	0.044444446	0	0	0	1.440002441	0	0.848569214	0.006186406	5	6	1825.171265	2242.348145	3023.76001	W	11.48795319
no-basalt	basalt	North	335543.601	7405038.512	0.031111112	0.004444445	0	0	2.949981689	0	0.916576624	0.007836115	4.666666508	6	950.3289185	2401.171631	5446.558594	S	11.34415531
no-basalt	basalt	North	342390.161	7399787.952	0.071111111	0.004444445	0	0	2.570007324	0	0.967279077	0.00257519	4.666666508	3	1676.30542	2710.166016	3528.810059	S	11.67183971
no-basalt	basalt	North	338957.361	7402648.432	0.008888889	0	0	0	0.910003662	0	0.817016482	0.004816079	4.666666508	6	1559.246582	2638.773438	3439.204102	W	12.00897694
no-basalt	basalt	North	340201.681	7396365.232	0.191111114	0.008888889	0	0	3.33001709	0	0.377575576	0.005694889	5.384615421	3	1017.963684	921.9544678	900	S	10.45022583
no-basalt	basalt	North	340280.081	7397163.792	0.035555556	0	0	0	1.540008545	0	0.292016327	0.004526396	5	8	654.3126221	548.2928467	1085.414673	W	12.67146111
no-basalt	basalt	North	337131.761	7405719.472	0.048888888	0	0	0	1.08001709	0	0.974682093	0.005680884	5	6	2685.609863	3501.606689	5925.84375	S	12.5532093
no-basalt	basalt	North	337427.441	7403810.992	0.022222223	0	0	0	0.720001221	0	1	0.00426042	5	6	2174.425049	2298.096924	4044.826904	S	9.485281944
no-basalt	basalt	North	339415.441	7400296.432	0.004444445	0	0	0	0.629974365	0	0.444243044	0.00571527	5.384615421	3	975	2532.908447	2427.060791	W	12.63044357
no-basalt	basalt	North	336841.681	7405014.992	0.097777775	0.004444445	0	0	2.660003662	0	0.990900695	0.006864866	4.666666508	6	2139.655273	2744.312256	5227.152832	S	11.37958145
no-basalt	basalt	North	337094.801	7404544.592	0.057777777	0	0	0	1.160003662	0	0.996628284	0.003985884	5	6	2146.654297	2500.125	4750.263184	S	10.8208456
no-basalt	basalt	North	336803.601	7402269.872	0.035555556	0	0	0	1.220001221	0	0.776905954	0.009981002	4.375	6	1425.219238	672.6812134	2481.179199	E	10.98889256
no-basalt	basalt	North	340118.801	7400106.032	0	0	0	0	0.440002441	0	0.158989459	0.005770397	5.384615421	3	275	2552.694824	3092.126953	S	13.86547661
no-basalt	basalt	North	335426.001	7405014.992	0.048888888	0	0	0	1.740020752	0	0.896784186	0.006896884	4.666666508	6	850	2375	5450.057129	S	12.54394531
no-basalt	basalt	North	343712.881	7398442.832	0.06666667	0	0	0	1.779998779	0	1	0.004317489	4.666666508	3	1740.868896	2476.135986	3230.034912	S	11.49683475
no-basalt	basalt	North	338156.561	7401184.592	0.04888889	0.004444445	0	0	2.579986572	0	0.954456449	0.005370606	5	6	1355.083008	1542.92749	1796.002563	S	12.48264217
no-basalt	basalt	North	339819.761	7400486.832	0	0	0	0	0.289978027	0	0.294449329	0.006595055	4.666666508	3	577.1697998	2952.223877	2861.926758	S	13.06851101
no-basalt	basalt	North	341855.921	7398896.432	0.079999998	0	0	0	2.08001709	0	0.814251125	0.00576789	5.384615421	3	1025	1681.703003	2507.114746	S	11.69631577
no-basalt	basalt	North	340329.361	7396751.632	0.022222223	0	0	0	1.940002441	0	0.327487588	0.004540228	5.384615421	8	962.0941162	704.4501343	845.946228	W	12.43962002
no-basalt	basalt	North	335169.521	7403963.312	0.057777777	0	0	0	1.899993896	0	0.724477828	0.005066643	4.666666508	10	167.7050934	1353.236816	4556.451172	S	12.49079323
no-basalt	basalt	North	335262.481	7405692.592	0.013333334	0	0	0	0.549987793	0	0.941516757	0.007159589	4.666666508	6	1091.44397	3055.016357	6147.001465	S	12.09927464
no-basalt	basalt	North	338855.441	7398312.912	0.182222219	0.013333334	0	0	2.839996338	0	0.786286175	0.004793823	6.363636494	8	657.6473389	1992.799561	2315.437256	S	12.02097607
no-basalt	basalt	North	337108.241	7399961.552	0	0	0	0	0.350006104	0	0.083439447	0.013141862	4.117647171	7	79.0569458	226.3846436	190.3943329	E	11.4697752
no-basalt	basalt	North	340404.401	7396285.712	0.053333335	0	0	0	1.5	0	0.322660178	0.006929102	5	3	805.0621338	752.0804443	700	W	11.26388931
no-basalt	basalt	North	341821.201	7399059.952	0.053333335	0	0	0	2.200012207	0	0.86735189	0.00469176	5.384615421	3	975	1785.00708	2662.000977	S	10.94576836
no-basalt	basalt	North	336763.281	7402095.152	0	0	0	0	0.1	0	0.723572314	0.00633182	4.375	6	1434.616699	512.9570923	2310.979248	S	12.53710461
no-basalt	basalt	North	339026.801	7399926.832	0.008888889	0	0	0	1.660003662	0	0.657759905	0.005118034	5	3	1352.081787	2150.581299	2005.617188	S	12.50639629
no-basalt	basalt	North	339609.201	7396900.592	0.031111112	0	0	0	0.860015869	0	0.795997798	0.004095738	5.833333492	8	419.076355	1267.37915	1583.114014	S	10.79359436
no-basalt	basalt	North	335597.361	7404275.792	0.057777777	0	0	0	0.929992676	7.957747155	0.861096382	0.008229003	4.666666508	6	694.6221924	1654.728149	4712.748535	S	12.59252357
no-basalt	basalt	North	335830.321	7402099.632	0.004444445	0	0	0	0.699981689	0	0.200765565	0.028396443	4.375	6	680.0735474	50	2571.478027	S	8.711577415
no-basalt	basalt	North	342182.961	7397588.272	0.053333335	0	0	0	1.819976807	0	0.483339339	0.008553304	5.833333492	10	150	761.9875488	1520.690674	S	12.19682789
no-basalt	basalt	North	337677.201	7402662.992	0.031111112	0	0	0	1.480010986	0	0.991609156	0.00547884	5	6	2250	1578.171387	2947.5625	S	11.42313576
no-basalt	basalt	North	337427.441	7400689.552	0.035555556	0	0	0	1.360015869	0	0.610468805	0.007037454	5.384615421	6	583.6309204	680.0735474	984.8858032	S	11.37276649
no-basalt	basalt	North	338205.841	7401643.792	0.031111112	0	0	0	1.350006104	0	0.971537113	0.005724474	5	6	1758.195068	1631.908447	2191.603271	S	12.42159081
no-basalt	basalt	North	341533.361	7398585.072	0	0	0	0	0.41998291	0	0.728120089	0.010636587	5.384615421	3	704.0064087	1241.974243	2137.755859	E	9.641417503
no-basalt	basalt	North	337704.081	7404705.872	0.017777778	0	0	0	0.720001221	0	0.995098054	0.003941285	5	6	2787.135742	3060.739258	4971.041016	W	13.00965309
no-basalt	basalt	North	337289.681	7401171.152	0.017777778	0	0	0	0.910003662	0	0.79588753	0.006803061	4.375	6	1051.189819	711.0731201	1397.54248	S	10.91833305
no-basalt	basalt	North	335458.481	7405392.432	0.022222223	0	0	0	1.08001709	0	0.932554126	0.006126455	4.666666508	6	1065.950317	2750	5803.931641	S	12.97622681
no-basalt	basalt	North	342230.001	7400336.752	0.053333335	0	0	0	1.890014648	0	0.872945368	0.005641202	4.666666508	3	1717.010498	3088.688965	4004.060303	S	10.27744865
no-basalt	basalt	North	337013.041	7402478.192	0.084444446	0.004444445	0	0	3.209991455	0	0.886572301	0.005969197	4.666666508	6	1582.126709	973.7171021	2700	S	12.17297173
no-basalt	basalt	North	338106.161	7399783.472	0.039999999	0	0	0	1.679992676	0	0.643782198	0.005220897	5	7	840.3867798	1241.219116	1075	S	13.67289066
no-basalt	basalt	North	341188.401	7400763.472	0.088888889	0.004444445	0	0	2.629974365	0	0.558247209	0.008837181	5	3	594.2431641	3157.233887	4262.994629	E	10.10969257
no-basalt	basalt	North	339206.001	7400163.152	0.035555555	0.013333334	0	0	3.549987793	0	0.545556247	0.005500834	5.384615421	3	1175	2326.209473	2207.09082	S	11.78343773
no-basalt	basalt	North	338886.801	7398831.472	0.039999999	0	0	0	2.170013428	0	0.941064119	0.003586738	5	3	700	2205.107666	2057.303955	S	11.79388809
no-basalt	basalt	North	338164.401	7405693.712	0.004444445	0	0	0	0.649993896	0	0.999337733	0.00494111	5.384615421	6	3616.714844	4073.389404	6006.298828	S	12.11787987
no-basalt	basalt	North	334829.041	7403869.232	0.093333334	0	0	0	1.800018311	0	0.669766307	0.014404575	4.666666508	10	145.7737885	1364.047241	4607.398926	W	9.072727203
no-basalt	basalt	North	341005.841	7396085.232	0.262222216	0.102222219	0	0	4.290008545	0	0.159936816	0.044700261	5.833333492	11	195.2562408	419.076355	125	W	8.260994911
no-basalt	basalt	North	337032.081	7405326.352	0.053333335	0	0	0	1.470001221	0	0.982688665	0.006538438	5	6	2442.334961	3125.800049	5550	S	10.84538364
no-basalt	basalt	North	338528.401	7398812.432	0.12888889	0	0	0	2.190002441	0	0.731585741	0.005742256	5.833333492	8	350.8917236	2025.617188	1762.27832	S	11.16807556
no-basalt	basalt	North	338965.201	7399720.752	0.071111113	0	0	0	1.940002441	0	0.869199276	0.008265181	5	3	1168.867065	2093.143555	1925.162354	W	10.51700783
no-basalt	basalt	North	341591.601	7399862.992	0	0	0	0	0.260009766	0	0.667823792	0.006494669	5.384615421	3	950.3289185	2381.832275	3404.86792	E	10.27954674
no-basalt	basalt	North	338175.601	7397941.072	0.044444446	0	0	0	1.349975586	0	0.005846183	0.014681791	5	8	201.5564423	2427.447021	2136.000977	E	10.67777634
no-basalt	basalt	North	337980.721	7401830.832	0.008888889	0	0	0	0.899993896	0	0.973575652	0.004439775	5	6	1843.400391	1443.087036	2259.424805	S	12.34251308
no-basalt	basalt	North	342020.561	7396722.512	0.075555556	0	0	0	2.309997559	0	0.261385888	0.010400557	5.833333492	10	79.0569458	413.8236389	903.4655762	E	11.39308739
no-basalt	basalt	North	340272.241	7397787.632	0.035555556	0	0	0	1.389984131	0	0.253644049	0.006012118	5	8	318.1980591	498.12146	1567.043457	S	11.51390553
no-basalt	basalt	North	339785.041	7399572.912	0.013333334	0	0	0	0.640014648	0	0.249097109	0.004778058	5.384615421	3	726.7221069	2146.654297	2755.5625	S	12.88654232
no-basalt	basalt	North	336179.761	7404370.992	0.026666667	0	0	0	1.179992676	0	0.978366435	0.006305126	4.666666508	6	1263.427856	1871.162842	4644.418945	S	13.21465111
no-basalt	basalt	North	339316.881	7399510.192	0.035555556	0	0	0	0.769989014	0	0.524258912	0.004621617	5	3	1179.247681	2355.047852	2286.099121	S	12.55323505
no-basalt	basalt	North	342404.721	7399839.472	0.088888887	0.008888889	0	0	3.25	0	0.975702167	0.002211315	4.666666508	3	1715.553833	2765.072266	3584.427979	S	11.92619324
no-basalt	basalt	North	340438.001	7399391.472	0.062222224	0	0	0	2.410003662	0	0.213593766	0.00661001	5	3	279.5084839	1775.528198	2983.286865	S	11.27383995
no-basalt	basalt	North	337595.441	7401324.592	0.039999999	0	0	0	1.540008545	0	0.933507264	0.006856512	5	6	1225.765015	1000	1621.149292	S	10.10534477
no-basalt	basalt	North	341429.201	7399417.232	0.008888889	0	0	0	0.549987793	0	0.621613801	0.009290442	5.833333492	3	656.2202148	1908.042114	2940.344482	E	10.036376
no-basalt	basalt	North	340532.081	7401876.752	0.022222223	0	0	0	1.820007324	0	0.56955409	0.002751913	4.375	3	55.90169907	3970.201416	4081.66626	E	9.240044594
no-basalt	basalt	North	338261.841	7404952.272	0.06666667	0	0	0	1.979980469	0	0.985885382	0.006005387	5	6	3391.25708	3639.453857	5318.011719	S	11.86762333
no-basalt	basalt	North	337018.641	7399866.352	0.142222229	0.048888888	0	0	3.819976807	7.957747155	0.050387543	0.027009739	4.117647171	7	70.7106781	176.7767029	75	S	9.334465981
no-basalt	basalt	North	342385.681	7400658.192	0.102222219	0.017777778	0	0	3.850006104	0	0.886961639	0.003763509	5	3	1762.987549	3445.740234	4358.110352	S	8.891776085
no-basalt	basalt	North	342386.801	7397870.512	0.017777778	0.008888889	0	0	3.120025635	0	0.608995855	0.005588999	5.384615421	3	436.6062012	1101.135742	1858.258667	S	11.7300539
no-basalt	basalt	North	335837.041	7402760.432	0.102222219	0	0	0	2.309997559	0	0.552311957	0.00559653	4.666666508	10	400	391.3119202	3189.533691	S	12.34889126
no-basalt	basalt	North	337923.601	7404824.592	0.048888888	0	0	0	1.050018311	0	0.982082844	0.007377303	5	6	3010.502441	3276.144775	5100.612793	W	11.63237953
no-basalt	basalt	North	336439.601	7404201.872	0.06666667	0	0	0	1.149993896	0	0.970369041	0.006119751	4.666666508	6	1419.947144	1852.363403	4459.049805	S	11.40613937
no-basalt	basalt	North	334988.081	7404708.112	0.088888885	0.013333334	0	0	2.819976807	0	0.801837683	0.007393419	4.666666508	10	316.2277832	2123.234619	5315.602051	S	10.25964642
no-basalt	basalt	North	338891.281	7397666.672	0.146666661	0	0	0	2.109985352	0	0.609363616	0.008293403	7	27	381.608429	1850.168945	2538.331299	S	9.835067749
no-basalt	basalt	North	337394.961	7400111.632	0.039999999	0	0	0	1.66998291	0	0.305915684	0.008066474	5	7	50	500.6246033	477.6243286	S	12.35972309
no-basalt	basalt	North	342436.081	7396291.312	0.075555554	0.022222223	0	0	3.110015869	0	1	0.004414681	5.384615421	10	672.6812134	1000	1302.161743	S	11.72155952
no-basalt	basalt	North	339698.801	7399177.552	0.022222223	0	0	0	0.720001221	0	0.330005676	0.006610779	5.833333492	3	1012.422852	1872.164551	2706.473633	W	11.97427177
no-basalt	basalt	North	338885.681	7402004.432	0.013333334	0	0	0	0.700012207	0	0.785022914	0.005229302	4.666666508	6	1607.015747	2359.157715	2893.635254	S	12.65014553
no-basalt	basalt	North	341194.001	7400857.552	0.004444445	0	0	0	0.720001221	0	0.574246883	0.009745133	5	3	564.0256958	3256.243896	4286.97168	E	9.986022949
no-basalt	basalt	North	335636.561	7405317.392	0.088888891	0	0	0	1.75	0	0.942465365	0.005684797	4.666666508	6	1166.190308	2680.718262	5687.541016	S	11.75932407
no-basalt	basalt	North	338056.881	7401790.512	0.013333334	0	0	0	0.779998779	0	0.986001611	0.006097597	5	6	1825.171265	1505.199341	2247.359375	S	11.57431698
no-basalt	basalt	North	335060.881	7405592.912	0.017777778	0	0	0	0.720001221	0	0.901426017	0.004447517	4.666666508	6	869.6263428	2973.739258	6111.106934	S	13.64589787
no-basalt	basalt	North	342234.481	7398703.792	0.06666667	0	0	0	2.33001709	7.957747155	0.789306939	0.008236528	5.384615421	3	1241.470947	1786.756836	2482.060547	S	10.75849342
no-basalt	basalt	North	339828.721	7397410.192	0.093333332	0.004444445	0	0	2.660003662	0	0.570557535	0.004638719	5.384615421	8	625	921.9544678	1595.501465	S	12.7311554
no-basalt	basalt	North	335114.641	7405482.032	0.004950495	0	0	0	0.579986572	0	0.900272131	0.004567152	4.666666508	6	886.0022583	2868.470703	6000.46875	S	13.42143536
no-basalt	basalt	North	336864.081	7402748.112	0.039999999	0	0	0	1.450012207	0	0.911502838	0.007524027	4.666666508	6	1425	1095.730347	2952.647217	S	11.2978611
no-basalt	basalt	North	341062.961	7400084.752	0.008888889	0	0	0	1.649993896	0	0.332268953	0.003780118	5	3	604.6693115	2471.462158	3600.78125	S	12.46356869
no-basalt	basalt	North	336323.121	7404995.952	0.017777778	0	0	0	0.939971924	0	0.974611402	0.005499289	4.666666508	6	1638.787598	2498.999756	5243.626953	S	12.13323116
no-basalt	basalt	North	338181.201	7399057.712	0.080000002	0.008888889	0	0	2.759979248	7.957747155	0.32328245	0.009329198	5.833333492	8	225	1595.501465	1333.463623	S	11.64102554
no-basalt	basalt	North	336803.601	7405197.552	0.022222223	0	0	0	0.779998779	0	0.996651709	0.004756253	4.666666508	6	2177.297607	2885.307617	5402.834961	S	12.24256611
no-basalt	basalt	North	335947.921	7405282.672	0.106666664	0.013333334	0	0	3.729980469	0	0.974808037	0.004545941	4.666666508	6	1419.947144	2692.234131	5599.330078	S	14.14961243
no-basalt	basalt	North	343895.441	7397195.152	0	0	0	0	0.129974365	0	0.527560472	0.00690482	5	10	1619.413574	2206.949219	2837.692627	S	12.55153465
no-basalt	basalt	North	334701.361	7404896.272	0.048888888	0	0	0	1.810028076	0	0.796511233	0.007559493	4.666666508	10	180.2775574	2363.921631	5584.40918	S	10.97341061
no-basalt	basalt	North	343734.161	7395861.232	0.048888888	0	0	0	0.880004883	0	0.139326677	0.004618021	5	4	1959.751343	2336.798096	2601.081543	W	11.53652191
no-basalt	basalt	North	336420.561	7403474.992	0.035555556	0	0	0	1.290008545	0	0.877763569	0.006244024	4.666666508	6	1091.44397	1258.2229	3719.710938	S	12.29668331
no-basalt	basalt	North	343856.241	7397960.112	0.057777777	0	0	0	1.619995117	0	0.997971296	0.005646257	4.666666508	3	1660.195679	2373.42041	3098.588379	S	11.63584995
no-basalt	basalt	North	339248.561	7404307.152	0.035555556	0	0	0	1.229980469	0	0.926155746	0.005832252	5.384615421	6	2322.848633	3836.420898	5031.463867	W	12.69644737
no-basalt	basalt	North	341065.201	7395930.672	0	0	0	0	0.25	0	0.029500492	0.036890883	5.384615421	10	75	555.0900879	50	W	8.102537155
no-basalt	basalt	North	340931.921	7397192.912	0	0	0	0	0.1	0	0	0.01895085	5	3	492.4429016	25	728.0109863	S	10.62170696
no-basalt	basalt	North	336923.441	7400478.992	0.008888889	0	0	0	1.160003662	0	0.21856007	0.013163492	4.666666508	6	565.6854248	125	704.0064087	E	11.28281212
no-basalt	basalt	North	341608.401	7396078.512	0.004444445	0	0	0	1.129974365	0	0.071649693	0.022130759	5.384615421	10	25	583.0951538	475	E	9.315627098
no-basalt	basalt	North	338455.601	7397991.472	0.315555559	0.013333334	0	0	2.730010986	0	0.353886336	0.0083945	5.833333492	10	336.3406067	2301.765625	2256.79541	E	10.15388393
no-basalt	basalt	North	337794.801	7404356.432	0.004444445	0	0	0	0.799987793	0	0.992039025	0.002898111	5	6	2716.845459	2895.038818	4636.067871	S	13.49798489
no-basalt	basalt	North	341729.361	7398750.832	0.035555556	0	0	0	1.630004883	0	1	0.005613092	5	3	900	1505.199341	2352.790771	S	9.533583641
no-basalt	basalt	North	338394.001	7403929.712	0	0	0	0	0.470001221	0	0.947225153	0.005120044	5	6	2645.042725	2971.741943	4364.058105	W	12.53133488
no-basalt	basalt	North	341283.601	7399323.152	0.026666667	0	0	0	1.070007324	0	0.419570774	0.014887615	5.384615421	3	485.4122314	1762.987549	2828.979492	E	9.152234077
no-basalt	basalt	North	337546.161	7404787.632	0.026666667	0	0	0	1.230010986	0	0.989029229	0.004828443	5	6	2660.944336	2987.996826	5024.937988	S	13.63046837
no-basalt	basalt	North	342697.041	7399953.712	0.071111113	0	0	0	1.570007324	0	0.978089631	0.002857584	4.666666508	3	2016.339478	3034.489258	3805.013184	S	10.61988735
no-basalt	basalt	North	339460.241	7396862.512	0.057777777	0	0	0	2.119995117	0	0.473726869	0.011354282	5.833333492	8	261.0076599	1425.219238	1716.464478	E	9.956874847
no-basalt	basalt	North	336119.281	7405607.472	0.035555556	0	0	0	0.959991455	0	0.998147964	0.004687792	4.666666508	6	1727.896118	3045.180664	5890.352051	S	12.83194923
no-basalt	basalt	North	340131.121	7401473.552	0.017777778	0	0	0	0.720001221	0	0.494837463	0.003770246	4.375	3	564.0256958	3489.000732	3523.581299	S	11.68795872
no-basalt	basalt	North	334812.241	7403523.152	0.004444445	0	0	0	0.920013428	0	0.696820617	0.008858814	4.666666508	10	333.5415955	1075.290649	4313.496582	W	9.2531147
no-basalt	basalt	North	343770.001	7395957.552	0.039999999	0	0	0	1.209991455	0	0.153371498	0.007565108	5.384615421	10	1934.231201	2314.357422	2625	W	11.37588787
no-basalt	basalt	North	340184.881	7398630.992	0.013333334	0.004444445	0	0	2.600006104	7.957747155	0.214251429	0.005276802	5	3	553.3986206	1141.27124	2350.531738	S	13.81777573
no-basalt	basalt	North	338791.601	7400839.632	0.06666667	0	0	0	1.269989014	0	0.732294142	0.006034283	5.384615421	10	1621.149292	2030.394043	2040.83313	W	11.22660732
no-basalt	basalt	North	342047.441	7397350.832	0.026666667	0	0	0	2.319976807	0	0.335597903	0.00734437	5.833333492	10	25	494.974762	1255.239014	S	12.75034046
no-basalt	basalt	North	336071.121	7405616.432	0.022222223	0.008888889	0	0	3.820007324	0	0.993825674	0.00487783	4.666666508	6	1685.415405	3034.901123	5897.986816	S	12.8539896
no-basalt	basalt	North	339179.121	7396866.992	0.084444441	0	0	0	2.190002441	0	0.042637058	0.025092039	6.363636494	13	0	1683.931396	1982.737915	W	8.261113167
no-basalt	basalt	North	336897.681	7400893.392	0.124444444	0.026666667	0	0	4	0	0.399759442	0.004771602	4.375	6	896.1724243	305.1638794	1104.536011	S	11.87833405
no-basalt	basalt	North	338190.161	7401192.432	0.06666667	0	0	0	1.220001221	0	0.965752363	0.005544626	5	6	1370.447021	1565.247681	1811.766968	S	12.19853973
no-basalt	basalt	North	337015.281	7403225.232	0.044444446	0	0	0	1.029998779	0	0.975264192	0.006963744	4.666666508	6	1603.316895	1610.124268	3450	S	11.0785799
no-basalt	basalt	North	335884.081	7402045.872	0.017777778	0	0	0	1.190002441	0	0.183285192	0.025425052	4.375	6	750	35.35533905	2504.496094	S	11.91785812
no-basalt	basalt	North	341125.681	7397863.792	0.004444445	0	0	0	0.539978027	0	0.178946361	0.004313176	5.384615421	3	325	450.6939087	1375	E	11.33655071
no-basalt	basalt	North	335876.241	7402337.072	0.062222224	0.008888889	0	0	2.910003662	0	0.441067308	0.007761604	4.375	6	540.8327026	235.8495178	2777.138916	S	13.21762085
no-basalt	basalt	North	336280.561	7400901.232	0.071111113	0	0	0	1.929992676	0	0.614445806	0.020389954	4.375	6	1315.769775	275	1325	W	8.373147964
no-basalt	basalt	North	341504.241	7398177.392	0.111111112	0	0	0	1.570007324	0	0.600331187	0.009834151	5.384615421	3	632.4555664	945.0529175	1740.868896	S	9.495142937
no-basalt	basalt	North	337689.521	7398880.752	0.071111113	0	0	0	1.430023193	0	0.034914672	0.013904579	4.666666508	8	246.2214508	1360.147095	1070.046753	S	11.8429842
no-basalt	basalt	North	342663.441	7399093.552	0.044444446	0	0	0	1.980010986	0	0.961105585	0.003547341	4.666666508	3	1692.077026	2292.651367	3014.237061	S	12.16060162
no-basalt	basalt	North	339010.001	7404090.992	0.137777781	0.004444445	0	0	2.529998779	0	0.937066197	0.006286258	5	6	2283.774414	3518.256104	4731.873535	W	11.99080467
no-basalt	basalt	North	337745.521	7404325.072	0.008888889	0	0	0	0.899993896	0	0.990449071	0.0030653	5	6	2660.944336	2840.004395	4603.53125	S	13.74709129
no-basalt	basalt	North	339200.401	7396926.352	0.195555553	0	0	0	2.429992676	0	0	0.012942899	6.363636494	13	25	1638.024658	1976.897827	S	14.1987648
no-basalt	basalt	North	334810.001	7403998.032	0.093333326	0.057777781	0.008888889	0	5.349975586	7.957747155	0.649524987	0.014624467	4.666666508	10	103.0776367	1487.657593	4729.759766	W	10.15846729
no-basalt	basalt	North	337842.961	7405137.072	0.017777778	0	0	0	1.339996338	0	0.989281595	0.009742465	5	6	3085.85498	3448.27832	5409.482422	W	11.00799847
no-basalt	basalt	North	339855.601	7398498.832	0	0	0	0	0.5	0	0.31140998	0.006355166	5	3	625	1219.887207	2371.840088	W	11.81363106
no-basalt	basalt	North	342386.801	7396245.392	0.12444444	0.057777777	0	0	3.309997559	0	1	0.005493695	5.384615421	10	680.0735474	992.4716797	1250.25	E	11.23859596
no-basalt	basalt	North	335172.881	7402190.352	0	0	0	0	0.390014648	0	0.406630099	0.003705936	4.666666508	10	425	459.6194153	3015.066406	W	9.890079498
no-basalt	basalt	North	339518.481	7402745.872	0.017777778	0	0	0	0.970001221	0	0.766161323	0.004430422	4.117647171	2	1063.602295	3180.899902	3850.730469	W	12.59584999
no-basalt	basalt	North	340584.721	7401437.712	0	0	0	0	0.1	0	0.495343357	0.003126635	4.666666508	3	125	3802.959473	3914.716064	S	12.06663513
no-basalt	basalt	North	337369.201	7403610.512	0.048888888	0	0	0	1.540008545	0	0.996296763	0.003816644	5	6	2039.914185	2102.974121	3838.782471	S	10.87453747
no-basalt	basalt	North	338728.881	7401710.992	0.053333335	0	0	0	1.209991455	0	0.797076225	0.007098694	5	6	1806.931152	2161.741211	2568.195068	W	11.50448608
no-basalt	basalt	North	340460.401	7400509.232	0.088888889	0.004444445	0	0	3.420013428	0	0.03815008	0.017834041	5	3	35.35533905	2888.12207	3500.892578	E	8.571821213
no-basalt	basalt	North	339068.241	7402298.992	0.044444446	0	0	0	0.959991455	0	0.783757567	0.004165012	4.666666508	6	1425	2601.081543	3217.238525	W	12.37343025
no-basalt	basalt	North	339483.761	7398106.832	0.044444446	0	0	0	1.660003662	0	0.638558924	0.005865429	5.384615421	8	705.7797241	1337.207886	2315.842285	S	12.80704117
no-basalt	basalt	North	341398.961	7400363.632	0.177777771	0.026666667	0	0	3.179992676	0	0.547682345	0.008676379	5	3	917.8779297	2801.450439	3883.056152	S	9.489550591
no-basalt	basalt	North	341064.081	7399408.272	0.004444445	0	0	0	0.700012207	0	0.148645565	0.005376824	5.384615421	3	302.0761414	1804.508179	2925.961426	E	11.20659161
no-basalt	basalt	North	340751.601	7397787.632	0	0	0	0	0.1	0	0	0.004056181	5.384615421	3	0	152.0690613	1353.005859	S	18.73227119
no-basalt	basalt	North	335725.041	7404507.632	0.039999999	0	0	0	1.950012207	0	0.91268152	0.00621419	4.666666508	6	945.0529175	1895.059448	4887.547852	S	12.92431927
no-basalt	basalt	North	341356.401	7398969.232	0.031111112	0.004444445	0	0	2.690002441	0	0.434133887	0.014030812	5.384615421	3	525	1465.008545	2485.206299	E	9.518555641
no-basalt	basalt	North	336742.001	7402601.392	0.017777778	0	0	0	2.349975586	0	0.829476476	0.00721471	4.666666508	6	1300.240356	928.0355225	2836.040283	S	11.55789852
no-basalt	basalt	North	337350.161	7401038.992	0.013333334	0	0	0	0.709991455	0	0.753916681	0.006502218	4.666666508	6	925.3377686	776.6112061	1291.559082	S	10.95135021
no-basalt	basalt	North	341984.721	7400390.512	0.053333333	0.004444445	0	0	2.590026855	0	0.734012961	0.005614898	5	3	1463.087402	3020.761475	3991.553467	S	11.21497917
no-basalt	basalt	North	334413.521	7405551.472	0.022222223	0	0	0	1.510009766	0	0.851321638	0.006401754	4.117647171	6	291.5475769	3099.395264	6323.072754	S	11.49460506
no-basalt	basalt	North	341342.961	7398980.432	0.035555556	0	0	0	0.790008545	0	0.434133887	0.014030812	5.384615421	3	500	1477.328735	2507.987305	E	9.518555641
no-basalt	basalt	North	337831.761	7404179.472	0.06666667	0	0	0	1.059997559	0	0.999854624	0.000735844	5	6	2685.609863	2836.040283	4472.135742	E	8.977825165
no-basalt	basalt	North	342434.961	7398162.832	0.071111109	0.026666667	0	0	3.440002441	0	0.696186304	0.007130937	5.384615421	3	740.3546143	1372.953003	2120.288818	S	11.94008064
no-basalt	basalt	North	341097.681	7398816.912	0.008888889	0	0	0	1.399993896	0	0.152044058	0.006535335	5.384615421	3	250	1226.019897	2325.537598	E	11.12943459
no-basalt	basalt	North	343481.041	7398686.992	0.088888887	0.008888889	0	0	2.589996338	0	1	0.007066647	4.666666508	3	1732.772217	2458.785156	3219.08374	S	10.71139431
no-basalt	basalt	North	336108.081	7402919.472	0.146666661	0.039999999	0.017777778	0	6.720001221	7.957747155	0.718633473	0.007513019	4.666666508	10	675	704.4501343	3245.188965	S	12.26000881
no-basalt	basalt	North	335989.361	7401812.912	0.017777778	0	0	0	0.779998779	0	0.140148252	0.020685051	4.375	6	991.5266113	90.13877869	2258.456543	N	9.16552639
no-basalt	basalt	North	343706.161	7397233.232	0.017777778	0	0	0	1.070007324	0	0.704492331	0.00859251	5	10	1438.966675	2037.46167	2682.000244	W	11.96695518
no-basalt	basalt	North	339827.601	7401220.432	0.053333333	0.004444445	0	0	2.589996338	0	0.486798763	0.00496128	4.666666508	3	807.0006104	3134.984131	3141.755127	S	12.30394745
no-basalt	basalt	North	336494.481	7401780.432	0.017777778	0	0	0	0.680023193	0	0.391651571	0.02417885	4.375	6	1350.925659	106.0660095	2061.552734	S	10.54594231
no-basalt	basalt	North	339489.361	7396930.832	0.102222225	0.004444445	0	0	2.75	0	0.581717014	0.007430179	5.833333492	8	300	1375.681641	1710.263062	E	10.34901333
no-basalt	basalt	North	338213.681	7400466.672	0.102222219	0.017777778	0	0	3.389984131	7.957747155	0.921274126	0.005607628	5.384615421	10	942.4038696	1377.043945	1355.083008	S	12.34261799
no-basalt	basalt	North	337597.681	7404811.152	0.031111112	0	0	0	1.130004883	0	0.990084648	0.005135259	5	6	2716.845459	3040.764648	5055.009766	S	13.16026783
no-basalt	basalt	North	336933.521	7400689.552	0.026666667	0	0	0	1.809997559	0	0.353548437	0.008924543	4.375	6	700.4462891	235.8495178	901.3878174	S	12.03544903
no-basalt	basalt	North	339094.001	7399818.192	0.168888887	0.004444445	0	0	2.519989014	0	0.622060478	0.005664585	5	3	1315.294678	2206.949219	2050.152344	S	12.4454813
no-basalt	basalt	North	339394.161	7402857.872	0.031111112	0	0	0	0.920013428	0	0.790090621	0.004791292	4.375	2	1229.837402	3119.39502	3870.158447	W	12.54035091
no-basalt	basalt	North	337122.801	7402206.032	0.057777777	0	0	0	1.929992676	7.957747155	0.894007564	0.006154456	4.666666508	6	1728.076904	849.2644043	2426.159424	S	11.67528439
no-basalt	basalt	North	335177.361	7402343.792	0.057777779	0.013333334	0	0	3.260009766	0	0.39297694	0.013024713	4.666666508	10	275	369.120575	3121.297852	W	8.634958267
no-basalt	basalt	North	337605.521	7403030.352	0.026666667	0	0	0	1.100006104	0	0.989515245	0.006669656	5	6	2177.297607	1785.532227	3300.473389	S	10.09184933
no-basalt	basalt	North	335788.881	7405107.952	0.106666669	0	0	0	2.070007324	0	0.952099085	0.005013342	4.666666508	6	1208.304565	2496.24707	5458.537109	S	12.65019703
no-basalt	basalt	North	341306.001	7398642.192	0.044444444	0.004444445	0	0	3.010009766	0	0.3525424	0.012230746	5.384615421	3	475.6574707	1153.527222	2157.110352	E	10.15609932
no-basalt	basalt	North	342946.801	7398925.552	0.008888889	0	0	0	1.450012207	0	1	0.00280468	4.666666508	3	1634.778198	2295.239746	3040.147949	S	12.68170929
no-basalt	basalt	North	341004.721	7401326.832	0.013333334	0	0	0	1.679992676	0	0.623188376	0.005365531	4.666666508	3	300	3710.205566	4266.511719	E	11.22551537
no-basalt	basalt	North	340156.881	7398533.552	0.075555554	0.004444445	0	0	3.210021973	7.957747155	0.22130087	0.005634435	4.666666508	3	469.7073364	1068.000488	2270.049561	S	13.04361343
no-basalt	basalt	North	340159.121	7400873.232	0.048888888	0	0	0	2.019989014	0	0.310538739	0.004963085	5	3	369.120575	3275.858643	3304.731445	S	12.37160492
no-basalt	basalt	North	342219.921	7396252.112	0.026666667	0	0	0	1.789978027	0	0.713570654	0.006279699	5.384615421	10	570.6356201	848.5280762	1076.162109	E	11.14380741
no-basalt	basalt	North	343730.801	7399058.832	0.066666666	0.008888889	0	0	2.770019531	0	0.817114234	0.004861791	4.666666508	3	2177.871582	2899.137939	3659.320557	W	11.37969589
no-basalt	basalt	North	340955.441	7397332.912	0.044444446	0.008888889	0	0	2.910003662	0	0.178150862	0.020427531	5.384615421	3	375	127.4754868	867.8276978	S	7.644134521
no-basalt	basalt	North	341531.121	7399645.712	0.013333334	0	0	0	0.609985352	0	0.792862356	0.005981301	5.384615421	3	824.6210938	2154.065918	3175.295166	N	9.187024117
no-basalt	basalt	North	337638.001	7402889.232	0.022222223	0	0	0	0.869995117	0	0.988596916	0.005394033	5	6	2200	1697.056152	3157.530518	S	11.4014082
no-basalt	basalt	North	341858.161	7397696.912	0.053333335	0	0	0	2.339996338	0	0.387357801	0.008175849	5	3	180.2775574	697.3162842	1402.007446	S	12.01541901
no-basalt	basalt	North	337582.001	7402815.312	0.057777777	0	0	0	1.380004883	0	0.990972996	0.005969715	5	6	2150	1608.765015	3074.593506	S	10.18442154
no-basalt	basalt	North	336917.841	7405574.992	0.048888888	0	0	0	1.040008545	0	0.986875951	0.008541643	5	6	2419.323242	3264.678467	5775.487305	S	11.06000423
no-basalt	basalt	North	339815.281	7400196.752	0.053333335	0	0	0	2.33001709	0	0.234866694	0.004769997	5	3	575	2712.586426	2803.680664	S	13.17222214
no-basalt	basalt	North	342039.601	7397935.472	0.079999998	0	0	0	1.829986572	0	0.537520289	0.00533874	5	3	477.6243286	989.0020142	1706.604736	S	12.24479961
no-basalt	basalt	North	340586.961	7397831.312	0.222222231	0.039999995	0.044444446	0	9.199981689	7.957747155	0.105855517	0.021775547	5	3	35.35533905	250	1457.738037	W	9.60209465
no-basalt	basalt	North	339021.201	7402260.912	0.044444446	0	0	0	0.910003662	0	0.787905812	0.004071661	4.666666508	6	1475	2545.830078	3166.425537	S	13.14452076
no-basalt	basalt	North	342030.641	7399420.592	0	0	0	0	0.1	0	0.834708214	0.003131056	5.384615421	3	1241.219116	2200.14209	3060.330811	S	11.93827057
no-basalt	basalt	North	339351.601	7397138.032	0.111111112	0	0	0	2.350006104	0	0.396727085	0.008132791	5.833333492	8	200	1446.763672	1890.27124	S	11.17191029
no-basalt	basalt	North	336169.681	7401650.512	0.026666667	0	0	0	1.119995117	0	0.65639925	0.011507168	4.375	6	1215.010254	158.1138916	2048.475098	W	7.708663464
no-basalt	basalt	North	339835.441	7399157.392	0.004444445	0	0	0	0.75	0	0.27840957	0.005032054	5.384615421	3	905.8834839	1770.769653	2858.43042	S	13.07655525
no-basalt	basalt	North	339200.401	7402374.032	0.022222223	0	0	0	1.25	0	0.772450089	0.004499833	4.666666508	6	1275.97998	2766.99292	3370.645508	W	11.97427559
no-basalt	basalt	North	340973.361	7397788.752	0.040000001	0.022222223	0	0	3.369995117	0	0.167891026	0.006064046	5.384615421	3	182.0027466	265.7536621	1311.725952	S	11.06346989
no-basalt	basalt	North	339450.161	7397101.072	0.142222226	0	0	0	2.400024414	0	0.504538655	0.00308127	5.833333492	8	300	1353.236816	1787.805908	S	14.94349098
no-basalt	basalt	North	343142.801	7398931.152	0.062222224	0.008888889	0	0	2.760009766	0	0.992849886	0.003028376	4.666666508	3	1724.093994	2410.005127	3162.673096	S	12.39708042
no-basalt	basalt	North	341271.281	7396550.032	0	0	0	0	0.1	0	0	0.009339003	5.384615421	10	336.3406067	25	145.7737885	E	15.52680683
no-basalt	basalt	North	337611.121	7399351.152	0	0	0	0	0.380004883	0	0.09249112	0.007826444	4.666666508	7	689.6557617	957.2094727	686.4765015	S	12.15560627
no-basalt	basalt	North	339231.761	7403543.312	0.031111112	0	0	0	1.199981689	0	0.866283894	0.005726404	4.375	2	1733.854126	3340.003662	4347.700684	W	13.84801292
no-basalt	basalt	North	341367.601	7397247.792	0.084444446	0.004444445	0	0	2.559997559	0	0.151496306	0.015286606	5	3	325	381.608429	783.0229492	E	10.20756054
no-basalt	basalt	North	336866.321	7402372.912	0	0	0	0	0.5	0	0.826015234	0.006212019	4.666666508	6	1451.29248	781.0249634	2578.032227	S	12.08061409
no-basalt	basalt	North	338353.681	7404814.512	0.048888888	0	0	0	0.899993896	0	0.9827829	0.005229468	5	6	3257.491211	3625	5196.753906	S	12.26065922
no-basalt	basalt	North	339960.881	7400259.472	0.031111112	0	0	0	2.369995117	0	0.189484194	0.003987127	5	3	425	2737.014648	2963.317383	S	13.87228203
no-basalt	basalt	North	340887.121	7399242.512	0.035555556	0	0	0	1.340026855	0	0.069681533	0.023195677	5.384615421	3	79.0569458	1607.015747	2761.340332	E	7.801665306
no-basalt	basalt	North	343784.561	7396963.312	0.039999999	0	0	0	1.339996338	0	0.507976353	0.008555084	5	10	1573.411987	2100.148682	2692.234131	W	10.79972553
no-basalt	basalt	North	339217.201	7401641.552	0.008888889	0	0	0	0.600006104	0	0.710989237	0.006332104	5	6	1375.681641	2629.282227	2855.367676	S	11.24885464
no-basalt	basalt	North	340962.161	7398578.352	0.022222223	0.004444445	0	0	2.789978027	0	0.167316005	0.004177451	5.384615421	3	145.7737885	976.281189	2107.279053	S	11.60242844
no-basalt	basalt	North	336867.441	7405919.952	0.017777778	0	0	0	1.08001709	0	0.98737663	0.004366271	5	6	2527.968506	3561.688721	6126.275391	S	13.11003304
no-basalt	basalt	North	339156.721	7402291.152	0.008888889	0	0	0	0.920013428	0	0.772564709	0.004716607	4.666666508	6	1325	2696.409668	3281.101318	W	12.46469975
no-basalt	basalt	North	340239.761	7396476.112	0.075555556	0	0	0	2.420013428	0	0.382045627	0.005161386	5.384615421	8	1044.329956	878.2084351	880.6957397	W	11.44278336
no-basalt	basalt	North	336876.401	7401075.952	0.013333334	0	0	0	0.730010986	0	0.439229161	0.007614783	4.375	6	1073.83667	325	1303.840454	S	11.32962894
no-basalt	basalt	North	336355.601	7401805.072	0.208888888	0	0	0	2.229980469	0	0.254840702	0.028723314	4.375	6	1239.455566	50	2119.25708	S	8.57174778
no-basalt	basalt	North	337448.721	7401269.712	0.008888889	0	0	0	0.740020752	0	0.908638775	0.008610845	5	6	1154.3396	850.3675537	1528.275146	S	10.35563755
no-basalt	basalt	North	335848.241	7403162.512	0.026666667	0.004444445	0	0	2.890014648	0	0.65724206	0.020227535	4.666666508	10	450.6939087	645.1744385	3565.546875	E	12.05488777
no-basalt	basalt	North	340319.281	7396248.752	0.062222224	0.008888889	0	0	3.220001221	0	0.344559938	0.005991317	5.384615421	3	877.8525391	862.0469971	800	W	10.32094669
no-basalt	basalt	North	340262.161	7401236.112	0.053333335	0	0	0	1.570007324	0	0.424574912	0.004578661	4.375	3	403.8873596	3555.01416	3535.975586	S	12.01999664
no-basalt	basalt	North	341830.161	7396920.752	0.208888888	0	0	0	2.08001709	0	0.130807906	0.013110431	5.384615421	10	134.6291199	167.7050934	818.9169922	E	11.05578899
no-basalt	basalt	North	337934.801	7404314.992	0.017777778	0	0	0	1.430023193	0	0.988175333	0.007575223	5	6	2828.979492	2988.519775	4613.634766	W	12.62851238
no-basalt	basalt	North	339658.481	7399091.312	0.048888888	0	0	0	1.100006104	0	0.35607633	0.007982002	5.384615421	3	1090.011475	1805.027832	2704.279053	S	10.42101288
no-basalt	basalt	North	343943.601	7398358.832	0.004444445	0	0	0	1.440002441	0	0.995224297	0.008151841	4.666666508	3	1891.59314	2623.928223	3369.810791	W	10.94636345
no-basalt	basalt	North	339781.681	7401587.792	0.048888888	0	0	0	1.949981689	0	0.569356978	0.005549033	4.117647171	3	862.0469971	3195.309082	3286.71582	W	12.69925404
no-basalt	basalt	North	340015.761	7400526.032	0.008888889	0	0	0	0.910003662	0	0.222210839	0.006052226	5	3	388.1043701	2989.251465	3068.081543	S	13.26955986
no-basalt	basalt	North	343828.241	7396780.752	0.008888889	0	0	0	0.980010986	0	0.402884305	0.009412706	5	10	1680.77356	2159.282227	2716.615479	W	10.48826218
no-basalt	basalt	North	339188.081	7396422.352	0.142222222	0.008888889	0	0	3.600006104	0	0.005914488	0.02499445	5.833333492	10	106.0660095	1856.071045	1925.162354	E	9.124339104
no-basalt	basalt	North	340866.961	7400736.592	0.057777777	0	0	0	0.949981689	0	0.378669858	0.005385537	4.375	3	285.0438538	3102.519287	3941.20874	S	12.51592636
no-basalt	basalt	North	335673.521	7404615.152	0.026666667	0	0	0	1.699981689	0	0.90677923	0.00646092	4.666666508	6	903.4655762	1985.100708	5003.623535	S	12.68210125
no-basalt	basalt	North	335254.641	7404071.952	0.031111112	0	0	0	1.269989014	0	0.751174629	0.006450937	4.666666508	10	302.0761414	1435.705322	4609.907715	S	12.30621052
no-basalt	basalt	North	337252.721	7403352.912	0.008888889	0	0	0	0.940002441	0	0.976729989	0.005614151	4.666666508	6	1873.832886	1835.755859	3582.073486	S	11.93977642
no-basalt	basalt	North	337108.241	7400733.232	0.044444446	0	0	0	1.429992676	0	0.468886107	0.008611302	4.375	6	664.2664795	410.0305176	952.9559326	S	11.08777237
no-basalt	basalt	North	343282.801	7398275.952	0.079999996	0.004444445	0	0	2.660003662	0	1	0.006239817	4.666666508	3	1312.44043	2045.879883	2804.014893	S	9.457979202
no-basalt	basalt	North	338924.881	7401140.912	0.075555556	0	0	0	2.190002441	0	0.693829834	0.005758794	5	6	1621.149292	2222.189453	2310.438232	S	12.63016319
no-basalt	basalt	North	335773.201	7402880.272	0.053333335	0	0	0	1.359985352	0	0.552225053	0.00589339	4.666666508	10	325	390.5124817	3333.260254	S	12.43540668
no-basalt	basalt	North	336262.641	7403677.712	0.057777777	0	0	0	1.179992676	0	0.888911843	0.005757486	4.666666508	6	1051.487061	1320.037842	3966.815674	S	12.14828777
no-basalt	basalt	North	338712.081	7399431.792	0.088888889	0.004444445	0	0	2.570007324	0	0.977929115	0.009031313	5.384615421	8	797.2609253	1906.075806	1701.653687	S	9.572333336
no-basalt	basalt	North	343781.201	7396956.592	0.044444446	0	0	0	0.730010986	7.957747155	0.524535477	0.008763925	5	10	1573.411987	2100.148682	2692.234131	W	10.65740585
no-basalt	basalt	North	342048.561	7397218.672	0.026666667	0	0	0	2.200012207	0	0.320847392	0.008057452	5.833333492	10	103.0776367	403.1128845	1155.692383	E	12.58537006
no-basalt	basalt	North	336519.121	7400770.192	0.106666669	0	0	0	2.109985352	0	0.105419926	0.050937954	4.375	6	1046.721069	70.7106781	1084.550537	W	8.029858589
no-basalt	basalt	North	340588.081	7397443.792	0.111111118	0.022222223	0	0	3.170013428	0	0.189072192	0.007936019	5	3	250	200	1097.724854	W	11.12373352
no-basalt	basalt	North	339413.201	7399460.912	0.039999999	0	0	0	2.390014648	0	0.457179576	0.005641567	5.384615421	3	1107.079468	2255.271484	2390.86792	S	12.42504978
no-basalt	basalt	North	334956.721	7405025.072	0.124444447	0	0	0	2.429992676	15.91549431	0.83508867	0.006494489	4.666666508	10	459.6194153	2446.553711	5626.999512	S	9.425448418
no-basalt	basalt	North	336161.841	7404294.832	0.079999998	0	0	0	1.899993896	0	0.97952491	0.005531352	4.666666508	6	1207.528442	1792.344849	4575	S	13.63133049
no-basalt	basalt	North	341878.321	7398587.312	0	0	0	0	0.130004883	0	0.748526394	0.005335225	5	3	1015.197021	1488.707397	2229.910156	S	14.17734814
no-basalt	basalt	North	341559.121	7400297.552	0.022222223	0	0	0	0.970001221	0	0.597590446	0.005438576	5	3	1107.361694	2775.450439	3823.692627	S	10.61220074
no-basalt	basalt	North	337248.241	7401985.392	0.048888888	0	0	0	0.970001221	7.957747155	0.939254463	0.004715563	4.666666508	6	1877.664795	811.2490845	2209.072021	S	11.46718025
no-basalt	basalt	North	342966.961	7397980.272	0.164444439	0.039999999	0	0	3.760009766	0	0.997653008	0.002885856	4.666666508	3	870.7036743	1605.070068	2362.334717	S	12.18707275
no-basalt	basalt	North	340059.441	7397027.152	0.035555556	0	0	0	0.980010986	0	0.401783884	0.003350524	5.384615421	8	878.2084351	805.0621338	1207.528442	S	12.28075314
no-basalt	basalt	North	343148.401	7397316.112	0.053333335	0	0	0	2.199981689	0	0.918176889	0.002489506	5	3	859.1420288	1480.709229	2163.475342	S	11.45362282
no-basalt	basalt	North	335940.081	7404027.152	0.039999999	0	0	0	2.129974365	0	0.926420808	0.007508844	4.666666508	6	894.4271851	1478.385986	4377.784668	S	12.15944767
no-basalt	basalt	North	335551.441	7403715.792	0.106666669	0	0	0	1.91998291	0	0.748733222	0.007175743	4.666666508	10	419.076355	1079.641113	4175.673828	S	12.85855198
no-basalt	basalt	North	338843.121	7401687.472	0.008888889	0	0	0	1.209991455	0	0.763625979	0.005888832	5	6	1717.010498	2258.871582	2617.250488	W	12.13346672
no-basalt	basalt	North	336775.601	7401629.232	0.111111112	0	0	0	2.450012207	0	0.609793365	0.009847296	4.375	6	1621.149292	246.2214508	1860.779419	S	12.21238422
no-basalt	basalt	North	343245.841	7398482.032	0.008888889	0	0	0	1.380004883	0	1	0.001935497	4.666666508	3	1415.980225	2139.655273	2900	S	12.10825825
no-basalt	basalt	North	337117.201	7401846.512	0.022222223	0	0	0	0.829986572	0	0.854498267	0.008135396	4.666666508	6	1739.612061	626.49823	2051.371582	S	11.09391117
no-basalt	basalt	North	336240.241	7401685.232	0.164444448	0.013333334	0	0	3.220001221	0	0.329217464	0.020064358	4.375	6	1241.974243	103.0776367	2042.669922	N	8.020048141
no-basalt	basalt	North	340570.161	7399768.912	0.075555554	0.022222223	0	0	3.429992676	0	0.088967033	0.019901957	5	3	25	2132.193848	3325.09375	S	9.244465828
no-basalt	basalt	North	338846.481	7402854.512	0.035555556	0	0	0	0.970001221	0	0.836969197	0.008667516	5	6	1739.252686	2632.726563	3563.092041	W	9.974286079
no-basalt	basalt	North	340992.401	7401871.152	0.13333334	0	0	0	2.029998779	0	0.655876219	0.002529424	4.666666508	3	340.0367737	4232.389648	4461.852051	E	9.692497253
no-basalt	basalt	North	340389.841	7396562.352	0.102222221	0.013333334	0	0	2.960021973	0	0.322226435	0.007071637	5.384615421	8	976.281189	725	745.8217163	W	11.57397556
no-basalt	basalt	North	337705.201	7402381.872	0.017777778	0	0	0	1.380004883	0	0.965096653	0.005511177	5	6	2288.695068	1430.034912	2686.19165	S	12.0151186
no-basalt	basalt	North	339716.721	7397374.352	0.088888891	0	0	0	2.230010986	0	0.737728179	0.006071975	5.384615421	8	500	1055.047363	1672.199097	S	12.05759144
no-basalt	basalt	North	334640.881	7404202.992	0.008888889	0	0	0	2.409973145	0	0.718260646	0.008843511	4.666666508	10	158.1138916	1766.529053	5010.301758	W	9.420931816
no-basalt	basalt	North	339705.521	7396494.032	0.075555556	0	0	0	2.179992676	0	0.473471344	0.004262781	6.363636494	13	534.4389648	1366.107666	1403.566895	S	9.897610664
no-basalt	basalt	North	342735.121	7398163.952	0.039999999	0	0	0	2.279998779	0	0.916347563	0.005172422	5	3	853.3023682	1557.241211	2316.381836	S	11.12110519
no-basalt	basalt	North	339864.561	7401161.072	0.008888889	0	0	0	0.709991455	0	0.463825703	0.005222796	4.666666508	3	770.1460571	3148.213867	3141.854492	S	12.58534145
no-basalt	basalt	North	340602.641	7397614.032	0	0	0	0	0.1	7.957747155	0.136434942	0.028583692	5	3	111.8033981	125	1241.470947	W	9.410820007
no-basalt	basalt	North	338881.201	7401623.632	0.013333334	0	0	0	0.839996338	0	0.754081368	0.005798334	5	6	1691.892456	2303.394287	2598.677734	W	12.16992378
no-basalt	basalt	North	337717.521	7405652.272	0.044444446	0	0	0	0.880004883	0	1	0.006691837	5	6	3190.807129	3770.029785	5913.649414	S	10.73592758
no-basalt	basalt	North	339870.161	7397683.472	0.031111112	0	0	0	1.759979248	0	0.395521909	0.006113572	5.384615421	8	656.2202148	876.4273682	1750.892578	S	11.86023712
no-basalt	basalt	North	341723.761	7397213.072	0.208888886	0.022222223	0	0	3.079986572	0	0.149215907	0.012138589	5.384615421	10	25	201.5564423	925.3377686	S	13.47492123
no-basalt	basalt	North	342330.801	7399149.552	0.035555556	0	0	0	2.470001221	0	0.90876323	0.004282473	5	3	1500.83313	2192.316162	2909.037598	E	11.01712799
no-basalt	basalt	North	343033.041	7399671.472	0	0	0	0	0.270019531	0	1	0.002436715	4.666666508	3	2270.049561	2974.054443	3700.084229	S	11.73525143
no-basalt	basalt	North	338390.641	7397346.352	0.13333334	0	0	0	2.16998291	0	0.035734896	0.012872651	5	8	223.6067963	2366.035645	2753.633789	S	8.782624245
no-basalt	basalt	North	343790.161	7398018.352	0.09333333	0.008888889	0	0	3.25	0	0.99989444	0.006608348	4.666666508	3	1606.432373	2325.940674	3057.470215	S	11.5221777
no-basalt	basalt	North	341474.001	7398946.832	0.008888889	0	0	0	0.740020752	0	0.597433567	0.011494461	5.384615421	3	625	1488.497559	2471.462158	E	10.14829063
no-basalt	basalt	North	336068.881	7404598.352	0.057777777	0	0	0	1.480010986	0	0.989738762	0.005771432	4.666666508	6	1256.234497	2040.220703	4888.31543	S	12.51113319
no-basalt	basalt	North	343707.281	7396641.872	0.111111108	0.008888889	0	0	2.979980469	0	0.561716557	0.008029751	5	10	1634.204712	2055.024414	2579.365234	W	10.12269974
no-basalt	basalt	North	336907.761	7400490.192	0.084444446	0.004444445	0	0	3.290008545	0	0.210151896	0.01473084	4.666666508	6	565.6854248	125	704.0064087	E	11.50744438
no-basalt	basalt	North	334907.441	7404406.832	0.06666667	0	0	0	1.579986572	0	0.749566317	0.006609478	4.666666508	10	127.4754868	1851.013184	5069.146484	S	10.97258091
[truncated: 18,001 more rows]
