# Supplementary material for: Multiple Scales of Control on the Structure and Spatial Distribution of Woody Vegetation in African Savanna Watersheds
Source: PLoS One. 2015 Dec 14;10(12):e0145192. doi: 10.1371/journal.pone.0145192 (PMC4679339; doi:10.1371/journal.pone.0145192)
Supplement: S1 File — (ZIP) [file pone.0145192.s003.zip › Samples_Unstratified.csv]

Watershed	Substrate	NorthSouth	UTMX	UTMY	PShrub	PSmTree	PMedTree	PLgTree	MaxVegHt	CrnDens	RSP	SLP	FRI	FWT	DO1	DO2	DO3	ASP	WET	STP
no-basalt	basalt	North	336506.801	7401831.952	0.155555557	0.008888889	0	0	2.949981689	0	0.525836766	0.016950212	4.375	6	1340.009277	160.0781097	2104.311035	S	9.991703033
no-basalt	basalt	North	339741.361	7399364.592	0	0	0	0	0.470001221	0	0.286318034	0.005722507	5.384615421	3	874.6427612	1993.896851	2725.917236	S	12.83291054
no-basalt	basalt	North	341572.561	7401484.752	0.173333338	0.004444445	0	0	2.589996338	0	0.919010162	0.005010774	5	3	850	3937.400879	4833.800293	N	9.873783112
no-basalt	basalt	North	337360.241	7402240.752	0.017777778	0	0	0	0.75	0	0.971539915	0.006737929	5	6	1966.119141	1060.954712	2471.462158	S	11.10264683
no-basalt	basalt	North	335770.961	7404705.872	0.035555556	0	0	0	2.270019531	0	0.930077314	0.006954113	4.666666508	6	1027.740234	2096.574707	5075.061523	S	12.91617107
no-basalt	basalt	North	337551.761	7405047.472	0.06666667	0	0	0	1.220001221	0	0.992239833	0.005400999	5	6	2795.084961	3189.043701	5276.185059	S	12.62779713
no-basalt	basalt	North	342525.681	7400291.952	0.008888889	0	0	0	0.630004883	0	0.983998597	0.002348101	4.666666508	3	1990.602905	3203.513672	4049.691406	S	11.51591301
no-basalt	basalt	North	341332.881	7398391.312	0.053333335	0	0	0	1.040008545	0	0.383967072	0.011228113	5.384615421	3	502.4937744	960.468689	1910.497314	E	10.20684528
no-basalt	basalt	North	339407.601	7401663.952	0.062222224	0	0	0	2.25	0	0.684561729	0.005408704	4.666666508	6	1178.187134	2830.415039	3025.929688	S	13.24658489
no-basalt	basalt	North	342597.361	7397626.352	0.079999998	0	0	0	2.33001709	0	0.70185113	0.008409056	5.384615421	8	360.5551147	1095.730347	1850.675537	E	11.69153309
no-basalt	basalt	North	338394.001	7400832.912	0.057777779	0.004444445	0	0	2.759979248	0	0.995999098	0.005414088	5	6	1275.97998	1637.833984	1710.263062	S	11.61575031
no-basalt	basalt	North	337282.961	7402269.872	0.022222223	0	0	0	0.899993896	0	0.953179002	0.006232885	4.666666508	6	1887.624146	1015.197021	2487.594238	S	11.28813648
no-basalt	basalt	North	336664.721	7401762.512	0.088888891	0	0	0	2.010009766	0	0.589765787	0.010835061	4.375	6	1505.406982	215.058136	2001.56189	S	12.30685806
no-basalt	basalt	North	338391.761	7405350.992	0.111111112	0	0	0	2.170013428	0	1	0.007306871	5.384615421	6	3670.575684	3997.655518	5736.124512	W	11.0810442
no-basalt	basalt	North	336365.681	7400877.712	0.071111113	0	0	0	2.089996338	0	0.415211558	0.025409829	4.375	6	1241.974243	200	1265.158081	W	8.713742256
no-basalt	basalt	North	336040.881	7401882.352	0.035555556	0.039999999	0.097777776	0	9.790008545	15.91549431	0	0.008441603	4.375	6	960.468689	0	2304.885986	S	16.68682861
no-basalt	basalt	North	342866.161	7397127.952	0.004444445	0	0	0	0.550018311	0	0.996046484	0.001716824	5	3	648.5560913	1181.630249	1843.400391	S	12.1129818
no-basalt	basalt	North	338687.441	7399421.712	0.133333329	0.026666667	0	0	3.170013428	0	0.925586402	0.010824687	5.384615421	8	761.9875488	1889.609741	1681.703003	S	9.976056099
no-basalt	basalt	North	338153.201	7400309.872	0.106666664	0.013333334	0	0	3.859985352	7.957747155	0.824434996	0.005237473	5	8	848.8963013	1294.700684	1241.470947	S	12.67429066
no-basalt	basalt	North	340610.481	7397767.472	0.044444446	0	0	0	1.880004883	0	0.166725188	0.01705488	5	3	35.35533905	176.7767029	1378.858154	W	7.608058929
no-basalt	basalt	North	340425.681	7397185.072	0.06666667	0	0	0	1.990020752	0	0.24115549	0.00590034	5	3	540.8327026	403.1128845	989.9495239	W	12.47293758
no-basalt	basalt	North	343485.521	7396807.632	0.115555553	0.004444445	0	0	2.940002441	0	0.72330606	0.006325406	5.384615421	10	1353.005859	1808.486938	2372.366943	S	11.7157135
no-basalt	basalt	North	342427.121	7399747.632	0.088888889	0.022222223	0	0	4.049987793	0	0.975900948	0.00254016	4.666666508	3	1707.703247	2701.851318	3500.356934	S	11.37083054
no-basalt	basalt	North	339883.601	7401491.472	0	0	0	0	0.449981689	0	0.528132677	0.004314011	4.375	3	798.8272705	3257.299316	3318.508545	S	13.43639565
no-basalt	basalt	North	335409.201	7403301.392	0.008888889	0	0	0	0.679992676	0	0.548902988	0.009255605	4.666666508	10	127.4754868	675.4628296	3860.861328	S	12.85612869
no-basalt	basalt	North	339361.681	7400579.792	0.026666667	0	0	0	2.450012207	0	0.479423136	0.005504968	5	3	1035.91748	2525	2458.785156	S	13.2806406
no-basalt	basalt	North	339610.321	7401840.912	0.053333335	0	0	0	1.309997559	0	0.660543442	0.005763551	4.117647171	6	933.4077148	3045.180664	3291.371094	W	11.35496712
no-basalt	basalt	North	341975.761	7401027.792	0.035555556	0	0	0	0.75	0	0.809465587	0.004879579	4.666666508	3	1286.953735	3622.499023	4628.714844	S	9.869714737
no-basalt	basalt	North	339258.641	7401265.232	0.133333331	0.004444445	0	0	2.710021973	0	0.644065499	0.00511894	4.666666508	3	1353.005859	2593.501465	2669.503906	S	12.88960838
no-basalt	basalt	North	343263.761	7395879.152	0.017777778	0	0	0	0.809997559	0	0.422902435	0.004637233	5	4	1550.20166	1908.042114	2125.588135	S	12.10565281
no-basalt	basalt	North	339615.921	7398262.512	0.062222224	0	0	0	2.099975586	0	0.456280231	0.004399067	5.384615421	8	764.8529053	1286.953735	2340.138916	W	11.68034744
no-basalt	basalt	North	340656.401	7401424.272	0.057777774	0.062222224	0	0	3.980010986	0	0.506870687	0.003904686	4.666666508	3	50	3775.745117	3972.562012	E	10.5043745
no-basalt	basalt	North	338831.921	7402110.832	0.039999999	0	0	0	1.360015869	0	0.802230775	0.005593402	4.666666508	6	1650.757446	2335.192627	2940.344482	W	12.37504768
no-basalt	basalt	North	343241.361	7396752.752	0.062222224	0	0	0	2.269989014	0	0.85526675	0.005618214	5	8	1165.38623	1566.245605	2117.929443	S	8.486624718
no-basalt	basalt	North	341244.401	7396735.952	0.004444445	0	0	0	0.559997559	0	0.057700835	0.020361839	5.384615421	10	279.5084839	125	269.2582397	E	8.666888237
no-basalt	basalt	North	338054.641	7402575.632	0.004444445	0	0	0	0.630004883	0	0.981774867	0.005632905	5	6	2440.542969	1830.983398	2981.715088	S	12.8798933
no-basalt	basalt	North	335663.441	7404993.712	0.102222219	0	0	0	2.470001221	0	0.928484499	0.007643584	4.666666508	6	1044.62915	2358.495361	5366.155762	S	11.5148344
no-basalt	basalt	North	336343.281	7401203.632	0.044444446	0	0	0	1.710021973	0	0.250756353	0.015243899	4.375	6	1486.606934	200	1566.245605	W	11.03145313
no-basalt	basalt	North	342187.441	7396133.392	0.084444441	0	0	0	1.829986572	0	0.845658183	0.004170462	5	10	575.5432129	921.9544678	1050	E	11.6953125
no-basalt	basalt	North	338049.041	7404283.632	0.062222226	0.004444445	0	0	2.640014648	7.957747155	0.971351624	0.006880212	5	6	2909.037598	3030.057617	4609.771973	W	12.50267124
no-basalt	basalt	North	338831.921	7402110.832	0.039999999	0	0	0	1.360015869	0	0.802230775	0.005593402	4.666666508	6	1650.757446	2335.192627	2940.344482	W	12.37504768
no-basalt	basalt	North	338310.001	7398622.032	0.191111108	0.004444445	0	0	2.719970703	0	0.363438636	0.006248115	5.833333492	10	257.3907471	1980.214722	1700.367554	S	10.9972229
no-basalt	basalt	North	341064.081	7396918.512	0	0	0	0	0.170013428	0	0	0.013749832	5	8	467.0385437	25	431.5668945	S	15.51293182
no-basalt	basalt	North	338772.561	7400272.912	0.128888896	0.004444445	0	0	2.529998779	0	0.75759095	0.004782606	5.384615421	3	1432.872925	1883.148926	1789.203613	S	12.50849438
no-basalt	basalt	North	340752.721	7397897.392	0	0	0	0	0.1	0	0	0.008828	5.384615421	3	25	251.2468872	1449.353271	S	14.55120087
no-basalt	basalt	North	335479.761	7405554.832	0.066666668	0.004444445	0	0	3.170013428	0	0.94360131	0.006418108	4.666666508	6	1202.081543	2925.106934	5966.625977	S	12.28828144
no-basalt	basalt	North	336720.721	7403526.512	0.031111112	0	0	0	0.899993896	0	0.948437989	0.005917869	4.666666508	6	1399.3302	1540.292114	3760.06958	S	12.11872864
no-basalt	basalt	North	343515.761	7399621.072	0.044444446	0	0	0	2.269989014	0	0.809187353	0.006324726	4.666666508	3	2496.24707	3176.574219	3925.079834	W	9.89367485
no-basalt	basalt	North	341526.641	7397379.952	0.097777776	0	0	0	2.240020752	0	0.221277878	0.008235998	5.384615421	10	158.1138916	403.8873596	984.8858032	S	10.87334919
no-basalt	basalt	North	335619.761	7401741.232	0.039999999	0	0	0	1.690002441	7.957747155	0.514528334	0.011981431	4.375	6	916.8560181	353.5534058	2386.026855	N	9.170125961
no-basalt	basalt	North	340474.961	7396261.072	0.075555556	0	0	0	1.900024414	0	0.311077416	0.006971559	5	3	749.1661987	711.5124512	650	W	11.27901649
no-basalt	basalt	North	338779.281	7403557.872	0.008888889	0	0	0	1.220001221	0	0.912478149	0.006168573	5	6	2101.338867	2999.270752	4160.904297	W	12.04915714
no-basalt	basalt	North	336394.801	7401115.152	0.031111112	0	0	0	1.430023193	0	0.231618479	0.016006872	4.375	6	1379.311523	150	1454.518799	W	10.1517458
no-basalt	basalt	North	338270.801	7402778.352	0.031111112	0.004444445	0	0	2.640014648	0	0.976288974	0.005038225	5	6	2275.137207	2110.094727	3240.466797	S	12.39581394
no-basalt	basalt	North	335152.721	7404806.672	0.026666667	0	0	0	0.920013428	0	0.836910963	0.007178211	5	10	515.3881836	2192.316162	5346.143555	S	8.796946526
no-basalt	basalt	North	343948.081	7398016.112	0.039999999	0	0	0	2.290008545	0	0.999328434	0.007402721	4.666666508	3	1747.319458	2462.214355	3188.357666	W	10.36415386
no-basalt	basalt	North	342571.601	7396581.392	0.035555556	0	0	0	1.359985352	0	0.85134995	0.007321335	5.833333492	10	581.4851685	962.0941162	1428.504517	E	10.7043066
no-basalt	basalt	North	341148.081	7401886.832	0.06666667	0	0	0	2.429992676	0	0.693496943	0.005092628	5	3	491.1720886	4268.782227	4606.51709	E	9.801715851
no-basalt	basalt	North	336512.401	7402394.192	0.031111112	0	0	0	1.449981689	0	0.722334325	0.008520226	4.375	6	1103.687012	626.49823	2643.033203	S	12.04469299
no-basalt	basalt	North	336689.361	7402982.192	0.004444445	0	0	0	1.040008545	0	0.909454882	0.006200595	4.666666508	6	1250.999634	1241.219116	3214.031494	S	12.14370155
no-basalt	basalt	North	340859.121	7399124.912	0.040000001	0.013333334	0	0	3.519989014	0	0.049467638	0.033173934	5.384615421	3	35.35533905	1480.287109	2639.365479	E	7.926403999
no-basalt	basalt	North	337514.801	7402092.912	0.039999999	0	0	0	2.029998779	0	0.991780877	0.00775158	5	6	1982.737915	1097.724854	2348.536865	S	10.06589985
no-basalt	basalt	North	339418.801	7398676.912	0.062222226	0.004444445	0	0	2.589996338	0	0.593712866	0.003549684	5.384615421	3	1110.46167	1690.599121	2596.752686	S	11.53681564
no-basalt	basalt	North	337639.121	7401353.712	0.062222226	0.004444445	0	0	3.089996338	0	0.933721781	0.005612268	5	6	1285.496094	1050	1685.415405	S	11.44746208
no-basalt	basalt	North	339367.281	7401267.472	0.057777777	0	0	0	2.110015869	0	0.618708253	0.005218259	5	3	1263.427856	2689.098389	2753.406982	S	12.33171654
no-basalt	basalt	North	339292.241	7402175.792	0.048888888	0	0	0	1.779998779	0	0.750229955	0.00424117	4.666666508	6	1200	2789.265137	3289.756836	S	13.27262497
no-basalt	basalt	North	341272.401	7399687.152	0.062222224	0	0	0	2.489990234	0	0.468653232	0.013323862	5.384615421	3	581.4851685	2116.158203	3202.440674	E	9.976419449
no-basalt	basalt	North	341141.361	7400444.272	0.137777772	0.044444446	0	0	3	0	0.454081923	0.007288259	5.384615421	3	665.6763306	2828.427246	3950	S	10.79899502
no-basalt	basalt	North	336224.561	7401049.072	0.142222226	0	0	0	1.929992676	0	0.554024458	0.018723818	4.375	6	1453.444214	333.5415955	1470.756592	W	8.860807419
no-basalt	basalt	North	341522.161	7395863.472	0.008888889	0.004444445	0	0	3.139984131	0	0	0.01480836	5.384615421	10	125	728.8690186	382.4264526	E	10.61197186
no-basalt	basalt	North	338845.361	7403607.152	0.031111112	0	0	0	0.989990234	0	0.909212887	0.006141047	5	6	2090.006104	3069.710938	4227.366211	W	12.61839581
no-basalt	basalt	North	340005.681	7397528.912	0.048888888	0	0	0	0.980010986	0	0.347944051	0.003949103	5.384615421	8	665.6763306	728.8690186	1538.871338	S	12.66287899
no-basalt	basalt	North	336986.161	7402762.672	0.044444446	0	0	0	2.100006104	0	0.925513148	0.008041658	4.666666508	6	1550	1179.247681	2975	S	11.34392548
no-basalt	basalt	North	337590.961	7398811.312	0.124444446	0.004444445	0	0	2.950012207	0	0	0.022020176	4.666666508	8	223.6067963	1367.707886	1076.162109	S	12.37940121
no-basalt	basalt	North	338338.001	7402956.432	0.017777778	0	0	0	0.940002441	0	0.961872399	0.006543078	5	6	2246.107666	2275.549316	3430.834473	W	12.02512074
no-basalt	basalt	North	336509.041	7404438.192	0.062222224	0	0	0	2.079986572	0	0.982227027	0.005427009	4.666666508	6	1587.647583	2083.866699	4674.197754	S	11.68390846
no-basalt	basalt	North	338377.201	7398314.032	0.124444447	0	0	0	2.299987793	0	0.299934	0.010322763	5.833333492	10	201.5564423	2248.47168	1962.937988	S	11.35509777
no-basalt	basalt	North	340771.761	7395892.592	0.071111113	0	0	0	1.839996338	0	0.220704973	0.012757645	5.833333492	11	378.318634	707.548584	350	W	10.44927216
no-basalt	basalt	North	336894.321	7399971.632	0.015	0.005	0	0	2.549987793	0	0	0.016746119	4.375	7	230.4886169	25	201.5564423	S	9.765534401
no-basalt	basalt	North	338614.641	7404121.232	0.004444445	0	0	0	0.809997559	0	0.938369453	0.005456839	5	6	2583.118164	3253.459473	4602.852051	W	13.7583704
no-basalt	basalt	North	337467.761	7403290.192	0.044444446	0	0	0	2.479980469	0	0.998262286	0.006897597	5	6	2055.024414	1880.325684	3525.709229	S	9.820405006
no-basalt	basalt	North	336134.961	7402031.312	0.031111112	0	0	0	1.049987793	0	0.383437186	0.01317662	4.375	6	921.9544678	158.1138916	2405.202637	S	12.78127098
no-basalt	basalt	North	338831.921	7402110.832	0.039999999	0	0	0	1.360015869	0	0.802230775	0.005593402	4.666666508	6	1650.757446	2335.192627	2940.344482	W	12.37504768
no-basalt	basalt	North	343472.081	7396051.632	0.062222224	0	0	0	2.079986572	0	0.454728276	0.005079961	5.384615421	10	1622.112793	2001.56189	2325	S	10.4275732
no-basalt	basalt	North	335284.881	7401874.512	0.088888891	0	0	0	1.809997559	0	0.559666812	0.000549361	4.375	6	750	500	2682.466064	N	10.12660885
no-basalt	basalt	North	339723.441	7400886.672	0	0	0	0	0.360015869	0	0.42142269	0.005730595	4.666666508	3	784.6177368	2936.090088	2892.338867	S	13.19721794
no-basalt	basalt	North	336635.601	7405230.032	0.039999999	0	0	0	1.320007324	0	0.996037424	0.005098936	4.666666508	6	2035.927368	2853.177979	5461.227051	S	10.9796896
no-basalt	basalt	North	337550.641	7401266.352	0.004444445	0	0	0	0.810028076	0	0.907059431	0.00675897	5	6	1171.804199	975.3204346	1565.646851	S	10.81809235
no-basalt	basalt	North	335292.721	7402833.232	0.204444438	0	0	0	2.299987793	0	0.165178284	0.011989582	4.666666508	10	150	250	3491.775879	W	9.100981712
no-basalt	basalt	North	341527.761	7397311.632	0.06666667	0	0	0	1.649993896	0	0.204200551	0.007917757	5.384615421	10	150	335.4101868	916.8560181	S	10.83799553
no-basalt	basalt	North	339659.601	7401540.752	0.142222216	0.004444445	0	0	3.019989014	0	0.609574914	0.006098834	4.375	3	995.6153564	3060.739258	3154.857422	S	11.47751713
no-basalt	basalt	North	334818.961	7404030.512	0.115555562	0.039999999	0	0	3.270019531	0	0.649886787	0.008884193	4.666666508	10	70.7106781	1533.174805	4774.214355	W	14.30574226
no-basalt	basalt	North	336561.681	7400770.192	0	0	0	0	0.119995117	0	0.00230677	0.018440235	4.375	6	1009.021729	25	1063.602295	S	15.63822842
no-basalt	basalt	North	341009.201	7398085.552	0.031111112	0	0	0	1.339996338	0	0.149756715	0.007019029	5.384615421	3	175	527.3755493	1604.875366	E	10.89018536
no-basalt	basalt	North	336213.361	7405977.072	0.022222223	0	0	0	1.040008545	0	0.988040209	0.005323816	4.666666508	6	2026.388306	3432.928955	6248.25	S	11.75596619
no-basalt	basalt	North	337487.921	7405804.592	0.013333334	0	0	0	0.790008545	0	0.995657504	0.004638739	5	6	3046.309326	3765.800049	6041.781738	S	11.07966137
no-basalt	basalt	North	342210.961	7399920.112	0	0	0	0	0.1	0	0.848442674	0.006271638	4.666666508	3	1549.59668	2711.318848	3589.742188	E	10.58746338
no-basalt	basalt	North	337925.841	7400838.512	0.039999999	0	0	0	1.279998779	0	0.84430778	0.0067435	5	6	941.0764771	1202.081543	1382.931763	S	10.52825165
no-basalt	basalt	North	343790.161	7397849.232	0.102222225	0.022222223	0	0	3.070007324	0	0.970771611	0.007159748	5	3	1552.41748	2256.241455	2974.054443	S	11.66322994
no-basalt	basalt	North	335589.521	7401443.312	0.022222223	0	0	0	1.039978027	7.957747155	0.738140345	0.017744526	4.375	6	1201.301392	610.3277588	2163.908691	S	8.002802849
no-basalt	basalt	North	341468.401	7398613.072	0.004444445	0	0	0	0.549987793	0	0.615505576	0.010925722	5.384615421	3	626.9968262	1215.010254	2149.709229	E	9.87153244
no-basalt	basalt	North	339668.561	7397505.392	0.017777778	0	0	0	0.690002441	0	0.971039295	0.00636753	5.384615421	8	452.7692871	1079.641113	1796.176514	S	11.44229889
no-basalt	basalt	North	336425.041	7401306.672	0.133333333	0.017777778	0	0	2.91998291	7.957747155	0.213036835	0.030283209	4.375	6	1500	127.4754868	1621.149292	W	7.176724911
no-basalt	basalt	North	339534.161	7397550.192	0.008888889	0	0	0	0.629974365	0	0.912900805	0.003555286	5.833333492	8	340.0367737	1201.04126	1927.595703	S	13.29127502
no-basalt	basalt	North	337623.441	7404209.712	0.062222224	0	0	0	1.510009766	0	0.986962497	0.003219302	5	6	2493.240967	2665.168701	4462.202637	S	13.16947269
no-basalt	basalt	North	338268.561	7402536.432	0.008888889	0	0	0	0.769989014	0	0.96960187	0.004374729	5	6	2236.347412	1972.30835	3010.502441	S	12.48599339
no-basalt	basalt	North	343136.081	7396560.112	0.022222223	0	0	0	0.730010986	0	0.778009474	0.004501754	5.384615421	10	1133.854004	1511.001343	2001.405762	S	12.50196743
no-basalt	basalt	North	341692.401	7398685.872	0.084444441	0	0	0	1.440002441	0	0.952648461	0.00595195	5	3	850	1415.980225	2267.708008	S	9.428642273
no-basalt	basalt	North	341691.281	7399799.152	0.017777778	0	0	0	1.130004883	0	0.760379791	0.002712987	5.384615421	3	1012.422852	2350.531738	3345.519287	E	9.068886757
no-basalt	basalt	North	336484.401	7403590.352	0	0	0	0	0.490020752	0	0.898647428	0.005605203	4.666666508	6	1208.304565	1397.54248	3832.753662	S	12.38608456
no-basalt	basalt	North	338614.641	7404121.232	0.004444445	0	0	0	0.809997559	0	0.938369453	0.005456839	5	6	2583.118164	3253.459473	4602.852051	W	13.7583704
no-basalt	basalt	North	343665.841	7396292.432	0.022222223	0	0	0	1.33001709	0	0.415019661	0.00550713	5.384615421	10	1715.553833	2095.381836	2526.11377	W	11.58051586
no-basalt	basalt	North	340746.001	7397878.352	0	0	0	0	0.1	0	0	0.007589282	5.384615421	3	50	250	1456.021973	S	15.9158392
no-basalt	basalt	North	341045.041	7400294.192	0.008888889	0	0	0	0.570007324	0	0.341321468	0.004211768	5	3	642.7480469	2666.927246	3801.315674	S	12.32927799
no-basalt	basalt	North	337373.681	7405595.152	0.008888889	0	0	0	1.679992676	0	0.984356284	0.005380259	5	6	2840.884521	3508.917236	5809.098633	S	12.90794277
no-basalt	basalt	North	343176.401	7398456.272	0.008888889	0	0	0	1.130004883	0	0.987275064	0.003139507	4.666666508	3	1364.047241	2086.264648	2846.598877	S	12.41097069
no-basalt	basalt	North	339022.321	7397728.272	0.022222223	0	0	0	0.820007324	0	0.718580008	0.007882483	5.833333492	8	340.0367737	1727.896118	2465.385498	S	10.26056004
no-basalt	basalt	North	336134.961	7402031.312	0.031111112	0	0	0	1.049987793	0	0.383437186	0.01317662	4.375	6	921.9544678	158.1138916	2405.202637	S	12.78127098
no-basalt	basalt	North	337780.241	7400286.352	0.062222224	0	0	0	1.489990234	0	0.605537832	0.003016389	5.833333492	10	482.8302002	921.9544678	901.3878174	S	12.28983307
no-basalt	basalt	North	338699.761	7398460.752	0.026666667	0	0	0	1.869995117	0	0.742564201	0.00515511	5.833333492	8	536.7727661	2209.779297	2085.21582	S	10.68705368
no-basalt	basalt	North	341813.361	7399585.232	0.035555556	0	0	0	0.839996338	0	0.845394135	0.004253569	5.384615421	3	1068.000488	2226.684814	3172.636963	W	9.585788727
no-basalt	basalt	North	335959.121	7401079.312	0.12888889	0	0	0	1.519989014	0	0.960477531	0.021125188	4.117647171	6	1636.497925	575.5432129	1655.483276	W	7.574915886
no-basalt	basalt	North	343858.481	7397123.472	0.017777778	0	0	0	1.119995117	0	0.517919242	0.00689822	5	10	1608.182129	2177.297607	2795.755859	W	12.61805725
no-basalt	basalt	North	341670.001	7398508.912	0.008888889	0	0	0	0.839996338	0	0.983064353	0.005504448	5.384615421	3	838.5255127	1272.792236	2091.948975	S	9.430093765
no-basalt	basalt	North	341938.801	7398854.992	0	0	0	0	0.1	0	0.778553009	0.004656345	5.384615421	3	1100	1714.825073	2506.117432	S	13.95706081
no-basalt	basalt	North	343221.201	7399458.672	0.04888889	0.004444445	0	0	2.550018311	0	0.989631653	0.002595528	4.666666508	3	2226.263672	2885.849121	3627.154541	S	11.05198193
no-basalt	basalt	North	337336.721	7402741.392	0.040000001	0.013333334	0	0	3.269989014	0	0.982391238	0.004035627	5	6	1900	1378.858154	2965.214844	S	12.88660049
no-basalt	basalt	North	342819.121	7397693.552	0.022222223	0	0	0	0.840026855	0	0.944936216	0.00677288	5	3	581.4851685	1311.964111	2060.491455	S	11.46006584
no-basalt	basalt	North	334719.281	7403439.152	0.097777778	0.013333334	0	0	3.209991455	0	0.71693784	0.008223002	4.666666508	10	450.6939087	1079.641113	4300.944336	W	8.629496574
no-basalt	basalt	North	338220.401	7402365.072	0	0	0	0	0.369995117	0	0.991432607	0.003827926	5	6	2275.549316	1844.756104	2830.415039	S	13.55798626
no-basalt	basalt	North	336540.401	7402312.432	0.119999997	0	0	0	2.049987793	0	0.700069249	0.008220035	4.375	6	1147.006958	571.1829834	2564.785645	S	12.14019775
no-basalt	basalt	North	337046.641	7401882.352	0.168888889	0.053333335	0	0	3.759979248	7.957747155	0.826135337	0.009187649	4.666666508	6	1767.059692	590.0211792	2100	S	11.07268715
no-basalt	basalt	North	340429.041	7400590.992	0.013333334	0	0	0	1.270019531	0	0	0.005742751	5	3	0	2965.214844	3492.849609	S	16.33241844
no-basalt	basalt	North	334650.961	7404379.952	0.039999999	0	0	0	1.929992676	0	0.710617661	0.014321631	4.666666508	10	90.13877869	1913.929199	5154.185059	W	9.266877174
no-basalt	basalt	North	337184.401	7405710.512	0.048888888	0	0	0	2.179992676	0	0.975557446	0.0057635	5	6	2731.300049	3525.797607	5926.898438	S	12.47742462
no-basalt	basalt	North	335370.001	7403528.752	0.146666661	0	0	0	1.920013428	0	0.669018984	0.007720051	4.666666508	10	167.7050934	903.1195679	4086.945801	S	12.31554317
no-basalt	basalt	North	335664.561	7404271.312	0.062222224	0	0	0	1.110015869	0	0.880078077	0.00733564	4.666666508	6	749.1661987	1637.261353	4667.038574	S	12.63418674
no-basalt	basalt	North	334818.961	7404030.512	0.115555562	0.039999999	0	0	3.270019531	0	0.649886787	0.008884193	4.666666508	10	70.7106781	1533.174805	4774.214355	W	14.30574226
no-basalt	basalt	North	336436.241	7401333.552	0.311111115	0.06666667	0	0	3.430023193	0	0.225754872	0.031451456	4.375	6	1520.073975	134.6291199	1644.688477	W	7.195724964
no-basalt	basalt	North	338980.881	7398243.472	0.115555555	0	0	0	2.459991455	0	0.887463748	0.003430267	6.363636494	8	775.4031372	1850	2460.182861	S	10.50209904
no-basalt	basalt	North	335377.841	7405884.112	0.026666667	0	0	0	2.489990234	0	0.966467619	0.00542461	4.666666508	6	1285.739014	3250.384521	6306.346191	S	13.00920582
no-basalt	basalt	North	336110.321	7401997.712	0.062222224	0.008888889	0	0	3.020019531	0	0.312064439	0.014497658	4.375	6	937.083252	103.0776367	2367.620117	S	13.82323074
no-basalt	basalt	North	341843.601	7396126.672	0.039999999	0	0	0	1.690002441	0	0.295118332	0.010973952	5.384615421	10	226.3846436	675.4628296	700	E	10.56310749
no-basalt	basalt	North	337634.641	7405594.032	0.013333334	0	0	0	0.850006104	0	0.998567939	0.008254124	5	6	3092.329102	3665.122559	5830.952148	W	9.577008247
no-basalt	basalt	North	337132.881	7403734.832	0.048888888	0	0	0	1.200012207	0	0.987420917	0.005843406	4.666666508	6	1866.81543	2003.902466	3951.265625	S	11.63220882
no-basalt	basalt	North	337584.241	7401680.752	0.039999999	0	0	0	0.790008545	0	0.980723798	0.004729317	5	6	1594.717896	1019.803894	1978.004028	S	12.01901054
no-basalt	basalt	North	341272.401	7399687.152	0.062222224	0	0	0	2.489990234	0	0.468653232	0.013323862	5.384615421	3	581.4851685	2116.158203	3202.440674	E	9.976419449
no-basalt	basalt	North	338800.561	7403056.112	0	0	0	0	0.1	0	0.877390325	0.007344817	5	6	1835.245117	2718.110352	3725.083984	W	11.78202343
no-basalt	basalt	North	339192.561	7398297.232	0.062222224	0	0	0	1.869995117	0	0.991180003	0.003848013	5.833333492	8	825.3787231	1680.77356	2593.260498	S	12.98805332
no-basalt	basalt	North	337831.761	7403392.112	0.093333334	0	0	0	1.760009766	0	0.99018389	0.007194765	5	6	2441.822998	2194.595703	3687.817871	S	13.6860075
no-basalt	basalt	North	338987.601	7400559.632	0.031111112	0	0	0	1.390014648	0	0.608308911	0.005434798	5	3	1405.569214	2153.050293	2098.362549	S	11.46922398
no-basalt	basalt	North	339636.081	7399775.632	0.017777778	0	0	0	0.790008545	0	0.29340589	0.004948755	5.833333492	3	783.0229492	2415.056885	2600	S	12.35147667
no-basalt	basalt	North	343138.321	7398067.632	0.106666667	0.004444445	0	0	2.519989014	0	0.96429193	0.004240393	4.666666508	3	1055.047363	1790.251343	2545.707031	S	12.39450836
no-basalt	basalt	North	341272.401	7399687.152	0.062222224	0	0	0	2.489990234	0	0.468653232	0.013323862	5.384615421	3	581.4851685	2116.158203	3202.440674	E	9.976419449
no-basalt	basalt	North	337905.681	7398350.992	0.337777792	0.022222223	0	0	3.619995117	0	0	0.002582302	4.666666508	8	279.5084839	1921.262573	1629.800659	S	11.83925056
no-basalt	basalt	North	337125.041	7405856.112	0.008888889	0	0	0	0.66998291	0	0.975783885	0.005509404	5	6	2750.45459	3634.040527	6075.822754	S	12.03332901
no-basalt	basalt	North	343322.001	7398629.872	0.06666667	0	0	0	1.980010986	0	1	0.005404296	4.666666508	3	1578.171387	2298.096924	3058.288086	S	10.47887421
no-basalt	basalt	North	337093.681	7401094.992	0.088888895	0.044444446	0	0	4.229980469	7.957747155	0.6265167	0.008674175	4.375	6	1006.541077	525	1300.961182	S	11.38815689
no-basalt	basalt	North	341410.161	7400428.592	0.008888889	0	0	0	1.110015869	0	0.578053832	0.008849682	5	3	906.2284546	2880.212646	3959.561035	S	9.289142609
no-basalt	basalt	North	337502.481	7402175.792	0.026666667	0	0	0	1.549987793	0	0.995201528	0.005712863	5	6	2082.366455	1151.086426	2446.553711	S	9.86284256
no-basalt	basalt	North	338618.001	7400588.752	0.031111112	0	0	0	2.189971924	0	0.778508008	0.005379374	5.384615421	10	1360.606445	1796.002563	1766.529053	S	12.5895443
no-basalt	basalt	North	338605.681	7399513.552	0.004444445	0	0	0	0.879974365	0	0.854353368	0.006494592	5	8	797.652832	1789.203613	1590.990234	S	10.80746078
no-basalt	basalt	North	336083.441	7403978.992	0.048888888	0	0	0	2.470001221	0	0.947866738	0.00753982	4.666666508	6	1007.782166	1487.657593	4295.34668	S	12.40319061
no-basalt	basalt	North	338432.081	7404429.232	0.062222224	0	0	0	1.529998779	0	0.961191952	0.006309564	5	6	2934.493164	3385.447021	4856.181641	S	12.62447262
no-basalt	basalt	North	338325.681	7403402.192	0.008888889	0.013333334	0	0	3.279998779	0	0.955296814	0.003389638	5	6	2415.056885	2563.810791	3851.055176	W	11.76230335
no-basalt	basalt	North	340504.081	7400084.752	0.119999997	0	0	0	1.900024414	0	0.165484726	0.005133294	4.666666508	3	125	2460.310059	3487.925781	S	10.01031113
no-basalt	basalt	North	342374.481	7398410.352	0.062222224	0	0	0	2.070007324	0	0.751251578	0.007676712	5.384615421	3	977.8803711	1554.228149	2281.720947	S	11.24274445
no-basalt	basalt	North	335210.961	7403384.272	0.457777768	0.159999996	0	0	4.899993896	23.87324146	0.530275822	0.029268241	4.666666508	10	25	783.0229492	4013.804199	W	8.413028717
no-basalt	basalt	North	341148.081	7401886.832	0.06666667	0	0	0	2.429992676	0	0.693496943	0.005092628	5	3	491.1720886	4268.782227	4606.51709	E	9.801715851
no-basalt	basalt	North	335691.441	7404416.912	0.079999998	0	0	0	1.650024414	0	0.898420095	0.00730328	4.666666508	6	845.946228	1789.203613	4804.229492	S	12.59792042
no-basalt	basalt	North	341824.561	7396080.752	0.119999997	0	0	0	1.889984131	0	0.287054241	0.010524869	5.384615421	10	201.5564423	700.4462891	675	E	10.4980135
no-basalt	basalt	North	336129.361	7403106.512	0.186666667	0	0	0	2.279998779	0	0.771867096	0.00578132	5	10	721.5435181	825.3787231	3431.92749	S	12.37056923
no-basalt	basalt	North	339717.841	7397012.592	0.026666667	0	0	0	0.980010986	0	0.960559666	0.002622039	5.833333492	8	527.3755493	1138.529785	1518.634277	S	10.42868233
no-basalt	basalt	North	338447.761	7401975.312	0.004444445	0	0	0	0.709991455	0	0.914287388	0.007239587	5	6	2057.456055	1916.376831	2607.680908	W	11.87712574
no-basalt	basalt	North	340541.041	7401353.712	0.031111112	0	0	0	2.150024414	0	0.470757484	0.002984129	4.666666508	3	175	3730.365479	3838.049805	S	12.44417667
no-basalt	basalt	North	336036.401	7404299.312	0.128888886	0.008888889	0	0	2.899993896	0	0.971487403	0.006453809	4.666666508	6	1095.730347	1747.319458	4599.18457	S	11.96997929
no-basalt	basalt	North	340131.121	7400468.912	0	0	0	0	0.440002441	0	0.181730732	0.004415454	5	3	251.2468872	2888.013916	3172.636963	S	12.06594086
no-basalt	basalt	North	336161.841	7402294.512	0.062222224	0	0	0	2.279998779	7.957747155	0.548433661	0.007234994	4.375	6	805.0621338	390.5124817	2632.60791	S	12.18589211
no-basalt	basalt	North	341009.201	7398085.552	0.031111112	0	0	0	1.339996338	0	0.149756715	0.007019029	5.384615421	3	175	527.3755493	1604.875366	E	10.89018536
no-basalt	basalt	North	339647.281	7398455.152	0.031111112	0	0	0	1.540008545	0	0.391759336	0.005126037	5	3	805.0621338	1375	2480.04541	S	11.60562229
no-basalt	basalt	North	335589.521	7403623.952	0.035555556	0	0	0	1.209991455	7.957747155	0.738361835	0.007706462	4.666666508	10	403.1128845	982.9801636	4073.158936	S	12.70843792
no-basalt	basalt	North	336640.081	7404426.992	0.111111112	0	0	0	2.350006104	0	0.987191856	0.005255686	4.666666508	6	1699.448364	2149.563965	4663.15332	S	11.81119633
no-basalt	basalt	North	339683.121	7401338.032	0	0	0	0	0.459991455	0	0.556086659	0.006410599	4.666666508	3	982.3441772	3022.002686	3070.016357	S	12.00890541
no-basalt	basalt	North	343329.841	7398002.672	0.120000003	0.022222223	0	0	3.359985352	0	0.985049367	0.006949086	4.666666508	3	1197.131958	1929.378174	2676.868408	W	9.780603409
no-basalt	basalt	North	337531.601	7405385.712	0.013333334	0	0	0	1.390014648	0	0.995290339	0.00507398	5	6	2926.174805	3445.014648	5622.276855	S	12.2671175
no-basalt	basalt	North	338378.321	7398637.712	0.115555555	0	0	0	2.259979248	0	0.417826772	0.005819507	6.363636494	27	282.8427124	2018.043457	1741.407349	S	11.34389305
no-basalt	basalt	North	340886.001	7400981.872	0.035555556	0	0	0	1.149993896	0	0.435530335	0.002929209	4.666666508	3	246.2214508	3353.356445	4032.678955	S	13.62914276
no-basalt	basalt	North	338574.321	7403826.672	0.022222223	0	0	0	0.940002441	0	0.94113487	0.00578521	5	6	2445.020508	3022.933105	4327.600586	W	12.40627289
no-basalt	basalt	North	336717.361	7404611.792	0.062222226	0.004444445	0	0	2.539978027	0	0.990471661	0.005079676	4.666666508	6	1844.756104	2337.333008	4832.830566	S	10.45098209
no-basalt	basalt	North	338634.801	7398059.792	0.057777777	0	0	0	2.069976807	0	0.60224092	0.006339232	6.363636494	27	450.6939087	2142.574219	2316.381836	S	10.11876392
no-basalt	basalt	North	341504.241	7401155.472	0.017777778	0	0	0	0.729980469	0	0.801410079	0.011988586	5	3	801.5609741	3609.189697	4681.479492	S	8.992126465
no-basalt	basalt	North	340836.721	7401537.392	0.031111112	0	0	0	0.940002441	0	0.559258819	0.00775408	4.666666508	3	125	3901.281738	4183.599121	E	10.55053425
no-basalt	basalt	North	336568.401	7402248.592	0.062222226	0.004444445	0	0	2.570007324	0	0.695753038	0.007325802	4.375	6	1193.995361	514.7814941	2486.589111	S	12.34729958
no-basalt	basalt	North	335446.161	7405346.512	0.013333334	0	0	0	1.089996338	0	0.929959297	0.006366419	4.666666508	6	1015.197021	2700	5762.37793	S	13.02483749
no-basalt	basalt	North	340246.481	7396206.192	0.013333334	0	0	0	1.070007324	0	0.3505086	0.004634718	6.363636494	3	941.0764771	941.0764771	875	W	9.882587433
no-basalt	basalt	North	342596.241	7396317.072	0.075555556	0	0	0	2.059997559	0	0.828926027	0.006389372	5.384615421	10	760.3453369	1110.46167	1451.938354	E	10.83954525
no-basalt	basalt	North	343701.681	7397261.232	0.039999999	0	0	0	1.629974365	0	0.711351097	0.00840031	5	10	1435.705322	2040.373779	2689.098389	W	11.9984684
no-basalt	basalt	North	339858.961	7400402.832	0	0	0	0	0.440002441	0	0.246927649	0.006372091	4.666666508	3	525	2909.682129	2893.311279	S	13.17487621
no-basalt	basalt	North	337652.561	7405353.232	0.079999998	0	0	0	2.390014648	0	0.999488711	0.004811194	5	6	3030.882568	3502.231689	5609.924316	S	11.26553059
no-basalt	basalt	North	342310.641	7400309.872	0.088888891	0	0	0	2.240020752	0	0.921163857	0.004010253	4.666666508	3	1796.002563	3104.230957	4001.406006	S	10.59953403
no-basalt	basalt	North	339695.441	7400691.792	0	0	0	0	0.1	0	0.381005734	0.004746179	5	3	743.3034668	2863.564209	2798.6604	S	13.322855
no-basalt	basalt	North	338699.761	7398460.752	0.026666667	0	0	0	1.869995117	0	0.742564201	0.00515511	5.833333492	8	536.7727661	2209.779297	2085.21582	S	10.68705368
no-basalt	basalt	North	341797.681	7398880.752	0.075555556	0	0	0	2.209991455	0	0.864462435	0.006940132	5.384615421	3	950	1632.482666	2486.463379	S	9.940136909
no-basalt	basalt	North	338082.641	7404485.232	0.031111112	0	0	0	1.099975586	0	0.969695866	0.006621802	5	6	3041.072998	3211.405518	4815.859375	W	12.12442684
no-basalt	basalt	North	340192.721	7399837.232	0.004444445	0	0	0	0.510009766	0	0.17603378	0.004782867	5.384615421	3	246.2214508	2267.708008	3150.396729	S	12.53154469
no-basalt	basalt	North	342828.081	7396938.672	0.066666665	0.013333334	0	0	3.25	0	0.923371196	0.00637134	5	3	743.3034668	1151.086426	1758.550415	E	9.372037888
no-basalt	basalt	North	336727.441	7403021.392	0.053333335	0	0	0	1.370025635	0	0.922505081	0.006664206	4.666666508	6	1302.161743	1286.953735	3234.675537	S	12.00850582
no-basalt	basalt	North	342262.481	7398217.712	0.102222219	0	0	0	1.670013428	0	0.664726794	0.007453221	5.384615421	3	775	1330.648315	2059.429443	S	11.34700584
no-basalt	basalt	North	337125.041	7405856.112	0.008888889	0	0	0	0.66998291	0	0.975783885	0.005509404	5	6	2750.45459	3634.040527	6075.822754	S	12.03332901
no-basalt	basalt	North	338278.641	7398428.272	0.102222219	0	0	0	1.839996338	0	0.24346666	0.009131969	5.384615421	8	237.1708221	2088.659912	1803.468872	S	10.75555134
no-basalt	basalt	North	341258.961	7396172.592	0	0	0	0	0.1	0	0.039890014	0.011166567	5.384615421	10	223.6067963	348.2097168	125	E	11.53460121
no-basalt	basalt	North	334943.281	7403375.312	0.115555553	0.004444445	0	0	2.640014648	0	0.630925357	0.00843904	4.666666508	10	261.0076599	901.3878174	4142.764648	W	10.29669094
no-basalt	basalt	North	335325.201	7402966.512	0.093333334	0	0	0	1.759979248	0	0.084200203	0.016805112	4.666666508	10	70.7106781	340.0367737	3578.145508	W	9.214282036
no-basalt	basalt	North	338604.561	7401002.032	0.022222223	0	0	0	0.920013428	0	0.816367865	0.005997305	5	6	1560.648926	1899.012939	1995.307007	S	11.48616409
no-basalt	basalt	North	339912.721	7398912.112	0.004444445	0	0	0	0.759979248	0	0.267779738	0.006400953	5	3	916.8560181	1518.634277	2716.845459	S	12.13549137
no-basalt	basalt	North	341899.601	7399661.392	0	0	0	0	0.100006104	0	0.797802269	0.001168199	5.384615421	3	1162.16394	2328.760254	3262.380127	S	15.59223747
no-basalt	basalt	North	340184.881	7399507.952	0.022222223	0.004444445	0	0	2.980010986	0	0.199632138	0.004488984	5	3	416.0829163	1954.002441	3158.025635	S	13.2029295
no-basalt	basalt	North	338292.081	7400370.352	0.004444445	0	0	0	0.550018311	7.957747155	0.922575057	0.005367205	5	8	982.3441772	1426.753296	1375.908813	S	12.15848732
no-basalt	basalt	North	340070.641	7396106.512	0.151351355	0.064864866	0	0	4.149993896	15.91549431	0.250537336	0.006356805	6.363636494	11	995.3014526	1138.529785	1054.751099	E	11.33614731
no-basalt	basalt	North	335690.321	7405458.512	0.06666667	0	0	0	1.279998779	0	0.95042181	0.005355222	4.666666508	6	1290.348877	2833.946045	5821.994629	S	11.473176
no-basalt	basalt	North	339101.841	7403554.512	0.026666667	0	0	0	1.239990234	0	0.882765293	0.00684868	4.375	2	1843.908936	3255.187988	4307.696289	W	13.71608162
no-basalt	basalt	North	335699.281	7405241.232	0.111111112	0	0	0	2.389984131	7.957747155	0.944489539	0.005137257	4.666666508	6	1173.935669	2609.717285	5602.900879	S	11.28541374
no-basalt	basalt	North	339492.721	7397948.912	0.164444448	0.013333334	0	0	3.029998779	0	0.874741316	0.005267831	5.384615421	8	548.8624268	1285.496094	2196.588379	S	13.02192593
no-basalt	basalt	North	339045.841	7402665.232	0.013333334	0	0	0	0.770019531	0	0.802579939	0.004529638	4.666666508	6	1491.643433	2717.19043	3502.231689	W	12.02382851
no-basalt	basalt	North	341049.521	7399784.592	0.004444445	0	0	0	0.600006104	0	0.245488256	0.008798694	5.384615421	3	425	2170.829346	3301.514893	S	12.2905817
no-basalt	basalt	North	335833.681	7405068.752	0.039999999	0	0	0	1.880004883	0	0.956620216	0.005164821	4.666666508	6	1234.908813	2453.823486	5398.900391	S	13.2080555
no-basalt	basalt	North	335895.281	7404087.632	0.124444447	0	0	0	2.25	0	0.919331074	0.007084901	4.666666508	6	872.1381836	1511.001343	4438.468262	S	12.5450592
no-basalt	basalt	North	335906.481	7401913.712	0.084444443	0.013333334	0	0	2.75	0	0.038880277	0.013430112	4.375	6	866.7468262	35.35533905	2381.438721	N	9.582158089
no-basalt	basalt	North	343227.921	7397933.232	0.106666669	0	0	0	2.369995117	0	0.972695291	0.0044824	4.666666508	3	1073.545532	1805.027832	2551.959961	S	12.324687
no-basalt	basalt	North	341031.601	7401462.352	0.026666667	0	0	0	0.660003662	0	0.636175573	0.005078223	5	3	325	3836.746582	4336.54541	E	11.58288479
no-basalt	basalt	North	336898.801	7403343.952	0.06666667	0	0	0	1.149993896	0	0.983374894	0.005218254	4.666666508	6	1504.160889	1587.647583	3551.407959	S	12.10343647
no-basalt	basalt	North	337634.641	7405594.032	0.013333334	0	0	0	0.850006104	0	0.998567939	0.008254124	5	6	3092.329102	3665.122559	5830.952148	W	9.577008247
no-basalt	basalt	North	340132.241	7397935.472	0.022222223	0.008888889	0	0	2.799987793	0	0.277170509	0.00500407	4.666666508	3	285.0438538	670.8203735	1761.391479	S	11.82463455
no-basalt	basalt	North	335216.561	7402365.072	0.09333333	0.044444446	0	0	3.589996338	0	0.359223604	0.011010012	4.666666508	10	250	335.4101868	3127.499023	W	8.938000679
no-basalt	basalt	North	339379.601	7401946.192	0.031111112	0	0	0	1.980010986	0	0.724966884	0.004662641	4.666666508	6	1122.775513	2835.930176	3185.121826	S	13.66204834
no-basalt	basalt	North	337640.241	7402489.392	0.048888888	0	0	0	1.440002441	0	0.970859051	0.005930645	5	6	2205.107666	1430.034912	2765.863525	S	11.21273422
no-basalt	basalt	North	336950.321	7403582.512	0.035555556	0	0	0	0.809997559	0	0.996935964	0.005702524	4.666666508	6	1652.460327	1775.528198	3800.08252	S	11.70750427
no-basalt	basalt	North	342169.521	7396054.992	0.017777778	0	0	0	1.259979248	0	0.86996603	0.003789787	5	10	552.2680054	954.5941162	1025	E	11.54973316
no-basalt	basalt	North	335152.721	7404806.672	0.026666667	0	0	0	0.920013428	0	0.836910963	0.007178211	5	10	515.3881836	2192.316162	5346.143555	S	8.796946526
no-basalt	basalt	North	339156.721	7397087.632	0.128888888	0.022222223	0	0	2.789978027	0	0.099708922	0.016114244	6.363636494	13	0	1652.460327	2064.128174	S	12.21617889
no-basalt	basalt	North	338983.121	7400214.672	0.048888888	0	0	0	2.320007324	0	0.633107245	0.003686896	5.384615421	3	1400	2103.717041	1995.776733	S	12.88430023
no-basalt	basalt	North	336257.041	7405325.232	0.06666667	0	0	0	2.350006104	0	0.98512274	0.005503191	4.666666508	6	1733.854126	2816.025635	5597.15332	S	11.99770546
no-basalt	basalt	North	338966.321	7398578.352	0.137777776	0	0	0	2.440002441	0	0.994327366	0.005219013	5.833333492	3	814.3248291	2013.237427	2242.348145	S	10.72998714
no-basalt	basalt	North	337463.281	7402671.952	0.044444446	0	0	0	2.100006104	0	1	0.004203203	5	6	2025	1414.213623	2906.243408	S	11.99255943
no-basalt	basalt	North	335440.561	7405978.192	0.022222223	0	0	0	0.689971924	0	0.973056316	0.00400344	4.666666508	6	1376.816895	3350	6390.813965	S	13.23969173
no-basalt	basalt	North	343220.081	7397560.272	0.017777778	0	0	0	2	0	0.978699207	0.004150896	4.666666508	3	933.4077148	1621.149292	2336.931885	S	12.37173557
no-basalt	basalt	North	337334.481	7401680.752	0.035555556	0	0	0	1.200012207	0	0.963678479	0.006088761	5	6	1575	776.2087402	1923.538452	S	10.39283657
no-basalt	basalt	North	337718.641	7399323.152	0.004444445	0	0	0	0.889984131	0	0.113341175	0.008492321	5	7	604.1522827	1065.950317	797.652832	S	12.20443821
no-basalt	basalt	North	341281.361	7399979.472	0	0	0	0	0.440002441	0	0.488757044	0.004957336	5.384615421	3	738.2411499	2413.503662	3503.212646	E	11.92067051
no-basalt	basalt	North	339596.881	7396594.832	0.035555556	0	0	0	0.939971924	0	0.524809659	0.007373836	6.363636494	13	388.1043701	1420.6073	1538.058838	S	9.542349815
no-basalt	basalt	North	339729.041	7401763.632	0.017777778	0	0	0	1.050018311	0	0.613347471	0.006512156	4.375	6	838.15271	3161.981201	3345.239258	W	11.11611843
no-basalt	basalt	North	341664.401	7400780.272	0	0	0	0	0.370025635	0	0.732824862	0.009872639	5	3	1035.91748	3283.005615	4331.931152	S	10.30110645
no-basalt	basalt	North	343278.321	7397586.032	0.053333335	0.008888889	0	0	3.390014648	0	0.964021206	0.00348346	4.666666508	3	1011.187439	1700.183838	2415.056885	S	13.11654377
no-basalt	basalt	North	337615.601	7405720.592	0.008888889	0	0	0	0.75	0	1	0.006878016	5	6	3120.296387	3752.082764	5952.835449	S	10.6027956
no-basalt	basalt	North	335333.041	7405793.392	0.008888889	0	0	0	0.58001709	0	0.955692589	0.006229065	4.666666508	6	1198.175659	3151.586914	6222.740723	S	12.47616482
no-basalt	basalt	North	335866.161	7405788.912	0.039999999	0	0	0	0.940002441	0	0.987158179	0.005065013	4.666666508	6	1629.800659	3175.295166	6104.557617	S	13.61810875
no-basalt	basalt	North	343921.201	7399226.832	0.06666667	0	0	0	1.989990234	0	0.694003403	0.00496424	4.666666508	3	2425	3146.625244	3906.804932	W	11.73763275
no-basalt	basalt	North	341687.921	7397265.712	0.142222228	0.013333334	0	0	2.980010986	0	0.197694778	0.01383101	5.384615421	10	0	250	950.3289185	S	11.37620068
no-basalt	basalt	North	337010.801	7404047.312	0.026666667	0	0	0	0.660003662	0	0.992685616	0.004258915	4.666666508	6	1878.330444	2088.659912	4250	S	12.44853878
no-basalt	basalt	North	335637.681	7405981.552	0.031111112	0	0	0	1.199981689	0	0.98491466	0.005793426	4.666666508	6	1554.228149	3354.567627	6345.273926	S	10.54204559
no-basalt	basalt	North	337575.281	7404778.672	0.048888888	0	0	0	2.020019531	0	0.98958528	0.00452563	5	6	2705.665283	3022.933105	5030.15918	S	13.60854244
no-basalt	basalt	North	341290.321	7397158.192	0.075555557	0.013333334	0	0	2.850006104	0	0.104117028	0.010055686	5	3	400	279.5084839	691.4658813	S	10.55408287
no-basalt	basalt	North	337916.881	7404537.872	0.026666667	0	0	0	0.990020752	0	0.985329151	0.010102198	5	6	2901.938965	3100.40332	4829.919922	W	12.18975735
no-basalt	basalt	North	340246.481	7396206.192	0.013333334	0	0	0	1.070007324	0	0.3505086	0.004634718	6.363636494	3	941.0764771	941.0764771	875	W	9.882587433
no-basalt	basalt	North	340803.121	7401135.312	0.155555561	0.057777777	0	0	4.479980469	31.83098862	0.451547682	0.00380057	4.666666508	3	125	3500.803467	4009.130127	S	12.95374584
no-basalt	basalt	North	338064.721	7404365.392	0.004444445	0	0	0	0.559997559	0	0.968362033	0.005255131	5	6	2963.317383	3106.444824	4688.416504	W	13.60411549
no-basalt	basalt	North	340048.241	7399615.472	0.008888889	0	0	0	0.739990234	0	0.189874887	0.00645929	5.384615421	3	485.4122314	2095.381836	3002.603027	S	13.16827774
no-basalt	basalt	North	339406.481	7402405.392	0.048888888	0	0	0	1.299987793	0	0.760365307	0.004804312	4.666666508	6	1079.641113	2972.583008	3539.950684	W	11.70915031
no-basalt	basalt	North	336063.281	7400943.792	0.013333334	0	0	0	1.570007324	0	0.993993878	0.016602473	4.117647171	6	1502.705811	500	1475.84729	W	7.567586422
no-basalt	basalt	North	339410.961	7403584.752	0.066666665	0.013333334	0	0	3.130004883	0	0.848726928	0.005638068	4.666666508	6	1644.878418	3510.697998	4481.141113	W	12.41462898
no-basalt	basalt	North	342187.441	7396133.392	0.084444441	0	0	0	1.829986572	0	0.845658183	0.004170462	5	10	575.5432129	921.9544678	1050	E	11.6953125
no-basalt	basalt	North	335163.921	7403822.192	0.182222221	0.026666667	0	0	2.870025635	0	0.709372103	0.004490938	4.666666508	10	103.0776367	1206.751831	4419.41748	S	12.80742073
no-basalt	basalt	North	343053.201	7397802.192	0.093333334	0	0	0	1.83001709	0	0.993238211	0.003885939	4.666666508	3	860.9587402	1590.793823	2336.931885	S	11.04559612
no-basalt	basalt	North	335473.041	7402880.272	0.284444444	0.017777778	0	0	3.699981689	0	0.226153031	0.022762885	4.666666508	10	25	250	3454.797363	E	10.69419575
no-basalt	basalt	North	335439.441	7401845.392	0.004444445	0	0	0	0.539978027	0	0.513827026	0.010622169	4.375	6	781.4249878	390.5124817	2570.019531	W	9.080069542
no-basalt	basalt	North	337184.401	7405710.512	0.048888888	0	0	0	2.179992676	0	0.975557446	0.0057635	5	6	2731.300049	3525.797607	5926.898438	S	12.47742462
no-basalt	basalt	North	338021.041	7400324.432	0.222222224	0	0	0	2.320007324	0	0.737020016	0.004722074	5.384615421	8	704.0064087	1147.279297	1107.361694	S	13.5903759
no-basalt	basalt	North	336365.681	7400877.712	0.071111113	0	0	0	2.089996338	0	0.415211558	0.025409829	4.375	6	1241.974243	200	1265.158081	W	8.713742256
no-basalt	basalt	North	334674.481	7404027.152	0.039999999	0	0	0	2.459991455	0	0.713590801	0.014420291	4.666666508	10	201.5564423	1600.195313	4844.391113	W	8.973092079
no-basalt	basalt	North	342346.481	7397059.632	0.026666667	0	0	0	1.220001221	0	0.494588792	0.006652807	5.833333492	10	375	651.9202271	1330.648315	E	10.78515625
no-basalt	basalt	North	340406.641	7396140.112	0	0	0	0	0.429992676	0	0.304910898	0.00715283	6.363636494	13	752.0804443	805.0621338	704.0064087	S	10.3241024
no-basalt	basalt	North	339218.321	7396977.872	0.186666667	0	0	0	2.049987793	0	0.012473327	0.020990821	6.363636494	13	35.35533905	1625	1988.875366	S	11.04882908
no-basalt	basalt	North	337933.681	7404971.312	0.008888889	0	0	0	0.649993896	0	0.983508825	0.005904932	5	6	3096.974365	3395.769531	5252.677734	W	11.88887501
no-basalt	basalt	North	339290.001	7400857.552	0	0	0	0	0.119995117	0	0.554963648	0.005121954	5	3	1178.187134	2522.028076	2493.616943	S	12.98473835
no-basalt	basalt	North	343559.441	7395879.152	0.062222224	0.026666667	0	0	3.679992676	0	0.285057127	0.005295877	5	4	1796.698364	2169.245361	2425.515381	S	11.04694271
no-basalt	basalt	North	340534.321	7396377.552	0.079999998	0	0	0	1.899993896	0	0.290386498	0.012428352	5	3	750	601.0407715	575	W	11.27735233
no-basalt	basalt	North	338016.561	7399541.552	0.084444443	0.013333334	0	0	3.359985352	0	0.412726223	0.009460062	5	7	711.0731201	1211.662109	995.3014526	S	12.16900921
no-basalt	basalt	North	338242.801	7402825.392	0	0	0	0	0.5	0	0.978665173	0.005290001	5	6	2310.438232	2120.288818	3277.575195	S	12.62422848
no-basalt	basalt	North	339931.761	7398538.032	0.084444445	0.008888889	0	0	2.909973145	0	0.26159364	0.005983687	4.666666508	3	601.0407715	1204.159424	2375.394531	W	12.7875309
no-basalt	basalt	North	338605.681	7404773.072	0.026666667	0	0	0	1.089996338	0	0.987704873	0.006512609	5.384615421	6	3057.163818	3750	5218.356934	S	11.69270802
no-basalt	basalt	North	338042.321	7404575.952	0.022222223	0	0	0	1.010009766	0	0.97486949	0.006875076	5	6	3036.54834	3230.034912	4903.060059	W	12.26945782
no-basalt	basalt	North	340965.521	7400369.232	0.004444445	0	0	0	0.639984131	0	0.331156105	0.005068071	5	3	548.2928467	2734.273193	3878.949707	S	12.34271431
no-basalt	basalt	North	339683.121	7401338.032	0	0	0	0	0.459991455	0	0.556086659	0.006410599	4.666666508	3	982.3441772	3022.002686	3070.016357	S	12.00890541
no-basalt	basalt	North	343755.441	7397092.112	0.026666667	0	0	0	0.720001221	0	0.603520691	0.008903626	5	10	1515.956787	2076.35498	2692.698486	W	11.02042007
no-basalt	basalt	North	336459.761	7401455.632	0.079999996	0.004444445	0	0	2.509979248	0	0.143210605	0.029744061	4.375	6	1559.246582	103.0776367	1755.348999	W	7.944108009
no-basalt	basalt	North	342682.481	7396383.152	0.039999999	0	0	0	1.239990234	0	0.845822752	0.005763356	5	3	790.569397	1162.970337	1550	E	11.00952816
no-basalt	basalt	North	337584.241	7402566.672	0.048888888	0	0	0	1.209991455	0	0.978032172	0.005776988	5	6	2151.307617	1437.228149	2828.979492	S	10.7619009
no-basalt	basalt	North	336185.361	7402011.152	0.124444444	0.048888888	0	0	4.040008545	0	0.438795686	0.011905611	4.375	6	976.281189	158.1138916	2364.450195	E	9.127630234
no-basalt	basalt	North	343802.481	7398745.232	0.017777778	0	0	0	1.680023193	0	0.839127362	0.007411662	4.666666508	3	2003.902466	2737.014648	3495.443359	W	10.60852909
no-basalt	basalt	North	338128.561	7402805.232	0.008888889	0	0	0	0.739990234	0	0.988770068	0.005241611	5	6	2402.602783	2025.617188	3218.792236	S	12.72793198
no-basalt	basalt	North	340026.961	7401435.472	0	0	0	0	0.320007324	0	0.495088279	0.004038749	4.375	3	667.0831909	3386.000488	3423.813721	S	12.77417278
no-basalt	basalt	North	340645.201	7399532.592	0	0	0	0	0.1	0	0	0.003901698	5	3	35.35533905	1902.629883	3090.711914	S	18.95614433
no-basalt	basalt	North	335625.361	7404913.072	0.071111113	0	0	0	1.730010986	0	0.918530047	0.006596268	4.666666508	6	995.6153564	2281.720947	5299.823242	S	11.60153389
no-basalt	basalt	North	340657.521	7397625.232	0	0	0	0	0.1	0	0.043097589	0.026181549	5	3	55.90169907	75	1244.236816	W	9.240444183
no-basalt	basalt	North	342086.641	7397835.792	0.044444446	0	0	0	1.529998779	0	0.533500075	0.005959619	5	3	412.3105469	916.8560181	1650.757446	S	11.98987865
no-basalt	basalt	North	337859.761	7400471.152	0.022222223	0	0	0	1.279998779	0	0.72841841	0.007162809	5.833333492	10	630.9714966	1044.62915	1065.950317	S	10.69551659
no-basalt	basalt	North	339104.081	7396914.032	0.06666667	0	0	0	1.510009766	0	0.166991979	0.016171126	6.363636494	13	75	1741.048584	2067.758301	W	8.388409615
no-basalt	basalt	North	340452.561	7400080.272	0.062222224	0	0	0	1.410003662	0	0.11222326	0.020997345	4.666666508	3	75	2465.385498	3438.113281	E	8.19922924
no-basalt	basalt	North	338419.761	7400450.992	0.057777777	0	0	0	1.619995117	0	1	0.005025726	5.384615421	10	1130.54187	1570.429932	1531.747314	S	12.07825184
no-basalt	basalt	North	339858.961	7400402.832	0	0	0	0	0.440002441	0	0.246927649	0.006372091	4.666666508	3	525	2909.682129	2893.311279	S	13.17487621
no-basalt	basalt	North	341281.361	7398745.232	0.026666667	0	0	0	1.179992676	0	0.316363722	0.013231042	5.384615421	3	450	1229.837402	2254.994385	E	9.960303307
no-basalt	basalt	North	343447.441	7398763.152	0.013333334	0	0	0	1.070007324	0	1	0.002639134	4.666666508	3	1754.458618	2474.873779	3235.061523	W	11.78352165
no-basalt	basalt	North	336067.761	7401723.312	0.124444447	0	0	0	2.190002441	0	0.324100703	0.015681498	4.375	6	1116.355713	145.7737885	2135.708252	N	8.77728653
no-basalt	basalt	North	337918.001	7404525.552	0.079999998	0	0	0	1.989990234	0	0.985329151	0.010102198	5	6	2901.938965	3100.40332	4829.919922	W	12.18975735
no-basalt	basalt	North	339912.721	7398912.112	0.004444445	0	0	0	0.759979248	0	0.267779738	0.006400953	5	3	916.8560181	1518.634277	2716.845459	S	12.13549137
no-basalt	basalt	North	339338.161	7400663.792	0.013333334	0	0	0	0.839996338	0	0.515873849	0.005541706	5	3	1073.83667	2516.570068	2460.817871	S	13.19166756
no-basalt	basalt	North	335111.281	7405983.792	0.004444445	0	0	0	0.569976807	0	0.950482488	0.006725613	4.666666508	6	1105.101807	3365.728027	6477.316406	S	11.80662251
no-basalt	basalt	North	341618.481	7400639.152	0	0	0	0	0.479980469	0	0.673183322	0.008585259	5	3	1035.91748	3125	4177.095215	S	10.07692337
no-basalt	basalt	North	337829.521	7404232.112	0.044444446	0	0	0	1.079986572	0	0.998098969	0.001108779	5	6	2706.473633	2863.67334	4521.338379	S	13.53691673
no-basalt	basalt	North	339528.561	7400085.872	0.031111112	0	0	0	1.959991455	0	0.371856928	0.007592068	5.384615421	3	850	2650	2517.935791	W	11.55533695
no-basalt	basalt	North	343244.721	7397606.192	0.039999999	0	0	0	2.070007324	0	0.961057842	0.003856214	4.666666508	3	965.9839478	1662.076904	2382.356934	S	12.93828011
no-basalt	basalt	North	338967.441	7396634.032	0.079999996	0.004444445	0	0	2.559997559	0	0.043474402	0.019932857	5.833333492	10	195.2562408	1973.100342	2164.486084	S	9.680360794
no-basalt	basalt	North	339820.881	7399938.032	0.008888889	0	0	0	0.649993896	0	0.241737545	0.004621144	5.384615421	3	579.8706665	2479.037109	2779.051025	S	13.78839302
no-basalt	basalt	North	339978.801	7399694.992	0.004444445	0	0	0	0.569976807	0	0.222162396	0.005738826	5.384615421	3	492.4429016	2182.887939	2950.423584	S	13.51527309
no-basalt	basalt	North	339538.641	7397385.552	0.017777778	0	0	0	1.239990234	0	0.911311626	0.007293629	5.833333492	8	325	1220.911499	1835.755859	S	12.00378799
no-basalt	basalt	North	334430.321	7405000.432	0	0	0	0	0.5	0	0.788358748	0.008760764	4.666666508	10	90.13877869	2576.941162	5814.04541	S	11.95471096
no-basalt	basalt	North	337624.561	7399907.792	0.017777778	0	0	0	1.33001709	0	0.338577837	0.007418122	5	7	335.4101868	728.8690186	588.4301147	S	11.33360386
no-basalt	basalt	North	339348.241	7400950.512	0.026666667	0	0	0	1.200012207	0	0.556085408	0.005364134	5	3	1162.16394	2593.862793	2582.755371	S	13.22877502
no-basalt	basalt	North	340691.121	7396153.552	0.320000008	0.035555556	0	0	3	0	0.288926035	0.009178541	5.384615421	8	503.1152649	555.0900879	427.9310608	S	10.93563557
no-basalt	basalt	North	335829.201	7403753.872	0.084444441	0	0	0	1.959991455	0	0.832591712	0.006246695	4.666666508	6	693.2711792	1185.854126	4138.009766	S	12.80696583
no-basalt	basalt	North	342244.561	7397220.912	0.079999996	0.004444445	0	0	2.549987793	0	0.434836745	0.006880388	5.833333492	10	201.5564423	585.2349854	1317.431274	E	11.97730827
no-basalt	basalt	North	338622.481	7405102.352	0.022222223	0	0	0	1.089996338	0	0.999359787	0.005331984	5.384615421	6	3336.353027	4006.01123	5553.039551	S	12.09674263
no-basalt	basalt	North	341338.481	7398763.152	0.048888888	0	0	0	1.649993896	0	0.387539893	0.012848499	5.384615421	3	500	1275	2283.774414	E	9.791534424
no-basalt	basalt	North	339994.481	7401838.672	0.053333335	0	0	0	2.329986572	0	0.569790602	0.004025979	4.666666508	10	577.1697998	3417.967285	3592.353027	S	9.273210526
no-basalt	basalt	North	342856.081	7400038.832	0.022222223	0.013333334	0	0	3.980010986	0	0.952972412	0.001886488	4.666666508	3	2206.382813	3205.561523	3946.913574	S	11.5322237
no-basalt	basalt	North	340373.041	7396492.912	0.137777781	0.004444445	0	0	2.570007324	0	0.333766878	0.006709198	5.384615421	8	950.3289185	753.7407227	756.6372681	W	11.53837204
no-basalt	basalt	North	335590.641	7404260.112	0.048888888	0.008888889	0	0	4.209991455	0	0.858500302	0.008011604	4.666666508	6	682.3671875	1629.800659	4688.883301	S	12.59717083
no-basalt	basalt	North	335670.161	7401405.232	0.235555559	0.159999996	0	0	4.329986572	31.83098862	0.817118287	0.02119856	4.375	6	1243.231689	592.6634521	2096.723633	W	7.470266342
no-basalt	basalt	North	335244.561	7403869.232	0.013333334	0	0	0	1.350006104	0	0.726212204	0.00374239	4.666666508	10	190.3943329	1241.219116	4434.875977	S	13.04780579
no-basalt	basalt	North	335625.361	7404913.072	0.071111113	0	0	0	1.730010986	0	0.918530047	0.006596268	4.666666508	6	995.6153564	2281.720947	5299.823242	S	11.60153389
no-basalt	basalt	North	335552.561	7402730.192	0.328888893	0.071111113	0	0	3.579986572	7.957747155	0.343449116	0.009381475	4.666666508	10	125	141.4213562	3276.144775	E	12.28003693
no-basalt	basalt	North	337528.241	7402598.032	0.06666667	0	0	0	1.640014648	0	0.987282515	0.004937185	5	6	2100.595215	1415.980225	2844.29248	S	11.20437908
no-basalt	basalt	North	335645.521	7404663.312	0.097777776	0	0	0	2	0	0.90694499	0.007201812	4.666666508	6	893.378418	2032.547607	5058.470703	S	12.44501019
no-basalt	basalt	North	335598.481	7405032.912	0.026666667	0	0	0	1.399993896	0	0.921577752	0.00732487	4.666666508	6	995.3014526	2403.25293	5433.460938	S	11.49785995
no-basalt	basalt	North	340771.761	7395892.592	0.071111113	0	0	0	1.839996338	0	0.220704973	0.012757645	5.833333492	11	378.318634	707.548584	350	W	10.44927216
no-basalt	basalt	North	338867.761	7400333.392	0.071111113	0	0	0	1.640014648	0	0.683753073	0.005716356	5.384615421	3	1525	1990.759888	1906.075806	S	12.12320518
no-basalt	basalt	North	338985.361	7403571.312	0.008888889	0	0	0	0.739990234	0	0.895854771	0.006142988	5	6	1940.521851	3155.253662	4248.896973	S	13.79888821
no-basalt	basalt	North	341532.241	7399827.152	0	0	0	0	0.429992676	0	0.645968318	0.003707959	5.384615421	3	894.4271851	2340.939941	3373.796143	E	10.93532085
no-basalt	basalt	North	340886.001	7400981.872	0.035555556	0	0	0	1.149993896	0	0.435530335	0.002929209	4.666666508	3	246.2214508	3353.356445	4032.678955	S	13.62914276
no-basalt	basalt	North	338695.281	7401875.632	0.008888889	0	0	0	0.880004883	0	0.822170377	0.006787178	5	6	1820.885864	2137.755859	2670.674072	W	12.2116785
no-basalt	basalt	North	341273.521	7397468.432	0.031111112	0	0	0	1.860015869	0	0.156322837	0.008307972	5.384615421	3	443.0011292	442.295166	982.9801636	S	13.55789852
no-basalt	basalt	North	335606.321	7402932.912	0.102222219	0	0	0	1.349975586	0	0.45777148	0.005619906	4.666666508	10	175	335.4101868	3437.022705	S	12.30985546
no-basalt	basalt	North	337982.961	7403474.992	0.031111112	0	0	0	1.869995117	0	0.989032626	0.012863381	5	6	2603.483154	2351.728027	3795.803467	W	9.513866425
no-basalt	basalt	North	340894.961	7399842.832	0.013333334	0	0	0	1.260009766	0	0.189831346	0.006836121	5	3	320.1562195	2205.107666	3359.31543	S	13.18218136
no-basalt	basalt	North	342333.041	7397028.272	0.017777778	0	0	0	1.049987793	0	0.482707411	0.006499746	5.833333492	10	360.5551147	650.4805908	1320.037842	E	10.87490749
no-basalt	basalt	North	339744.721	7401231.632	0.093333334	0	0	0	1.440002441	0	0.512798488	0.006071254	4.666666508	3	910.0137939	3043.846436	3064.71875	W	11.31896782
no-basalt	basalt	North	340082.961	7396141.232	0.182222221	0.026666667	0	0	3.100006104	7.957747155	0.279685616	0.00861941	6.363636494	13	1006.23053	1106.797241	1027.740234	S	10.08400059
no-basalt	basalt	North	335644.401	7402956.432	0.053333333	0.004444445	0	0	2.689971924	0	0.499343574	0.005240918	4.666666508	10	201.5564423	369.120575	3450.090332	S	12.58729172
no-basalt	basalt	North	338764.721	7399417.232	0.062222224	0	0	0	2.369995117	0	0.899631798	0.006050952	5.384615421	8	813.1727905	1961.185791	1755.348999	S	11.07850647
no-basalt	basalt	North	340927.441	7395951.952	0.128888886	0.008888889	0	0	2.720001221	0	0.180282056	0.008726025	5.833333492	11	201.5564423	561.8051147	176.7767029	S	11.66164112
no-basalt	basalt	North	343227.921	7397933.232	0.106666669	0	0	0	2.369995117	0	0.972695291	0.0044824	4.666666508	3	1073.545532	1805.027832	2551.959961	S	12.324687
no-basalt	basalt	North	339206.001	7398182.992	0.044444446	0	0	0	1.019989014	0	0.968111634	0.006232406	5.833333492	8	725	1621.149292	2568.195068	W	11.70153999
no-basalt	basalt	North	340860.241	7399131.632	0.03111111	0.008888889	0	0	3.519989014	0	0.049467638	0.033173934	5.384615421	3	50	1505.199341	2664.230713	E	7.926403999
no-basalt	basalt	North	338219.281	7400758.992	0.026666667	0	0	0	1.360015869	0	0.92100507	0.005203173	5	6	1090.011475	1451.29248	1526.84314	S	12.43251419
no-basalt	basalt	North	336335.441	7403858.032	0.035555556	0.026666667	0	0	3.779998779	0	0.921338677	0.008129355	4.666666508	6	1188.486328	1505.406982	4126.514648	S	11.5658865
no-basalt	basalt	North	337775.761	7403767.312	0.022222223	0	0	0	0.690002441	0	1	0.004962057	5	6	2490.607178	2455.733154	4045.135986	S	14.05278015
no-basalt	basalt	North	341242.161	7399183.152	0.093333332	0.004444445	0	0	2.649993896	0	0.308707863	0.01355733	5.384615421	3	412.3105469	1628.649658	2701.851318	E	9.748563766
no-basalt	basalt	North	335450.641	7401575.472	0.031111112	0	0	0	2.300018311	0	0.661726773	0.03959484	4.375	6	1032.593872	561.8051147	2359.157715	E	6.439862728
no-basalt	basalt	North	341199.601	7400103.792	0.039999999	0	0	0	1.520019531	0	0.415317029	0.009805346	5.384615421	3	726.7221069	2515.57666	3625.344727	E	11.07959938
no-basalt	basalt	North	342394.641	7398697.072	0	0	0	0	0.369995117	0	0.855410576	0.007496489	5	3	1253.993652	1815.38562	2530.316162	S	10.62535191
no-basalt	basalt	North	337462.161	7404002.512	0.013333334	0	0	0	0.720001221	0	0.988458991	0.003325664	5	6	2271.838379	2427.060791	4246.321777	S	11.82966805
no-basalt	basalt	North	336932.401	7400823.952	0.079999998	0	0	0	1.989990234	0	0.410354048	0.005975271	4.375	6	806.225769	301.039856	1026.21875	S	11.9186058
no-basalt	basalt	North	337791.441	7404300.432	0.031111112	0	0	0	1.079986572	0	0.994201124	0.002333588	5	6	2694.554688	2865.527832	4586.733398	S	13.61487865
no-basalt	basalt	North	340254.321	7400817.232	0.013333334	0	0	0	0.720001221	0	0.257309884	0.005332138	5	3	257.3907471	3210.334717	3383.969482	S	12.78793907
no-basalt	basalt	North	336012.881	7404220.912	0.057777777	0	0	0	2.119995117	7.957747155	0.97518295	0.005922701	4.666666508	6	1039.831787	1668.270142	4531.142578	S	12.06371593
no-basalt	basalt	North	339931.761	7398538.032	0.084444445	0.008888889	0	0	2.909973145	0	0.26159364	0.005983687	4.666666508	3	601.0407715	1204.159424	2375.394531	W	12.7875309
no-basalt	basalt	North	338717.681	7399649.072	0.039999999	0	0	0	1.58001709	0	0.960364401	0.007678291	5	8	956.8829346	1858.258667	1677.9823	S	10.3431797
no-basalt	basalt	North	336160.721	7404490.832	0.031111112	0	0	0	1.049987793	0	0.989220917	0.005639303	4.666666508	6	1297.112183	1978.004028	4771.857422	S	13.49558926
no-basalt	basalt	North	338264.081	7405466.352	0.062222224	0	0	0	1.730010986	0	1	0.007521213	5.384615421	6	3611.26709	3977.515137	5805.708496	S	11.29425621
no-basalt	basalt	North	336845.041	7401203.632	0.075555554	0.004444445	0	0	2.980010986	0	0.485543132	0.009709573	4.375	6	1208.304565	261.0076599	1432.872925	S	11.39687061
no-basalt	basalt	North	340039.281	7399747.632	0.031111112	0	0	0	1.489990234	0	0.208859637	0.007000291	5.384615421	3	425	2213.594482	3000	W	12.69054985
no-basalt	basalt	North	338490.321	7404928.752	0.004444445	0	0	0	0.599975586	0	0.993502498	0.004859477	5.384615421	6	3271.849365	3800.08252	5350.233398	S	12.16577148
no-basalt	basalt	North	341561.361	7396350.672	0.102222219	0	0	0	2.229980469	0	0.047273416	0.013236393	5.384615421	10	251.2468872	335.4101868	425.7346497	E	11.08198929
no-basalt	basalt	North	336449.681	7405132.592	0.008888889	0	0	0	1.220001221	0	0.978471994	0.006029235	4.666666508	6	1812.456909	2683.397949	5378.196777	S	11.9103117
no-basalt	basalt	North	337816.081	7404103.312	0.071111113	0	0	0	1.470001221	0	0.99990195	0.003720221	5	6	2632.726563	2761.340332	4393.887695	S	10.62960911
no-basalt	basalt	North	338605.681	7399513.552	0.004444445	0	0	0	0.879974365	0	0.854353368	0.006494592	5	8	797.652832	1789.203613	1590.990234	S	10.80746078
no-basalt	basalt	North	337388.241	7404647.632	0.031111112	0	0	0	1.320007324	0	0.988083422	0.003757361	5	6	2460.310059	2775.900879	4862.612305	S	13.15455151
no-basalt	basalt	North	336381.361	7405673.552	0.022222223	0	0	0	1.079986572	0	0.986553133	0.00544275	4.666666508	6	1991.230713	3163.265869	5905.558594	S	11.4350481
no-basalt	basalt	North	342223.281	7398057.552	0.06666667	0	0	0	2.369995117	0	0.601654172	0.006341351	5.384615421	3	625	1173.935669	1906.895508	S	11.91184139
no-basalt	basalt	North	336976.081	7403991.312	0.031111112	0	0	0	0.869995117	0	1	0.004076192	4.666666508	6	1833.712036	2036.694702	4200	S	12.69451809
no-basalt	basalt	North	338194.641	7400043.312	0.14222222	0.031111112	0	0	3.269989014	0	0.758087933	0.005871955	5.384615421	8	853.3023682	1300	1176.860229	S	12.58214569
no-basalt	basalt	North	338696.401	7399058.832	0.160000004	0.039999999	0	0	4.179992676	7.957747155	0.976882935	0.005206177	5.833333492	8	548.2928467	2023.765015	1782.729736	S	11.81997871
no-basalt	basalt	North	341453.841	7401381.712	0.444444448	0.271111101	0	0	3.579986572	39.78873577	0.95629257	0.014645287	5	3	750	3819.44043	4705.382324	E	7.30505991
no-basalt	basalt	North	339768.241	7399018.512	0.026666667	0	0	0	1.260009766	0	0.297258019	0.0065858	5.384615421	3	1027.740234	1685.60083	2819.796143	S	11.59974957
no-basalt	basalt	North	336422.801	7404111.152	0.075555556	0	0	0	1.539978027	7.957747155	0.963929892	0.007324114	4.666666508	6	1355.774658	1754.458618	4363.055176	S	11.08382034
no-basalt	basalt	North	335930.001	7402903.792	0.111111112	0	0	0	1.620025635	0	0.648558497	0.007007919	4.666666508	10	500	548.8624268	3296.683838	S	12.02854347
no-basalt	basalt	North	337039.921	7405320.752	0.057777777	0	0	0	1.299987793	0	0.982513249	0.006126322	5	6	2432.719727	3104.230957	5525	S	10.96426105
no-basalt	basalt	North	335774.321	7405793.392	0.102222219	0.017777778	0	0	3.190002441	0	1	0.004183802	4.666666508	6	1556.036621	3164.253418	6123.775391	S	7.80589056
no-basalt	basalt	North	338022.161	7398803.472	0.06666667	0	0	0	1.639984131	0	0	0.019251186	5.384615421	8	25	1626.729736	1343.968018	S	11.66478825
no-basalt	basalt	North	336196.561	7404413.552	0.119999997	0	0	0	1.75	0	0.976898491	0.006675864	4.666666508	6	1285.739014	1917.35498	4693.679199	S	12.82146168
no-basalt	basalt	North	339379.601	7401946.192	0.031111112	0	0	0	1.980010986	0	0.724966884	0.004662641	4.666666508	6	1122.775513	2835.930176	3185.121826	S	13.66204834
no-basalt	basalt	North	338988.721	7401260.752	0	0	0	0	0.399993896	0	0.692244768	0.005069564	5	6	1599.41394	2332.514648	2445.020508	S	12.48922348
no-basalt	basalt	North	339759.281	7400285.232	0.026666667	0	0	0	1.360015869	0	0.273668706	0.006558696	4.666666508	3	625	2823.672363	2770.491699	S	12.46489525
no-basalt	basalt	North	342330.801	7398602.992	0.022222223	0	0	0	2.119995117	0	0.801501513	0.007582868	5.384615421	3	1176.063354	1726.991699	2440.415039	S	10.93479156
no-basalt	basalt	North	340714.641	7397701.392	0	0	0	0	0.140014648	0	0	0.006699082	5.384615421	3	0	79.0569458	1296.630249	S	17.92943573
no-basalt	basalt	North	343326.481	7396433.552	0.09777778	0.008888889	0	0	3.130004883	0	0.661701083	0.003563228	5.384615421	10	1360.147095	1739.252686	2200	S	12.39767551
no-basalt	basalt	North	337160.881	7403004.592	0.111111112	0	0	0	2.200012207	0	0.961133301	0.007332018	4.666666508	6	1726.629639	1484.082275	3227.421631	S	11.53602886
no-basalt	basalt	North	341478.481	7400510.352	0.106666666	0.008888889	0	0	2.639984131	0	0.611558378	0.008824452	5	3	948.6832886	2971.216064	4040.188477	S	9.260569572
no-basalt	basalt	North	338656.081	7401773.712	0.013333334	0	0	0	0.630004883	0	0.832568169	0.00592972	5	6	1868.321411	2093.143555	2557.58667	W	11.49259949
no-basalt	basalt	North	339489.361	7401919.312	0.133333331	0.004444445	0	0	2.979980469	0	0.708613396	0.005711573	4.375	6	1030.776367	2930.976807	3243.166016	W	11.93659306
no-basalt	basalt	North	338625.841	7396967.792	0.124444447	0	0	0	2.479980469	0	0.018117329	0.023972087	5	8	50	2191.603271	2540.915039	E	8.541129112
no-basalt	basalt	North	335848.241	7401838.672	0.071111109	0.008888889	0	0	3.660003662	0	0.267767906	0.011304653	4.375	6	894.4271851	141.4213562	2350.531738	W	9.59930706
no-basalt	basalt	North	341715.921	7399890.992	0.09777778	0.008888889	0	0	2.859985352	0	0.713178813	0.000761995	5.384615421	3	1073.83667	2452.167236	3448.27832	E	11.42793655
no-basalt	basalt	North	339010.001	7401783.792	0.035555556	0	0	0	1.129974365	0	0.748972058	0.00493914	5	6	1521.923218	2443.486328	2810.805176	S	12.98415756
no-basalt	basalt	North	336916.721	7405131.472	0.013333334	0	0	0	1.139984131	0	0.997603476	0.005619284	4.666666508	6	2253.469482	2890.069092	5350.525879	S	11.04701519
no-basalt	basalt	North	342830.321	7396825.552	0.057777777	0	0	0	2.399993896	0	0.9272995	0.005177929	5	3	800	1159.741333	1735.655396	E	9.901826859
no-basalt	basalt	North	340642.961	7396134.512	0.124444447	0	0	0	2.179992676	0	0.281962991	0.007891548	5.384615421	8	538.5164795	610.3277588	480.884613	S	11.74903965
no-basalt	basalt	North	338880.081	7398000.432	0.026666667	0	0	0	0.989990234	0	0.725591123	0.005998531	7	27	638.8466187	1887.624146	2529.45166	S	11.20602226
no-basalt	basalt	North	340033.681	7398675.792	0.022222223	0	0	0	1.779998779	7.957747155	0.221087635	0.005621757	4.666666508	3	660.4922485	1261.942993	2459.674805	S	12.60415077
no-basalt	basalt	North	342532.401	7398637.712	0.026666667	0	0	0	1.470001221	0	0.902706206	0.007729946	5	3	1225.765015	1833.882568	2565.638428	S	11.04368591
no-basalt	basalt	North	338491.441	7405056.432	0.031111112	0	0	0	1.179992676	0	0.996730626	0.004649775	5.384615421	6	3370.181641	3877.015625	5470.660156	S	11.92280769
no-basalt	basalt	North	338327.921	7403547.792	0.004444445	0	0	0	0.58001709	0	0.949611187	0.003906374	5	6	2472.094238	2651.650391	3968.941895	S	11.6921587
no-basalt	basalt	North	338131.921	7398312.912	0	0	0	0	0.220001221	0	0.058031578	0.012665926	5	8	111.8033981	2090.006104	1800.173584	S	10.9984293
no-basalt	basalt	North	338021.041	7400324.432	0.222222224	0	0	0	2.320007324	0	0.737020016	0.004722074	5.384615421	8	704.0064087	1147.279297	1107.361694	S	13.5903759
no-basalt	basalt	North	338705.361	7398198.672	0.079999998	0.017777778	0	0	3.140014648	0	0.692714036	0.003756969	6.363636494	27	500.6246033	2098.362549	2282.131836	S	10.65367699
no-basalt	basalt	North	341942.161	7399364.592	0	0	0	0	0.1	0	0.830357969	0.002665298	5.384615421	3	1133.854004	2101.338867	2984.229492	S	14.83194637
no-basalt	basalt	North	339986.641	7399938.032	0.008888889	0	0	0	1.279998779	0	0.205052972	0.004293946	5.384615421	3	406.9704895	2419.194092	2953.811035	S	13.68727493
no-basalt	basalt	North	339805.201	7398987.152	0.044444446	0	0	0	2.320007324	0	0.28779754	0.006427672	5.384615421	3	989.0020142	1636.497925	2829.421143	S	12.03321838
no-basalt	basalt	North	342409.201	7397230.992	0.106666669	0.017777778	0	0	3.179992676	0	0.504640579	0.003186193	5.833333492	10	235.8495178	759.1113281	1479.231201	E	13.26414871
no-basalt	basalt	North	343241.361	7396752.752	0.062222224	0	0	0	2.269989014	0	0.85526675	0.005618214	5	8	1165.38623	1566.245605	2117.929443	S	8.486624718
no-basalt	basalt	North	338383.921	7403257.712	0	0	0	0	0.480010986	0	0.955343544	0.006129893	5	6	2304.885986	2500.125	3728.019043	S	10.89437866
no-basalt	basalt	North	338896.881	7404447.152	0.057777777	0	0	0	1.320007324	0	0.958735824	0.004302031	5.384615421	6	2631.539551	3678.484619	5004.498047	S	12.77793598
no-basalt	basalt	North	340658.641	7401733.392	0.031111112	0	0	0	0.800018311	0	0.55503881	0.003501018	4.666666508	3	0	4071.624268	4116.203125	S	10.2449007
no-basalt	basalt	North	341279.121	7396152.432	0	0	0	0	0.1	0	0.038008742	0.00985669	5.384615421	10	213.6000824	357.9455261	150	E	11.4669857
no-basalt	basalt	North	337019.761	7401307.792	0.106666669	0	0	0	1.610015869	0	0.690789461	0.004633097	4.375	6	1243.231689	425	1525	S	11.59098721
no-basalt	basalt	North	337513.681	7403231.952	0.084444441	0	0	0	1.660003662	0	0.988607109	0.009849781	5	6	2096.574707	1870.327515	3482.545898	S	9.883625031
no-basalt	basalt	North	339990.001	7401704.272	0.079999998	0	0	0	2.290008545	0	0.546593904	0.004218341	4.375	3	626.49823	3407.436768	3522.51709	S	10.58489323
no-basalt	basalt	North	339325.841	7403491.792	0.031111112	0	0	0	0.720001221	0	0.849882424	0.006051744	4.375	2	1626.729736	3391.625488	4356.604004	S	13.39580631
no-basalt	basalt	North	338730.001	7396597.072	0.25777779	0.031111112	0	0	3.809997559	0	0.005670145	0.016460532	5.384615421	10	320.1562195	2200.568115	2383.40625	S	9.03828907
no-basalt	basalt	North	338217.041	7399239.152	0.075555556	0	0	0	2.479980469	0	0.463984102	0.007994857	5.833333492	8	400.7804871	1522.539063	1276.959351	S	12.11166859
no-basalt	basalt	North	339379.601	7402695.472	0.022222223	0	0	0	0.649993896	0	0.787324905	0.004532496	4.375	2	1162.16394	3046.309326	3732.626465	W	12.08064651
no-basalt	basalt	North	336858.481	7403427.952	0.044444446	0	0	0	0.899993896	0	0.972514629	0.005361256	4.666666508	6	1510.173828	1612.451538	3652.139648	S	12.11401176
no-basalt	basalt	North	341242.161	7399183.152	0.093333332	0.004444445	0	0	2.649993896	0	0.308707863	0.01355733	5.384615421	3	412.3105469	1628.649658	2701.851318	E	9.748563766
no-basalt	basalt	North	338982.001	7397541.232	0.079999998	0	0	0	2.130004883	0	0.519836605	0.007012349	6.363636494	13	237.1708221	1751.606323	2392.697266	S	10.3003788
no-basalt	basalt	North	342226.641	7399108.112	0.044444446	0	0	0	2.260009766	0	0.867620468	0.005827278	5	3	1400.223145	2103.717041	2846.159668	E	10.83686543
no-basalt	basalt	North	335872.881	7403119.952	0.06666667	0	0	0	1.459991455	0	0.673948526	0.008275362	4.666666508	10	459.6194153	620.9871216	3510.163818	E	10.97962761
no-basalt	basalt	North	341002.481	7398816.912	0.03111111	0.008888889	0	0	3.550018311	0	0.14510417	0.005379459	5.384615421	3	175	1206.751831	2328.357666	S	12.01314163
no-basalt	basalt	North	342990.481	7396074.032	0.17777778	0.022222223	0	0	3.550018311	0	0.617234111	0.005749431	5	3	1226.019897	1582.126709	1850	S	10.16129589
no-basalt	basalt	North	334943.281	7403375.312	0.115555553	0.004444445	0	0	2.640014648	0	0.630925357	0.00843904	4.666666508	10	261.0076599	901.3878174	4142.764648	W	10.29669094
no-basalt	basalt	North	341911.921	7398281.552	0.031111112	0.004444445	0	0	3.009979248	7.957747155	0.618486047	0.005586397	5	3	728.0109863	1294.700684	1959.751343	S	13.45078278
no-basalt	basalt	North	342842.641	7399465.392	0	0	0	0	0.230010986	0	0.979295969	0.002162561	4.666666508	3	2034.852539	2706.473633	3426.459473	S	12.05598068
no-basalt	basalt	North	337982.961	7403474.992	0.031111112	0	0	0	1.869995117	0	0.989032626	0.012863381	5	6	2603.483154	2351.728027	3795.803467	W	9.513866425
no-basalt	basalt	North	342195.281	7399505.712	0.071111113	0	0	0	2.110015869	0	0.86902529	0.003429759	5	3	1407.346802	2370.258301	3202.050049	E	11.11476803
no-basalt	basalt	North	338967.441	7396634.032	0.079999996	0.004444445	0	0	2.559997559	0	0.043474402	0.019932857	5.833333492	10	195.2562408	1973.100342	2164.486084	S	9.680360794
no-basalt	basalt	North	341452.721	7400475.632	0.013333334	0	0	0	1.100006104	0	0.594118655	0.008385333	5	3	933.4077148	2940.769287	4013.181396	S	9.784463882
no-basalt	basalt	North	335316.241	7403376.432	0.057777777	0	0	0	1.970001221	0	0.527164698	0.030540952	4.666666508	10	70.7106781	760.3453369	3970.595215	E	10.80163097
no-basalt	basalt	North	340854.641	7401541.872	0.035555556	0	0	0	2.329986572	0	0.574050665	0.008715841	4.666666508	3	150	3902.002686	4206.319824	E	10.41435337
no-basalt	basalt	North	339408.721	7399042.032	0.079999998	0	0	0	2.25	0	0.46085757	0.006305614	5.384615421	3	1241.219116	1927.595703	2476.01001	S	11.5629282
no-basalt	basalt	North	339453.521	7397442.672	0.053333335	0	0	0	2.010009766	0	0.807173729	0.005051502	5.833333492	8	250	1286.953735	1925.649292	S	12.38427162
no-basalt	basalt	North	338921.521	7402755.952	0	0	0	0	0.490020752	0	0.816203117	0.004685964	4.666666508	6	1638.024658	2650.11792	3516.567871	W	11.54568005
no-basalt	basalt	North	338737.841	7397594.992	0.102222219	0	0	0	2.200012207	0	0.463322014	0.00594026	7	27	302.0761414	2000.15625	2640.075684	S	12.04738998
no-basalt	basalt	North	342385.681	7395983.312	0.031111112	0	0	0	1.369995117	0	0.631542444	0.004166867	5	4	785.0159302	1168.867065	1250	E	11.77573967
no-basalt	basalt	North	337650.321	7400556.272	0.035555556	0	0	0	0.849975586	0	0.64997834	0.008109104	5.833333492	10	555.0900879	878.2084351	995.6153564	S	11.06753635
no-basalt	basalt	North	336026.321	7401353.712	0.031111112	0	0	0	1.529998779	0	0.642512739	0.011277622	4.375	6	1409.12207	480.884613	1839.327271	W	10.50576687
no-basalt	basalt	North	341223.121	7396118.832	0	0	0	0	0.1	0	0.040335484	0.017561331	5.384615421	10	175	382.4264526	75	E	10.76989651
no-basalt	basalt	North	338450.001	7401140.912	0.053333335	0	0	0	1.649993896	0	0.884922028	0.006469182	5	6	1521.923218	1796.698364	1962.937988	S	12.40728092
no-basalt	basalt	North	339318.001	7398423.792	0.06666667	0	0	0	2.110015869	0	0.697861075	0.0057622	5.384615421	3	955.2486572	1622.112793	2632.726563	S	11.34288883
no-basalt	basalt	North	342930.001	7397631.952	0.026666667	0	0	0	1.75	0	0.939969182	0.00477599	5	3	680.0735474	1397.54248	2136.000977	S	11.5831461
no-basalt	basalt	North	339312.401	7400760.112	0	0	0	0	0.299987793	0	0.534471512	0.004791562	5	3	1123.053833	2517.190918	2475.126221	S	13.25612545
no-basalt	basalt	North	337550.641	7401266.352	0.004444445	0	0	0	0.810028076	0	0.907059431	0.00675897	5	6	1171.804199	975.3204346	1565.646851	S	10.81809235
no-basalt	basalt	North	338495.921	7397397.872	0.026666667	0	0	0	1.119995117	0	0.196605444	0.015531908	5.384615421	8	145.7737885	2261.222168	2761.340332	S	8.893256187
no-basalt	basalt	North	336815.921	7402456.912	0.066666666	0.008888889	0	0	3.360015869	0	0.819186509	0.005184785	4.666666508	6	1386.091553	832.1658325	2680.718262	S	12.34572124
no-basalt	basalt	North	337201.201	7403583.632	0.053333335	0	0	0	1.290008545	0	0.975604117	0.006830631	4.666666508	6	1889.609741	1991.230713	3804.027588	S	11.93830967
no-basalt	basalt	North	337672.721	7399167.472	0.071111113	0.017777778	0	0	3.260009766	0	0.066286914	0.009493213	4.666666508	7	500	1131.923096	849.2644043	S	12.33189774
no-basalt	basalt	North	335886.321	7401176.752	0.031111112	0	0	0	2.029998779	0	0.890975416	0.013142961	4.117647171	6	1518.222656	650	1780.449341	W	8.979847908
no-basalt	basalt	North	340168.081	7400775.792	0.008888889	0	0	0	0.530029297	0	0.265672028	0.005561872	5	3	335.4101868	3202.050049	3281.101318	S	12.44846439
no-basalt	basalt	North	336215.601	7403070.672	0.057777777	0	0	0	1.5	0	0.785038114	0.005733855	5	10	785.0159302	862.0469971	3365.449463	S	12.66757584
no-basalt	basalt	North	338014.321	7402409.872	0.004444445	0	0	0	0.630004883	0	1	0.004868973	5	6	2397.003418	1693.553955	2800.223145	S	12.465518
no-basalt	basalt	North	340284.561	7396496.272	0.093333332	0.004444445	0	0	2.649993896	0	0.359949708	0.005847972	5.384615421	8	1012.422852	828.4020386	831.0384521	W	11.80271626
no-basalt	basalt	North	338822.961	7397342.992	0	0	0	0	0.1	0	0.418340772	0.019311164	6.363636494	13	201.5564423	1944.543701	2475.505127	S	6.946740627
no-basalt	basalt	North	341975.761	7399090.192	0.191111118	0.035555556	0	0	3.809997559	0	0.803497612	0.003658715	5.384615421	3	1150	1914.418945	2735.415771	S	14.13319302
no-basalt	basalt	North	342863.921	7396458.192	0.053333335	0	0	0	1.83001709	0	0.851836741	0.004736198	5.384615421	10	906.2284546	1286.953735	1725	E	10.23731136
no-basalt	basalt	North	340336.081	7398806.832	0.008888889	0	0	0	1.240020752	0	0.215832472	0.005705707	5	3	498.12146	1241.219116	2458.785156	S	13.69710064
no-basalt	basalt	North	337831.761	7403392.112	0.093333334	0	0	0	1.760009766	0	0.99018389	0.007194765	5	6	2441.822998	2194.595703	3687.817871	S	13.6860075
no-basalt	basalt	North	337340.081	7403517.552	0.06666667	0	0	0	1.350006104	0	0.991309762	0.006148808	5	6	1985.100708	2003.278564	3737.061035	S	11.12970066
no-basalt	basalt	North	335163.921	7403822.192	0.182222221	0.026666667	0	0	2.870025635	0	0.709372103	0.004490938	4.666666508	10	103.0776367	1206.751831	4419.41748	S	12.80742073
no-basalt	basalt	North	338835.281	7401208.112	0.013333334	0	0	0	1.019989014	0	0.734437346	0.005096641	5	6	1717.738281	2174.425049	2295.78418	S	12.54612446
no-basalt	basalt	North	334854.801	7405270.352	0.146666661	0	0	0	2.050018311	0	0.847971022	0.006958543	4.375	8	575.5432129	2687.238281	5872.925293	S	8.711898804
no-basalt	basalt	North	338064.721	7404365.392	0.004444445	0	0	0	0.559997559	0	0.968362033	0.005255131	5	6	2963.317383	3106.444824	4688.416504	W	13.60411549
no-basalt	basalt	North	341143.601	7400042.192	0.035555556	0	0	0	1.790008545	0	0.370374382	0.008818791	5	3	640.312439	2433.10498	3550	E	11.30950832
no-basalt	basalt	North	338251.761	7402824.272	0.013333334	0	0	0	0.809997559	0	0.978665173	0.005290001	5	6	2280.487793	2125	3263.625244	S	12.62422848
no-basalt	basalt	North	342040.721	7399504.592	0.004444445	0	0	0	0.759979248	0	0.82975775	0.002474541	5.384615421	3	1261.199829	2281.58374	3156.045654	S	12.17073727
no-basalt	basalt	North	342480.881	7398994.992	0.195555551	0.022222223	0	0	2.890014648	0	0.943274379	0.00549492	5	3	1562.849976	2130.874268	2841.2146	S	10.20856953
no-basalt	basalt	North	340776.241	7396407.792	0.079999998	0	0	0	2.119995117	0	0.2695508	0.009382077	5.384615421	8	590.0211792	357.9455261	325.9601135	W	11.7946167
no-basalt	basalt	North	335641.041	7405202.032	0.031111112	0	0	0	1.270019531	0	0.938830733	0.006014137	4.666666508	6	1118.033936	2580.939697	5590.449707	S	11.59356976
no-basalt	basalt	North	339097.361	7397838.032	0.275555557	0.004444445	0	0	2.700012207	0	0.787417114	0.006831419	5.833333492	8	395.2846985	1662.076904	2454.587646	S	10.6699028
no-basalt	basalt	North	337146.321	7405889.712	0.013333334	0	0	0	0.720001221	0	0.975977182	0.005375922	5	6	2761.56665	3656.244629	6100.819824	S	12.4005127
no-basalt	basalt	North	337779.121	7405678.032	0.031111112	0	0	0	0.789978027	0	0.999780059	0.008447316	5	6	3269.556396	3835.117432	5947.478516	W	10.69023037
no-basalt	basalt	North	335415.921	7405297.232	0.026666667	0.004444445	0	0	3.090026855	0	0.920408368	0.008236369	4.666666508	6	965.0129395	2650.11792	5721.068359	S	12.46631622
no-basalt	basalt	North	339445.681	7399437.392	0.053333333	0.004444445	0	0	2.619995117	0	0.431762218	0.005521526	5.384615421	3	1095.730347	2220.360352	2418.677246	S	12.24336433
no-basalt	basalt	North	338516.081	7405274.832	0.022222223	0	0	0	1.209991455	0	0.9993366	0.005788094	5.384615421	6	3516.567871	4024.068115	5670.207031	S	11.59790516
no-basalt	basalt	North	336737.521	7404882.832	0.035555556	0	0	0	0.950012207	0	0.983827174	0.004960478	4.666666508	6	1991.230713	2586.141113	5106.123535	S	11.75957012
no-basalt	basalt	North	340356.241	7396626.192	0.137777776	0	0	0	2.5	0	0.333722711	0.006769419	5.384615421	8	1044.329956	750	789.3826294	W	11.65743446
no-basalt	basalt	North	335340.881	7402371.792	0.075555554	0.004444445	0	0	2.799987793	0	0.261082917	0.014616145	4.666666508	10	250	230.4886169	3058.288086	W	8.727036476
no-basalt	basalt	North	339651.761	7400748.912	0.044444446	0	0	0	2.350006104	0	0.408214837	0.005380823	5	3	783.0229492	2850.109619	2791.616699	S	12.91211605
no-basalt	basalt	North	336796.881	7404027.152	0.048888888	0	0	0	1.369995117	0	0.984475493	0.004838742	4.666666508	6	1671.264404	1927.595703	4254.703125	S	11.67161179
no-basalt	basalt	North	337132.881	7403734.832	0.048888888	0	0	0	1.200012207	0	0.987420917	0.005843406	4.666666508	6	1866.81543	2003.902466	3951.265625	S	11.63220882
no-basalt	basalt	North	341815.601	7396874.832	0.186666667	0	0	0	2.210021973	0	0.113705397	0.012858571	5.384615421	10	79.0569458	176.7767029	772.1722412	E	11.09303284
no-basalt	basalt	North	338270.801	7402778.352	0.031111112	0.004444445	0	0	2.640014648	0	0.976288974	0.005038225	5	6	2275.137207	2110.094727	3240.466797	S	12.39581394
no-basalt	basalt	North	339376.241	7403439.152	0.008888889	0	0	0	0.839996338	0	0.838017523	0.006194725	4.375	2	1556.036621	3404.500488	4341.083008	S	13.53876591
no-basalt	basalt	North	342405.841	7397790.992	0.066666665	0.013333334	0	0	2.789978027	0	0.598451495	0.006021073	5.384615421	3	371.6517334	1061.249268	1820.885864	S	12.09075737
no-basalt	basalt	North	338563.121	7405090.032	0.048888888	0	0	0	1.119995117	0	0.999295473	0.005250505	5.384615421	6	3345.239258	3951.265625	5515.036621	S	11.82412148
no-basalt	basalt	North	342720.561	7399576.272	0	0	0	0	0.1	0	0.973582387	0.002000107	4.666666508	3	1936.652954	2771.506836	3477.157715	S	12.22131634
no-basalt	basalt	North	343317.521	7396584.752	0.044444444	0.004444445	0	0	2.720001221	0	0.692218304	0.003536705	5.384615421	10	1299.278687	1673.506714	2177.297607	S	10.22842026
no-basalt	basalt	North	341728.241	7397850.352	0.071111111	0.004444445	0	0	2.529998779	0	0.418175817	0.008857768	5	3	276.1340027	851.4692993	1500.208252	S	13.32002258
no-basalt	basalt	North	341376.561	7397782.032	0.004444445	0	0	0	0.569976807	0	0.229422197	0.009705534	5.384615421	3	381.608429	640.800293	1323.82019	S	10.55272961
no-basalt	basalt	North	341993.681	7399332.112	0	0	0	0	0.1	0	0.830727756	0.003773821	5.384615421	3	1176.860229	2110.094727	2974.054443	S	13.16821003
no-basalt	basalt	North	337925.841	7400838.512	0.039999999	0	0	0	1.279998779	0	0.84430778	0.0067435	5	6	941.0764771	1202.081543	1382.931763	S	10.52825165
no-basalt	basalt	North	337710.801	7401107.312	0.039999999	0	0	0	1.66998291	0	0.881460309	0.006475829	5	6	1068.000488	1116.355713	1487.027222	S	11.76109695
no-basalt	basalt	North	340972.241	7401853.232	0.235555558	0.022222223	0	0	2.899993896	7.957747155	0.653226376	0.002112873	4.666666508	3	316.2277832	4230.986816	4439.735352	E	10.13590145
no-basalt	basalt	North	338544.081	7398415.952	0.235555559	0	0	0	2.369995117	0	0.552761853	0.005465365	6.363636494	27	381.608429	2281.035889	2001.405762	S	11.2226181
no-basalt	basalt	North	337220.241	7399766.672	0.008888889	0	0	0	1.309997559	0	0.081162795	0.01175959	4.117647171	7	125	395.2846985	175	E	11.84257317
no-basalt	basalt	North	335128.081	7402937.392	0.097777784	0.057777777	0	0	4.489990234	7.957747155	0.466345042	0.022878079	4.666666508	10	261.0076599	424.2640381	3653.080811	W	7.655879974
no-basalt	basalt	North	336506.801	7401831.952	0.155555557	0.008888889	0	0	2.949981689	0	0.525836766	0.016950212	4.375	6	1340.009277	160.0781097	2104.311035	S	9.991703033
no-basalt	basalt	North	341065.201	7401261.872	0.075555556	0	0	0	1.910003662	0	0.631582201	0.00846847	5	3	350	3639.539795	4286.75293	S	9.81966114
no-basalt	basalt	North	336980.561	7402702.192	0.079999998	0	0	0	2.289978027	0	0.907762706	0.006943812	4.666666508	6	1550	1137.156616	2925	S	11.57919598
no-basalt	basalt	North	341406.801	7400678.352	0.071111113	0	0	0	1.729980469	0	0.63675642	0.011084307	5	3	831.0384521	3123.799805	4208.993652	S	9.468943596
no-basalt	basalt	North	337267.281	7401218.192	0.093333332	0.004444445	0	0	2.519989014	0	0.803577065	0.006687445	4.375	6	1102.553833	679.1538696	1442.653809	S	10.88879681
no-basalt	basalt	North	339510.641	7399335.472	0.053333336	0.013333334	0	0	3.920013428	0	0.413998902	0.004229278	5.384615421	3	1076.162109	2095.381836	2507.114746	S	12.62672615
no-basalt	basalt	North	341784.241	7398992.752	0.026666667	0	0	0	1.450012207	0	0.879953146	0.005091465	5.384615421	3	950	1710.263062	2583.118164	S	10.83776188
no-basalt	basalt	North	335583.921	7401728.912	0.146666668	0.039999999	0	0	3.510009766	0	0.51160419	0.011104194	4.375	6	910.0137939	369.120575	2400.520752	N	9.443915367
no-basalt	basalt	North	338788.241	7398854.992	0.128888886	0.044444446	0	0	3.529998779	0	1	0.002502268	5.384615421	3	600.5206299	2208.081787	1956.55957	S	12.55132866
no-basalt	basalt	North	334674.481	7404027.152	0.039999999	0	0	0	2.459991455	0	0.713590801	0.014420291	4.666666508	10	201.5564423	1600.195313	4844.391113	W	8.973092079
no-basalt	basalt	North	337724.241	7400381.552	0.048888888	0	0	0	1.350006104	0	0.610432088	0.006700985	5.833333492	10	465.0269165	877.8525391	903.1195679	S	10.83125877
no-basalt	basalt	North	337696.241	7399977.232	0.031111112	0	0	0	1.089996338	0	0.40513894	0.008551895	5	7	371.6517334	800	680.0735474	S	10.98825264
no-basalt	basalt	North	337134.001	7404498.672	0.186666673	0.004444445	0	0	2.760009766	0	0.996480286	0.003343774	5	6	2170.397461	2495.621094	4701.063477	S	11.30517864
no-basalt	basalt	North	339605.841	7400821.712	0.008888889	0	0	0	1	0	0.44511345	0.006004906	5	3	854.4003296	2819.796143	2771.506836	S	12.41733932
no-basalt	basalt	North	337302.001	7403097.552	0.026666667	0	0	0	1.020019531	0	0.97706151	0.006005956	4.666666508	6	1880.990356	1630.375732	3311.438477	S	11.94949341
no-basalt	basalt	North	334879.441	7405961.392	0.022222223	0	0	0	0.799987793	0	0.914464235	0.007473048	4.666666508	6	910.0137939	3370.181641	6522.317383	S	11.29004002
no-basalt	basalt	North	338679.601	7400443.152	0.168888882	0	0	0	2.239990234	0	0.764760435	0.004285478	5.833333492	30	1388.569458	1833.712036	1773.414795	S	12.8862915
no-basalt	basalt	North	342691.441	7397395.632	0.120000003	0.004444445	0	0	2.709991455	0	0.858619213	0.009337678	5	3	403.1128845	1068.000488	1792.344849	E	9.782592773
no-basalt	basalt	North	341323.921	7396893.872	0.093333332	0.004444445	0	0	2.739990234	0	0.06636437	0.011235358	5.384615421	10	223.6067963	200	436.6062012	S	9.829312325
no-basalt	basalt	North	340131.121	7400468.912	0	0	0	0	0.440002441	0	0.181730732	0.004415454	5	3	251.2468872	2888.013916	3172.636963	S	12.06594086
no-basalt	basalt	North	343858.481	7397123.472	0.017777778	0	0	0	1.119995117	0	0.517919242	0.00689822	5	10	1608.182129	2177.297607	2795.755859	W	12.61805725
no-basalt	basalt	North	337960.561	7404917.552	0.008888889	0	0	0	1	0	0.98285681	0.006333477	5	6	3097.680664	3380.181152	5207.806641	W	11.91064644
no-basalt	basalt	North	340704.561	7396609.392	0.137777776	0	0	0	2.410003662	0	0.278127462	0.007564617	5.384615421	8	797.652832	400	443.0011292	W	10.20318413
no-basalt	basalt	North	339693.201	7400478.992	0.031111112	0	0	0	1.209991455	0	0.350455552	0.005822747	5	3	701.7834473	2828.427246	2740.894043	W	12.21863842
no-basalt	basalt	North	337746.641	7401685.232	0.013333334	0	0	0	0.660003662	0	0.962598622	0.00472759	5	6	1625	1167.261841	2024.845703	S	12.27643871
no-basalt	basalt	North	337118.321	7400933.712	0.035555556	0	0	0	2.220001221	0	0.568239689	0.007705378	4.375	6	855.1315308	515.3881836	1152.442993	S	11.41435432
no-basalt	basalt	North	337813.841	7399758.832	0.044444446	0	0	0	1.08001709	0	0.359768331	0.007611675	5	7	583.0951538	951.9716187	775	S	11.60791206
no-basalt	basalt	North	340752.721	7397897.392	0	0	0	0	0.1	0	0	0.008828	5.384615421	3	25	251.2468872	1449.353271	S	14.55120087
no-basalt	basalt	North	340705.681	7396594.832	0.257777786	0.004444445	0	0	2.58001709	0	0.2826913	0.007734177	5.384615421	8	776.6112061	400	436.6062012	W	9.952401161
no-basalt	basalt	North	340684.401	7396912.912	0.044444446	0	0	0	2.089996338	0	0.206379518	0.00582997	5.384615421	8	726.7221069	325.9601135	618.9709473	W	11.69689846
no-basalt	basalt	North	337848.561	7398457.392	0.039999999	0	0	0	1.479980469	0	0	0.023335753	4.666666508	8	180.2775574	1796.698364	1505.199341	E	10.17920494
no-basalt	basalt	North	341204.081	7401770.352	0.097777776	0	0	0	1.91998291	0	0.725284636	0.005705359	5.384615421	3	529.7405396	4152.258301	4618.57666	E	9.584873199
no-basalt	basalt	North	337131.761	7405079.952	0.026666667	0.004444445	0	0	2.58001709	7.957747155	0.986548662	0.006774344	5	6	2438.237061	2967.848633	5300.943359	W	11.11914253
no-basalt	basalt	North	336636.721	7402035.792	0.031111112	0	0	0	1.829986572	0	0.659206629	0.007855169	4.375	6	1341.640747	388.9087219	2277.05957	S	12.05289364
no-basalt	basalt	North	338845.361	7403607.152	0.031111112	0	0	0	0.989990234	0	0.909212887	0.006141047	5	6	2090.006104	3069.710938	4227.366211	W	12.61839581
no-basalt	basalt	North	339200.401	7398717.232	0.035555556	0	0	0	2.440002441	0	0.95546025	0.004442696	5.384615421	3	1032.593872	1865.810791	2404.422852	S	12.15945435
no-basalt	basalt	North	338733.361	7403598.192	0.004444445	0	0	0	0.619995117	0	0.918654025	0.006642679	5	6	2156.675781	2977.414795	4162.931641	W	11.80909252
no-basalt	basalt	North	336759.921	7402313.552	0.182222221	0.026666667	0	0	3.309997559	7.957747155	0.751277387	0.013320236	4.375	6	1364.276367	680.0735474	2535.004883	S	12.17098808
no-basalt	basalt	North	342786.641	7397843.632	0.097777775	0.022222223	0	0	2.979980469	0	0.946526527	0.007177698	5	3	640.312439	1375	2131.900635	S	11.06368065
no-basalt	basalt	North	338395.121	7404499.792	0.008888889	0	0	0	1.050018311	0	0.965350389	0.005600971	5	6	3005.203857	3395.033203	4890.041016	S	12.68764305
no-basalt	basalt	North	339154.481	7404465.072	0.093333334	0	0	0	1.149993896	0	0.945058763	0.006509335	5.384615421	6	2489.226807	3889.087402	5135.294922	S	12.81254387
no-basalt	basalt	North	336699.441	7403821.072	0.084444441	0	0	0	1.609985352	0	0.951650679	0.00543384	4.666666508	6	1487.027222	1697.424561	4036.164551	S	12.43196201
no-basalt	basalt	North	336120.401	7405624.272	0.031111112	0	0	0	1.389984131	0	0.998398364	0.004801781	4.666666508	6	1727.896118	3045.180664	5890.352051	S	12.5065546
no-basalt	basalt	North	337963.921	7405302.832	0.031111112	0	0	0	0.91998291	0	0.990858555	0.006757108	5	6	3275.858643	3661.369385	5601.896973	W	10.99945927
no-basalt	basalt	North	339408.721	7399042.032	0.079999998	0	0	0	2.25	0	0.46085757	0.006305614	5.384615421	3	1241.219116	1927.595703	2476.01001	S	11.5629282
no-basalt	basalt	North	339325.841	7402717.872	0.017777778	0	0	0	0.869995117	0	0.791244745	0.003464784	4.666666508	6	1217.57959	3010.502441	3720.970947	W	12.44120407
no-basalt	basalt	North	342729.521	7397559.152	0.008888889	0	0	0	1.149993896	0	0.87005949	0.003780683	5	3	467.0385437	1185.326904	1927.595703	E	11.78837776
no-basalt	basalt	North	335563.761	7405252.432	0.004444445	0	0	0	0.799987793	0	0.935099006	0.006268337	4.666666508	6	1076.162109	2626.904053	5657.406738	S	12.09684372
no-basalt	basalt	North	342482.001	7400246.032	0.026666667	0.008888889	0	0	2.970001221	0	1	0.003288412	4.666666508	3	1924.188232	3134.086914	3985.599121	S	11.45161819
no-basalt	basalt	North	340336.081	7398806.832	0.008888889	0	0	0	1.240020752	0	0.215832472	0.005705707	5	3	498.12146	1241.219116	2458.785156	S	13.69710064
no-basalt	basalt	North	337463.281	7403998.032	0.026666667	0	0	0	0.720001221	0	0.989532828	0.003312334	5	6	2261.774902	2412.985596	4221.448242	W	11.47672176
no-basalt	basalt	North	338546.321	7403250.992	0.017777778	0	0	0	1.020019531	0	0.952224433	0.004329751	5	6	2169.101074	2615.936768	3784.920898	W	11.51768112
no-basalt	basalt	North	338107.281	7401686.352	0.004444445	0	0	0	0.980010986	0	0.990361154	0.005594039	5	6	1755.348999	1538.058838	2183.031006	S	12.15870571
no-basalt	basalt	North	334689.041	7404124.592	0.013333334	0	0	0	1.279998779	0	0.702721119	0.013313008	4.666666508	10	145.7737885	1654.728149	4898.532715	W	9.142755508
no-basalt	basalt	North	336171.921	7401856.592	0.111111112	0	0	0	2.110015869	0	0.147328407	0.026917323	4.375	6	1061.249268	25	2232.991211	S	7.382638931
no-basalt	basalt	North	343888.721	7398876.272	0.004444445	0	0	0	0.630004883	0	0.775734007	0.008006662	4.666666508	3	2159.282227	2890.609863	3650	W	10.9311161
no-basalt	basalt	North	338178.961	7399392.592	0.119999997	0	0	0	2.170013428	0	0.508766353	0.007182249	5.384615421	7	550	1431.782104	1202.081543	S	12.20376778
no-basalt	basalt	North	339173.521	7398342.032	0.128888896	0.004444445	0	0	2.510009766	0	0.984270871	0.00338278	5.384615421	3	876.4273682	1723.550049	2544.724854	S	12.24252033
no-basalt	basalt	North	337223.601	7402235.152	0.084444441	0.031111112	0.022222223	0	7.399993896	7.957747155	0.931107819	0.005781979	4.666666508	6	1819.512329	941.0764771	2456.241943	S	11.52734089
no-basalt	basalt	North	339311.281	7400980.752	0	0	0	0	0.1	0	0.570601225	0.005243965	5	3	1193.995361	2574.029053	2572.085693	S	13.00848007
no-basalt	basalt	North	342665.681	7396191.632	0.133333337	0.008888889	0	0	2.879974365	0	0.735127091	0.00741113	5	3	901.734436	1241.219116	1525	E	10.07279968
no-basalt	basalt	North	342670.161	7395894.832	0.044444446	0	0	0	1.470001221	7.957747155	0.534874141	0.007180032	5	4	1073.83667	1432.000366	1525.819458	E	10.43790531
no-basalt	basalt	North	339568.881	7400062.352	0.013333334	0	0	0	0.989990234	0	0.336721539	0.007677201	5.384615421	3	825	2675	2539.931152	W	11.67965984
no-basalt	basalt	North	336094.641	7401214.832	0.053333335	0	0	0	2.029998779	0	0.638931274	0.014956048	4.375	6	1566.245605	450	1685.415405	W	9.764726639
no-basalt	basalt	North	337944.881	7399376.912	0.213333338	0	0	0	2.290008545	7.957747155	0.275700152	0.008290596	5.384615421	7	585.2349854	1209.338623	965.6604004	S	12.60244083
no-basalt	basalt	North	339443.441	7398763.152	0.031111112	0	0	0	1.930023193	0	0.496886671	0.005107256	5.384615421	3	1130.54187	1719.193115	2590.487549	W	11.16782761
no-basalt	basalt	North	338461.201	7399082.352	0.120000003	0.004444445	0	0	2.809997559	0	0.711874902	0.005910787	5.833333492	8	371.6517334	1814.007935	1566.245605	S	10.55455494
no-basalt	basalt	North	341120.081	7399343.312	0.031111112	0	0	0	1.630004883	0	0.171705991	0.006773469	5.384615421	3	325	1740.868896	2850.109619	E	11.29742241
no-basalt	basalt	North	341555.761	7400213.552	0.079999998	0	0	0	2.299987793	0	0.596414268	0.005215232	5.384615421	3	1089.151001	2703.932373	3749.166504	S	10.53729248
no-basalt	basalt	North	338606.801	7397127.952	0.079999998	0	0	0	1.869995117	0	0	0.013565466	5.384615421	8	25	2177.441162	2607.321289	S	13.8825655
no-basalt	basalt	North	341561.361	7396350.672	0.102222219	0	0	0	2.229980469	0	0.047273416	0.013236393	5.384615421	10	251.2468872	335.4101868	425.7346497	E	11.08198929
no-basalt	basalt	North	341953.361	7398308.432	0.128888885	0.031111112	0	0	3.789978027	0	0.633807838	0.007468431	5	3	766.8931274	1328.768311	2002.810425	S	11.50109863
no-basalt	basalt	North	343650.161	7397804.432	0.017777778	0	0	0	0.75	0	0.984950364	0.006414116	5	3	1425.219238	2130.874268	2851.534668	W	10.95252228
no-basalt	basalt	North	337013.041	7401275.312	0.075555556	0	0	0	2.079986572	0	0.681713939	0.007243818	4.375	6	1219.11853	425	1500	S	11.18274689
no-basalt	basalt	North	340996.881	7398720.592	0	0	0	0	0.299987793	0	0.154351518	0.005737161	5.384615421	3	150	1103.687012	2230.050537	S	11.64152431
no-basalt	basalt	North	338539.601	7402810.832	0	0	0	0	0.340026855	0	0.919890821	0.006927781	5	6	2013.082153	2350.797607	3376.481201	S	12.45969486
no-basalt	basalt	North	341677.841	7397042.832	0.013333334	0.004444445	0	0	2.720001221	0	0.047143765	0.010357625	5.384615421	10	0	25	777.8174438	S	13.7306757
no-basalt	basalt	North	339117.521	7400111.632	0.008888889	0	0	0	0.800018311	0	0.591427088	0.005325167	5.384615421	3	1275	2225.140381	2100.297607	S	12.43538666
no-basalt	basalt	North	338338.001	7402956.432	0.017777778	0	0	0	0.940002441	0	0.961872399	0.006543078	5	6	2246.107666	2275.549316	3430.834473	W	12.02512074
no-basalt	basalt	North	340352.881	7397344.112	0.06666667	0	0	0	1.359985352	0	0.231925085	0.004960715	5	8	477.6243286	427.9310608	1150.271729	W	12.65249538
no-basalt	basalt	North	341230.961	7399800.272	0.013333334	0	0	0	1.010009766	0	0.435461044	0.012561187	5	3	614.9187012	2231.731445	3326.503418	E	11.69001102
no-basalt	basalt	North	341056.241	7399880.912	0.004444445	0	0	0	0.509979248	0	0.271360964	0.0062867	5	3	493.0770874	2273.351074	3400.827148	S	12.50733662
no-basalt	basalt	North	342815.761	7398430.512	0.004444445	0	0	0	0.789978027	0	0.923857212	0.003075236	4.666666508	3	1129.435791	1815.557617	2570.627441	W	11.80104256
no-basalt	basalt	North	336463.121	7402828.752	0.022222223	0	0	0	1.390014648	0	0.819619536	0.00606115	4.666666508	6	1025	972.7537842	3094.854492	S	12.23277473
no-basalt	basalt	North	338753.521	7404042.832	0	0	0	0	0.119995117	0	0.934393227	0.005250235	5	6	2422.421387	3305.771729	4586.733398	S	13.58732128
no-basalt	basalt	North	335301.681	7401726.672	0.13333334	0	0	0	2.069976807	0	0.572101831	0.00231326	4.375	6	875	550.5678711	2570.627441	W	10.37528515
no-basalt	basalt	North	337819.441	7404973.552	0.035555556	0	0	0	0.849975586	0	0.990430236	0.007467181	5	6	2985.171631	3305.771729	5232.709473	W	11.54732227
no-basalt	basalt	North	338982.001	7397541.232	0.079999998	0	0	0	2.130004883	0	0.519836605	0.007012349	6.363636494	13	237.1708221	1751.606323	2392.697266	S	10.3003788
no-basalt	basalt	North	338301.041	7401008.752	0.004444445	0	0	0	0.609985352	0	0.969882548	0.006449796	5	6	1326.885376	1612.839111	1768.120361	S	11.62425804
no-basalt	basalt	North	335363.281	7404213.072	0.035555555	0.022222223	0	0	3.949981689	7.957747155	0.801287889	0.008970086	4.666666508	10	465.0269165	1576.784668	4713.941895	S	11.80526733
no-basalt	basalt	North	338510.481	7399719.632	0.173333332	0	0	0	2.059997559	0	0.897951603	0.008682451	5	8	933.4077148	1648.105103	1475.211792	S	9.847352028
no-basalt	basalt	North	340106.481	7397653.232	0.06666667	0	0	0	2.230010986	0	0.300988823	0.004474437	5	8	512.9570923	625.4998169	1559.246582	S	12.01585293
no-basalt	basalt	North	341918.641	7396634.032	0.151111113	0.013333334	0	0	2.880004883	0	0.199916646	0.010198097	5.833333492	10	125	371.6517334	789.3826294	E	11.51111412
no-basalt	basalt	North	339030.161	7404216.432	0.022222223	0	0	0	0.699981689	0	0.940216064	0.005892646	5.384615421	6	2362.334717	3623.965332	4855.98877	W	12.23101902
no-basalt	basalt	North	337779.121	7401108.432	0.048888888	0	0	0	1.290008545	0	0.8915537	0.005538371	5	6	1096.585693	1179.247681	1522.539063	S	11.87807369
no-basalt	basalt	North	335774.321	7405793.392	0.102222219	0.017777778	0	0	3.190002441	0	1	0.004183802	4.666666508	6	1556.036621	3164.253418	6123.775391	S	7.80589056
no-basalt	basalt	North	339314.641	7396927.472	0.106666669	0	0	0	2.100006104	0	0.212062195	0.017978299	6.363636494	13	125	1542.117065	1879.660767	S	11.30411339
no-basalt	basalt	North	341564.721	7396704.592	0.031111112	0	0	0	2.130004883	0	0.017032038	0.012375901	5.384615421	10	75	79.0569458	480.884613	E	11.56027699
no-basalt	basalt	North	342018.321	7399049.872	0.04888889	0.013333334	0	0	3.049987793	0	0.800274134	0.003812375	5.384615421	3	1175	1893.574707	2695.946045	S	12.96568966
no-basalt	basalt	North	339186.961	7396505.232	0.173333332	0.071111113	0	0	4.420013428	15.91549431	0	0.017467314	5.833333492	10	35.35533905	1812.456909	1929.054199	E	10.51015949
no-basalt	basalt	North	339418.801	7398676.912	0.062222226	0.004444445	0	0	2.589996338	0	0.593712866	0.003549684	5.384615421	3	1110.46167	1690.599121	2596.752686	S	11.53681564
no-basalt	basalt	North	339696.561	7397323.952	0.026666667	0	0	0	1.070007324	0	0.754208267	0.006396388	5.833333492	8	475.6574707	1092.016479	1668.270142	S	11.94819164
no-basalt	basalt	North	334430.321	7405000.432	0	0	0	0	0.5	0	0.788358748	0.008760764	4.666666508	10	90.13877869	2576.941162	5814.04541	S	11.95471096
no-basalt	basalt	North	341658.801	7400638.032	0	0	0	0	0.290008545	0	0.676865518	0.008881405	5	3	1083.109009	3139.366943	4183.076172	S	10.30142784
no-basalt	basalt	North	338603.441	7400465.552	0.004444445	0	0	0	1.559997559	0	0.785630465	0.005094365	5.384615421	10	1322.16687	1765.290283	1713.549072	S	12.27377129
no-basalt	basalt	North	340026.961	7401435.472	0	0	0	0	0.320007324	0	0.495088279	0.004038749	4.375	3	667.0831909	3386.000488	3423.813721	S	12.77417278
no-basalt	basalt	North	338817.361	7398411.472	0.048888888	0	0	0	1.970001221	0	0.797784686	0.005355067	5.833333492	8	632.4555664	2075.150635	2215.005615	S	11.4949007
no-basalt	basalt	North	343245.841	7397944.432	0.017777778	0	0	0	1.489990234	0	0.980980456	0.004537027	4.666666508	3	1073.545532	1805.027832	2551.959961	S	11.90124893
no-basalt	basalt	North	334498.641	7404712.592	0.04888889	0.004444445	0	0	2.639984131	0	0.760629237	0.009383909	4.666666508	10	55.90169907	2282.131836	5523.189941	W	11.39901543
no-basalt	basalt	North	340622.801	7399296.272	0.013333334	0	0	0	1.549987793	0	0.197268501	0.007846556	5	3	134.6291199	1654.728149	2848.793701	W	9.314478874
no-basalt	basalt	North	341954.481	7400427.472	0.133333333	0.053333335	0	0	4.599975586	7.957747155	0.720527351	0.005087071	5	3	1425.219238	3056.243408	4035.235596	S	11.29022312
no-basalt	basalt	North	336080.081	7405289.392	0.044444446	0	0	0	0.910003662	0	0.9904145	0.005770699	4.666666508	6	1554.228149	2722.705566	5573.149902	S	12.15693569
no-basalt	basalt	North	339445.681	7402916.112	0.035555556	0	0	0	1.760009766	0	0.783946693	0.005757354	4.117647171	2	1207.528442	3186.396729	3940.256836	W	12.59141159
no-basalt	basalt	North	338214.801	7402160.112	0.031111112	0	0	0	0.980010986	0	0.99126488	0.004195578	5	6	2228.929199	1759.616455	2649.76416	S	13.70607471
no-basalt	basalt	North	340507.441	7398307.312	0.022222223	0	0	0	1.08001709	0	0.208894551	0.00548658	5	3	235.8495178	711.5124512	1929.054199	S	12.99806595
no-basalt	basalt	North	338204.721	7404860.432	0.022222223	0	0	0	1.33001709	0	0.981194079	0.005583974	5	6	3305.771729	3537.389648	5209.246582	S	12.04560661
no-basalt	basalt	North	340752.721	7398187.472	0.235555544	0.12888889	0	0	4.130004883	7.957747155	0.184602201	0.021875033	5.384615421	3	75	550.5678711	1740.868896	W	7.677434444
no-basalt	basalt	North	339018.961	7397872.752	0.177777773	0.004444445	0	0	2.58001709	0	0.795481622	0.00506981	6.363636494	8	447.2135925	1739.612061	2531.057129	S	10.90790844
no-basalt	basalt	North	335644.401	7402956.432	0.053333333	0.004444445	0	0	2.689971924	0	0.499343574	0.005240918	4.666666508	10	201.5564423	369.120575	3450.090332	S	12.58729172
no-basalt	basalt	North	341113.361	7398232.272	0	0	0	0	0.359985352	0	0.158978105	0.007227034	5.384615421	3	275	707.548584	1750.178467	S	11.28219891
no-basalt	basalt	North	336826.001	7401072.592	0.102222228	0.031111112	0	0	3.509979248	0	0.413888961	0.006808612	4.375	6	1073.545532	275	1283.793213	S	11.84408855
no-basalt	basalt	North	335984.881	7405993.872	0.008888889	0	0	0	1.020019531	0	0.991589487	0.004463335	4.666666508	6	1856.912842	3390.888672	6280.127441	S	12.88217258
no-basalt	basalt	North	338544.081	7398415.952	0.235555559	0	0	0	2.369995117	0	0.552761853	0.005465365	6.363636494	27	381.608429	2281.035889	2001.405762	S	11.2226181
no-basalt	basalt	North	340760.561	7400919.152	0.097777775	0.004444445	0	0	2.769989014	0	0.390107661	0.004060066	4.666666508	3	145.7737885	3275.095459	3891.175781	S	11.06494427
no-basalt	basalt	North	342990.481	7396074.032	0.17777778	0.022222223	0	0	3.550018311	0	0.617234111	0.005749431	5	3	1226.019897	1582.126709	1850	S	10.16129589
no-basalt	basalt	North	338525.041	7398689.232	0.151111111	0	0	0	2.380004883	0	0.685348034	0.006760032	5.833333492	8	380.7886658	2100.595215	1830.983398	S	10.75628853
no-basalt	basalt	North	342594.001	7396902.832	0.022222223	0	0	0	1.700012207	0	0.713744104	0.006973432	5.384615421	3	555.0900879	903.1195679	1511.001343	E	10.73221111
no-basalt	basalt	North	341103.281	7397588.272	0.026666667	0	0	0	2.140014648	0	0.170691475	0.00680459	5.384615421	3	357.9455261	325.9601135	1100.284058	S	10.57800484
no-basalt	basalt	North	337671.601	7399322.032	0.06666667	0	0	0	1.630004883	0	0.102575108	0.008503704	5	7	626.49823	1027.740234	755.8108521	S	12.0562706
no-basalt	basalt	North	336304.081	7404036.112	0.039999999	0	0	0	1.700012207	0	0.945769131	0.007111752	4.666666508	6	1234.908813	1637.833984	4303.269043	S	11.78507423
no-basalt	basalt	North	342520.081	7398560.432	0.057777779	0.004444445	0	0	2.929992676	0	0.868102252	0.00700735	5	3	1147.279297	1755.883057	2489.226807	S	11.19959545
no-basalt	basalt	North	343873.041	7399360.112	0.044444446	0	0	0	2.190002441	0	0.686230958	0.003484372	5	3	2487.217285	3202.050049	3961.218262	W	11.85573673
no-basalt	basalt	North	335419.281	7403263.312	0.008888889	0	0	0	0.66998291	0	0.533333421	0.00945839	4.666666508	10	106.0660095	625.4998169	3815.265381	S	13.03512192
no-basalt	basalt	North	339489.361	7401919.312	0.133333331	0.004444445	0	0	2.979980469	0	0.708613396	0.005711573	4.375	6	1030.776367	2930.976807	3243.166016	W	11.93659306
no-basalt	basalt	North	340406.641	7396140.112	0	0	0	0	0.429992676	0	0.304910898	0.00715283	6.363636494	13	752.0804443	805.0621338	704.0064087	S	10.3241024
no-basalt	basalt	North	340124.401	7397506.512	0.053333335	0	0	0	0.949981689	0	0.307461947	0.006631797	5	8	592.6634521	632.9494629	1449.56897	W	11.62439728
no-basalt	basalt	North	340436.881	7397643.152	0.013333334	0	0	0	0.66998291	0	0.22064811	0.005356211	4.666666508	3	250	300	1346.291138	S	12.85556412
no-basalt	basalt	North	339498.321	7400183.312	0.06222222	0.017777778	0	0	3.529998779	0	0.395857453	0.00552849	5.384615421	3	900	2601.922363	2482.438232	W	12.35294437
no-basalt	basalt	North	341031.601	7401462.352	0.026666667	0	0	0	0.660003662	0	0.636175573	0.005078223	5	3	325	3836.746582	4336.54541	E	11.58288479
no-basalt	basalt	North	341997.041	7396066.192	0.106666666	0.008888889	0	0	2.600006104	0	0.514398336	0.010862077	5	10	378.318634	831.0384521	850	E	10.75582886
no-basalt	basalt	North	338390.641	7399046.512	0.079999998	0	0	0	2.049987793	0	0.609278321	0.007801162	6.363636494	27	282.8427124	1775.528198	1520.690674	S	10.89039421
no-basalt	basalt	North	338987.601	7400559.632	0.031111112	0	0	0	1.390014648	0	0.608308911	0.005434798	5	3	1405.569214	2153.050293	2098.362549	S	11.46922398
no-basalt	basalt	North	339671.921	7401023.312	0.084444441	0	0	0	2.149993896	0	0.478226483	0.005420892	5	3	883.5298462	2922.541504	2896.765625	S	13.44542885
no-basalt	basalt	North	341674.481	7397003.632	0	0	0	0	0.209991455	0	0.029908901	0.009889831	5.384615421	10	25	25	742.4620972	S	14.20592499
no-basalt	basalt	North	342531.281	7399363.472	0.008888889	0	0	0	1.089996338	0	0.96895045	0.002089105	4.666666508	3	1722.098877	2492.614258	3197.753174	S	12.58735561
no-basalt	basalt	North	338230.481	7403397.712	0	0	0	0	0.370025635	0	0.957432032	0.003600457	5	6	2493.616943	2474.873779	3794.733154	W	11.04736996
no-basalt	basalt	North	339563.281	7397722.672	0.039999999	0	0	0	1.960021973	0	0.977035522	0.00621684	5.384615421	8	430.116272	1177.391113	1995.307007	S	12.29234791
no-basalt	basalt	North	341540.081	7398102.352	0.075555556	0	0	0	1.689971924	0	0.559987962	0.011684502	5.384615421	3	553.3986206	922.293396	1673.506714	S	9.474289894
no-basalt	basalt	North	340940.881	7401531.792	0.115555555	0	0	0	2.279998779	0	0.619752944	0.008093115	4.666666508	3	225	3905.124756	4274.634766	E	10.48819828
no-basalt	basalt	North	341316.081	7399712.912	0.048888888	0	0	0	2.299987793	0	0.527011514	0.011108141	5.833333492	3	637.3774414	2153.195313	3229.744629	E	10.04850006
no-basalt	basalt	North	338060.241	7405695.952	0.026666667	0	0	0	1	0	0.997557461	0.006299046	5.384615421	6	3523.581299	4007.804932	5988.374512	S	11.37347126
no-basalt	basalt	North	340833.361	7396416.752	0.142222226	0	0	0	1.790008545	0	0.248526499	0.008793955	5.384615421	8	561.8051147	309.2329407	276.1340027	W	11.47735596
no-basalt	basalt	North	338374.961	7398849.392	0.142222228	0.013333334	0	0	2.889984131	0	0.474728525	0.007879632	6.363636494	27	175	1870.327515	1601.756836	S	10.84961891
no-basalt	basalt	North	342240.081	7397499.792	0.119999997	0	0	0	2.410003662	0	0.460823745	0.00861604	5.833333492	10	50	726.7221069	1486.606934	S	12.029603
no-basalt	basalt	North	335176.241	7403931.952	0.057777777	0	0	0	1.429992676	0	0.720181882	0.004650085	4.666666508	10	180.2775574	1323.82019	4523.549805	S	12.65342522
no-basalt	basalt	North	343322.001	7398629.872	0.06666667	0	0	0	1.980010986	0	1	0.005404296	4.666666508	3	1578.171387	2298.096924	3058.288086	S	10.47887421
no-basalt	basalt	North	340384.241	7400310.992	0	0	0	0	0.139984131	0	0	0.005710592	5	3	0	2697.800049	3390.888672	S	16.89128113
no-basalt	basalt	North	338530.641	7404354.192	0.035555556	0	0	0	1.760009766	0	0.95415622	0.005654604	5	6	2810.805176	3389.782227	4814.626465	S	12.78019619
no-basalt	basalt	North	338933.841	7401022.192	0.208888883	0.031111112	0	0	3.110015869	0	0.678419292	0.00671064	5.384615421	10	1557.441772	2213.170898	2260.669189	S	12.55168247
no-basalt	basalt	North	343706.161	7397964.592	0.035555556	0	0	0	1.739990234	0	0.995418131	0.005610916	4.666666508	3	1518.634277	2236.766602	2967.532715	S	11.860075
no-basalt	basalt	North	340685.521	7401338.032	0	0	0	0	0.1	0	0.491624832	0.004169851	4.666666508	3	25	3700.337891	3965.47583	S	9.45777607
no-basalt	basalt	North	343728.561	7399332.112	0.013333334	0	0	0	0.680023193	0	0.73003757	0.003869534	4.666666508	3	2390.08374	3099.69751	3857.78418	W	11.72325897
no-basalt	basalt	North	338024.401	7401924.912	0	0	0	0	0.140014648	0	0.978713036	0.004055354	5	6	1922.400879	1487.027222	2338.001221	S	12.10453987
no-basalt	basalt	North	340480.561	7401472.432	0.097777784	0.102222219	0	0	3.239990234	7.957747155	0.485503346	0.002673335	4.666666508	3	225	3826.306885	3835.117432	S	13.19921303
no-basalt	basalt	North	336272.721	7403116.592	0.102222219	0	0	0	1.460021973	0	0.805441141	0.006005013	4.666666508	6	843.3564453	930.3897095	3403.123535	S	12.45449734
no-basalt	basalt	North	343701.681	7397261.232	0.039999999	0	0	0	1.629974365	0	0.711351097	0.00840031	5	10	1435.705322	2040.373779	2689.098389	W	11.9984684
no-basalt	basalt	North	340373.041	7396492.912	0.137777781	0.004444445	0	0	2.570007324	0	0.333766878	0.006709198	5.384615421	8	950.3289185	753.7407227	756.6372681	W	11.53837204
no-basalt	basalt	North	338593.361	7401777.072	0.026666667	0	0	0	1.210021973	0	0.846948028	0.006646701	5	6	1936.652954	2022.374878	2530.316162	S	12.02014065
no-basalt	basalt	North	338256.241	7404712.592	0.079999998	0	0	0	1.870025635	0	0.977176905	0.00618963	5	6	3252.883057	3485.057373	5075.061523	S	12.172369
no-basalt	basalt	North	339895.921	7397969.072	0.008888889	0	0	0	0.609985352	0	0.328821868	0.005338653	5.384615421	8	498.12146	910.0137939	1933.423096	S	11.6139431
no-basalt	basalt	North	338474.641	7404907.472	0.031111112	0	0	0	1.540008545	0	0.991426826	0.004876957	5.384615421	6	3268.218262	3765.053223	5319.422363	S	12.44835472
no-basalt	basalt	North	340463.761	7397276.912	0.031111112	0	0	0	1.170013428	0	0.208904654	0.005750231	5	3	445.1123352	340.0367737	1046.721069	W	12.90052795
no-basalt	basalt	North	342823.601	7399689.392	0.039999999	0	0	0	1.720001221	0	0.983073294	0.003091341	4.666666508	3	2055.632568	2901.938965	3611.872803	S	11.04718399
no-basalt	basalt	North	343888.721	7398876.272	0.004444445	0	0	0	0.630004883	0	0.775734007	0.008006662	4.666666508	3	2159.282227	2890.609863	3650	W	10.9311161
no-basalt	basalt	North	341933.201	7399323.152	0	0	0	0	0.289978027	0	0.831636965	0.003821407	5.384615421	3	1122.775513	2060.491455	2936.090088	S	14.35933399
no-basalt	basalt	North	338966.321	7399150.672	0.035555556	0	0	0	1.229980469	0	0.900241673	0.005447257	5.384615421	8	840.3867798	2232.991211	2009.041992	S	11.82279682
no-basalt	basalt	North	340234.161	7396666.512	0.031111112	0	0	0	0.709991455	0	0.378706604	0.003520665	5	8	1025.30481	840.3867798	916.8560181	W	12.53881836
no-basalt	basalt	North	338461.201	7399082.352	0.120000003	0.004444445	0	0	2.809997559	0	0.711874902	0.005910787	5.833333492	8	371.6517334	1814.007935	1566.245605	S	10.55455494
no-basalt	basalt	North	341279.121	7399238.032	0.031111112	0	0	0	1.079986572	0	0.356502414	0.013524561	5.384615421	3	474.3416443	1691.892456	2754.087891	E	9.654314995
no-basalt	basalt	North	337110.481	7401265.232	0.093333334	0	0	0	2.440002441	0	0.732447326	0.005443564	4.375	6	1171.804199	525.5949097	1476.905518	S	11.42569733
no-basalt	basalt	North	341729.361	7396081.872	0.146666661	0	0	0	2.470001221	0	0.201700047	0.012909032	5.384615421	10	127.4754868	656.2202148	600	E	10.18945313
no-basalt	basalt	North	339114.161	7397881.712	0.097777776	0	0	0	2.5	0	0.823767066	0.006631465	5.833333492	8	436.6062012	1644.118286	2461.833496	S	10.50657177
no-basalt	basalt	North	342196.401	7397600.592	0.137777783	0.017777778	0	0	2.959991455	0	0.483339339	0.008553304	5.833333492	10	175	781.0249634	1538.871338	S	12.19682789
no-basalt	basalt	North	337803.761	7400281.872	0.071111113	0	0	0	1.379974365	0	0.630229592	0.004567394	5.833333492	10	506.2114258	946.3746948	922.293396	S	10.45962334
no-basalt	basalt	North	341611.761	7396871.472	0.062222224	0	0	0	1.820007324	0	0	0.017401434	5.384615421	10	75	0	605.1859131	E	14.16868305
no-basalt	basalt	North	336477.681	7401697.552	0.115555553	0.004444445	0	0	3.279998779	7.957747155	0.175736502	0.028769936	4.375	6	1415.980225	35.35533905	1964.688354	S	10.94983673
no-basalt	basalt	North	336955.921	7403343.952	0.039999999	0	0	0	0.840026855	0	1	0.005830811	4.666666508	6	1576.586548	1650.946655	3550.088135	S	11.60830498
no-basalt	basalt	North	338374.961	7398849.392	0.142222228	0.013333334	0	0	2.889984131	0	0.474728525	0.007879632	6.363636494	27	175	1870.327515	1601.756836	S	10.84961891
no-basalt	basalt	North	335473.041	7405487.632	0.039999999	0	0	0	1.369995117	0	0.939635575	0.005341464	4.666666508	6	1131.923096	2850	5900.477051	S	13.04298782
no-basalt	basalt	North	339275.441	7397919.792	0.093333334	0	0	0	1.989990234	0	0.844710231	0.006430464	5.384615421	8	456.2071838	1475.84729	2335.192627	S	11.6641283
no-basalt	basalt	North	336066.641	7402632.752	0.048888888	0	0	0	1.269989014	0	0.624740362	0.006686321	4.666666508	10	625	525.5949097	2996.352051	S	12.72688007
no-basalt	basalt	North	337373.681	7401381.712	0.075555556	0	0	0	2.359985352	0	0.950983346	0.007680096	5	6	1275.245117	775	1632.674194	S	10.89556122
no-basalt	basalt	North	337913.521	7403595.952	0.097777776	0	0	0	2.489990234	0	1	0.005026916	5	6	2558.93042	2394.394531	3899.439209	S	9.597776413
no-basalt	basalt	North	337574.161	7401893.552	0.137777776	0	0	0	1.779998779	0	0.990779459	0.004988666	5	6	1789.203613	1053.861938	2164.630615	S	11.35751438
no-basalt	basalt	North	337198.961	7402964.272	0.022222223	0	0	0	1.549987793	0	0.96374917	0.005958477	4.666666508	6	1750.178467	1456.236572	3178.54126	S	11.44602871
no-basalt	basalt	North	341462.801	7401336.912	0.444444459	0.008888889	0	0	2.599975586	7.957747155	0.974188149	0.01328294	5	3	750	3770.361328	4688.616699	S	7.212848186
no-basalt	basalt	North	335921.041	7403955.472	0.093333334	0	0	0	1.200012207	0	0.902584553	0.006719444	4.666666508	6	838.5255127	1399.3302	4311.177246	S	12.5592308
no-basalt	basalt	North	337293.041	7405213.232	0.026666667	0	0	0	1.010009766	0	0.983022511	0.004881789	5	6	2629.757568	3156.144775	5430.757324	S	13.43190575
no-basalt	basalt	North	343683.761	7396441.392	0.155555561	0	0	0	2.350006104	0	0.471597731	0.005947359	5.384615421	10	1697.792603	2074.246826	2550	S	12.11250305
no-basalt	basalt	North	337267.281	7401218.192	0.093333332	0.004444445	0	0	2.519989014	0	0.803577065	0.006687445	4.375	6	1102.553833	679.1538696	1442.653809	S	10.88879681
no-basalt	basalt	North	341327.281	7397844.752	0.008888889	0	0	0	1.899993896	0	0.229798198	0.00912912	5.384615421	3	450.6939087	614.9187012	1364.734375	E	9.727306366
no-basalt	basalt	North	337807.121	7405214.352	0.035555556	0	0	0	1.100006104	0	0.998200655	0.008493163	5	6	3096.974365	3486.133301	5480.077637	W	10.75968075
no-basalt	basalt	North	339095.121	7398132.592	0.120000001	0.008888889	0	0	3.670013428	0	0.919553578	0.00641035	6.363636494	8	686.4765015	1724.093994	2600.480713	S	10.5782671
no-basalt	basalt	North	338265.201	7403029.232	0.004444445	0	0	0	0.729980469	0	0.967555285	0.004534864	5	6	2340.138916	2260.669189	3473.200928	S	12.83983421
no-basalt	basalt	North	339126.481	7398933.392	0.057777777	0	0	0	1.940002441	0	0.960852087	0.005304367	5	3	955.2486572	2061.552734	2247.220459	S	11.59431267
no-basalt	basalt	North	339045.841	7402665.232	0.013333334	0	0	0	0.770019531	0	0.802579939	0.004529638	4.666666508	6	1491.643433	2717.19043	3502.231689	W	12.02382851
no-basalt	basalt	North	336147.281	7401260.752	0.120000003	0.004444445	0	0	2.529998779	0	0.515996754	0.010681303	4.375	6	1542.92749	403.1128845	1702.387939	W	10.3618784
no-basalt	basalt	North	335647.761	7403984.592	0.026666667	0	0	0	0.800018311	0	0.836824119	0.008796511	4.666666508	6	604.1522827	1361.295288	4411.632324	S	12.27059937
no-basalt	basalt	North	337566.321	7401288.752	0.017777778	0	0	0	0.959991455	0	0.915661991	0.00727067	5	6	1196.348633	975	1589.221436	S	10.54160881
no-basalt	basalt	North	341002.481	7398816.912	0.03111111	0.008888889	0	0	3.550018311	0	0.14510417	0.005379459	5.384615421	3	175	1206.751831	2328.357666	S	12.01314163
no-basalt	basalt	North	337965.041	7405026.192	0.057777777	0	0	0	1.589996338	0	0.98380208	0.005652614	5	6	3152.875732	3465.544434	5330.865234	W	11.86290455
no-basalt	basalt	North	341057.361	7399870.832	0.026666667	0.004444445	0	0	2.760009766	0	0.271360964	0.0062867	5	3	480.884613	2248.610596	3375.833008	S	12.50733662
no-basalt	basalt	North	339778.321	7399120.432	0.008888889	0	0	0	0.779998779	0	0.295441002	0.005716994	5.384615421	3	976.281189	1754.458618	2820.128662	S	12.57433128
no-basalt	basalt	North	335647.761	7403984.592	0.026666667	0	0	0	0.800018311	0	0.836824119	0.008796511	4.666666508	6	604.1522827	1361.295288	4411.632324	S	12.27059937
no-basalt	basalt	North	341611.761	7396871.472	0.062222224	0	0	0	1.820007324	0	0	0.017401434	5.384615421	10	75	0	605.1859131	E	14.16868305
no-basalt	basalt	North	336059.921	7405878.512	0.013333334	0	0	0	0.630004883	0	0.994233608	0.005681023	4.666666508	6	1846.957031	3304.920654	6169.734375	S	12.58630753
no-basalt	basalt	North	336500.081	7403203.952	0.048888888	0	0	0	1.350006104	0	0.87488687	0.005763512	4.666666508	6	1109.617065	1197.131958	3457.78125	S	12.55046177
no-basalt	basalt	North	341264.561	7399400.432	0.022222223	0	0	0	1.220001221	0	0.38231495	0.013224132	5.384615421	3	491.1720886	1851.013184	2927.669678	E	9.713264465
no-basalt	basalt	North	336811.441	7400492.432	0.164444445	0.022222223	0	0	2.910003662	0	0.134964213	0.025718052	4.375	6	640.312439	25	721.5435181	S	10.26192284
no-basalt	basalt	North	339614.801	7396784.112	0.06666667	0	0	0	2.369995117	0	0.743767619	0.004317729	5.833333492	8	400	1313.868286	1552.41748	S	10.72285557
no-basalt	basalt	North	336525.841	7405240.112	0.071111111	0.022222223	0	0	3.5	0	0.989751875	0.007065961	4.666666508	6	1945.507568	2813.471924	5468.546387	S	10.60642338
no-basalt	basalt	North	343680.401	7398628.752	0.013333334	0	0	0	0.739990234	0	0.994566321	0.005347812	4.666666508	3	1843.908936	2576.941162	3335.416016	W	11.60462666
no-basalt	basalt	North	337829.521	7404232.112	0.044444446	0	0	0	1.079986572	0	0.998098969	0.001108779	5	6	2706.473633	2863.67334	4521.338379	S	13.53691673
no-basalt	basalt	North	342884.081	7396217.392	0.115555555	0	0	0	2.149993896	0	0.715602994	0.003644685	5	3	1055.047363	1420.6073	1750	S	10.52313805
no-basalt	basalt	North	343014.001	7396861.392	0.031111114	0.035555556	0	0	3.660003662	0	0.917473555	0.004245499	4.666666508	3	925.3377686	1330.883179	1912.132324	S	12.5128746
no-basalt	basalt	North	336686.001	7404416.912	0.079999998	0	0	0	1.599975586	0	0.988539636	0.00478062	4.666666508	6	1732.952637	2156.675781	4634.719238	S	11.72519779
no-basalt	basalt	North	335728.401	7405058.672	0.017777778	0	0	0	0.839996338	0	0.943565726	0.006814868	4.666666508	6	1142.365967	2440.542969	5421.081543	S	11.64258099
no-basalt	basalt	North	336557.201	7404788.752	0.048888888	0	0	0	2.119995117	0	0.977835774	0.003986853	4.666666508	6	1789.727539	2415.056885	5018.030273	S	12.13988876
no-basalt	basalt	North	338251.761	7402824.272	0.013333334	0	0	0	0.809997559	0	0.978665173	0.005290001	5	6	2280.487793	2125	3263.625244	S	12.62422848
no-basalt	basalt	North	338417.521	7399799.152	0.026666667	0	0	0	1.380004883	0	0.833214879	0.0067916	5	8	976.281189	1538.058838	1375	S	10.88408661
no-basalt	basalt	North	338657.201	7400355.792	0.106666667	0.004444445	0	0	2.549987793	0	0.797764719	0.004632892	5.833333492	30	1348.378662	1796.176514	1723.731445	S	12.40617466
no-basalt	basalt	North	340803.121	7399318.672	0.124444447	0.111111112	0	0	4.449981689	7.957747155	0	0.020622505	5	3	35.35533905	1676.678223	2843.633301	E	13.93574238
no-basalt	basalt	North	338330.161	7401270.832	0.013333334	0	0	0	0.940002441	0	0.972024977	0.004855607	5	6	1523.975098	1732.952637	1966.119141	S	12.14184666
no-basalt	basalt	North	340851.281	7398703.792	0.035555556	0	0	0	0.910003662	0	0.128753409	0.026406588	5.384615421	3	25	1082.243042	2241.929932	E	9.619430542
no-basalt	basalt	North	343706.161	7397964.592	0.035555556	0	0	0	1.739990234	0	0.995418131	0.005610916	4.666666508	3	1518.634277	2236.766602	2967.532715	S	11.860075
no-basalt	basalt	North	342908.721	7395970.992	0.053333335	0	0	0	1.109985352	0	0.56291467	0.006049341	5	3	1237.43689	1575.198364	1775	S	10.644063
no-basalt	basalt	North	342087.761	7398494.352	0.048888888	0	0	0	2.229980469	0	0.707152665	0.004569803	5.384615421	3	975	1528.275146	2214.158936	S	11.92160892
no-basalt	basalt	North	343227.921	7397933.232	0.106666669	0	0	0	2.369995117	0	0.972695291	0.0044824	4.666666508	3	1073.545532	1805.027832	2551.959961	S	12.324687
no-basalt	basalt	North	337813.841	7400672.752	0.022222223	0	0	0	1.059997559	0	0.798550248	0.005663548	5.833333492	10	726.7221069	1039.831787	1168.867065	S	11.08273888
no-basalt	basalt	North	342698.161	7399231.312	0.040000001	0.004444445	0	0	2.570007324	0	0.971689641	0.002751564	4.666666508	3	1843.908936	2439.390381	3156.73877	S	12.00389481
no-basalt	basalt	North	336285.041	7401621.392	0.062222222	0.013333334	0	0	3.029998779	0	0.454051882	0.014002232	4.375	6	1331.587402	158.1138916	1954.641968	W	7.842027664
no-basalt	basalt	North	339153.361	7403147.952	0.044444446	0	0	0	1.380004883	0	0.839169502	0.005174155	4.375	2	1556.639038	3052.867432	3967.130615	S	12.65154171
no-basalt	basalt	North	335501.041	7405533.552	0.013333334	0	0	0	0.899993896	0	0.943174601	0.006003989	4.666666508	6	1202.601318	2900.431152	5936.170898	S	13.09616947
no-basalt	basalt	North	335233.361	7403207.312	0.071111113	0	0	0	2.170013428	0	0.441630483	0.014287164	4.666666508	10	55.90169907	608.7897949	3846.183105	S	10.39153862
no-basalt	basalt	North	336745.361	7404911.952	0.026666667	0	0	0	0.739990234	0	0.984441698	0.00530367	4.666666508	6	2003.278564	2607.920654	5131.09375	S	11.47969246
no-basalt	basalt	North	335328.561	7402761.552	0.106666666	0.008888889	0	0	3.260009766	0	0.107472375	0.017494384	4.666666508	10	100	160.0781097	3401.929443	W	8.895720482
no-basalt	basalt	North	338811.761	7404942.192	0.115555555	0	0	0	2.160003662	0	0.998585045	0.006269719	5.384615421	6	3078.656494	4010.377197	5447.304688	S	11.52595425
no-basalt	basalt	North	337095.921	7404614.032	0.062222226	0.004444445	0	0	2.630004883	0	0.99848181	0.005376376	5	6	2180.16626	2557.58667	4825.258789	S	10.42672062
no-basalt	basalt	North	342812.401	7397423.632	0.048888888	0	0	0	1.710021973	0	0.962124467	0.002680803	5	3	525.5949097	1193.995361	1913.439331	S	11.54284477
no-basalt	basalt	North	335403.601	7401668.432	0.017777778	0	0	0	1.529998779	0	0.55447948	0.00527699	4.375	6	952.9559326	531.5073242	2448.724121	W	11.83989143
no-basalt	basalt	North	339188.081	7403165.872	0.008888889	0	0	0	0.679992676	0	0.836484969	0.005367057	4.375	2	1547.780762	3087.272217	4001.640381	W	13.24155712
no-basalt	basalt	North	338374.961	7400375.952	0.075555554	0.022222223	0	0	3.410003662	0	0.960321069	0.00471738	5.384615421	10	1061.249268	1505.199341	1454.518799	S	11.88292789
no-basalt	basalt	North	335774.321	7405793.392	0.102222219	0.017777778	0	0	3.190002441	0	1	0.004183802	4.666666508	6	1556.036621	3164.253418	6123.775391	S	7.80589056
no-basalt	basalt	North	343474.321	7397136.912	0.044444446	0	0	0	1.220001221	0	0.86822176	0.004069009	5	10	1212.693359	1779.395996	2414.150879	S	11.83521557
no-basalt	basalt	North	343899.921	7396141.232	0.053333335	0	0	0	2.41998291	0	0.181509793	0.006133481	5.384615421	10	1978.004028	2358.495361	2750	W	11.83093071
no-basalt	basalt	North	343398.161	7398671.312	0.071111113	0	0	0	1.550018311	0	1	0.005259889	4.666666508	3	1646.397583	2369.071533	3129.396729	S	10.73497772
no-basalt	basalt	North	334538.961	7405583.952	0.022222221	0.017777778	0	0	3.459991455	0	0.861730158	0.00694222	4.117647171	6	406.9704895	3084.234131	6296.229004	S	10.21754551
no-basalt	basalt	North	342934.481	7396161.392	0.079999998	0.057777777	0	0	4.019989014	7.957747155	0.674527347	0.005024687	5	3	1125	1488.497559	1800	S	10.30803108
no-basalt	basalt	North	335856.081	7404866.032	0.035555556	0	0	0	1.170013428	0	0.955404103	0.006618166	4.666666508	6	1175.265869	2260.669189	5198.196777	S	12.83624744
no-basalt	basalt	North	339294.481	7398790.032	0.013333334	0	0	0	1.470001221	0	0.676434219	0.003998631	5.384615421	3	1101.135742	1850.675537	2442.334961	S	11.08827209
no-basalt	basalt	North	336000.561	7404793.232	0.031111112	0	0	0	0.890014648	0	0.979368985	0.005889333	4.666666508	6	1288.652466	2219.234131	5094.175781	S	12.62675381
no-basalt	basalt	North	343665.841	7396292.432	0.022222223	0	0	0	1.33001709	0	0.415019661	0.00550713	5.384615421	10	1715.553833	2095.381836	2526.11377	W	11.58051586
no-basalt	basalt	North	343278.321	7397586.032	0.053333335	0.008888889	0	0	3.390014648	0	0.964021206	0.00348346	4.666666508	3	1011.187439	1700.183838	2415.056885	S	13.11654377
no-basalt	basalt	North	337629.041	7404572.592	0.044444446	0	0	0	1.570007324	0	0.995770872	0.004083493	5	6	2660.12207	2904.522217	4812.548828	S	13.70443249
no-basalt	basalt	North	340847.921	7398134.832	0	0	0	0	0.1	0	0	0.003887788	5.384615421	3	0	509.901947	1677.051025	S	18.68084908
no-basalt	basalt	North	340168.081	7400775.792	0.008888889	0	0	0	0.530029297	0	0.265672028	0.005561872	5	3	335.4101868	3202.050049	3281.101318	S	12.44846439
no-basalt	basalt	North	337502.481	7402856.752	0.004444445	0	0	0	0.529998779	0	1	0.006380405	5	6	2075	1590.990234	3111.470703	S	9.145046234
no-basalt	basalt	North	343329.841	7399123.792	0.160000004	0.039999999	0	0	3.349975586	0	0.950960755	0.007517047	4.666666508	3	1976.897827	2670.674072	3425	W	10.37184715
no-basalt	basalt	North	338296.561	7398818.032	0.222222222	0.022222223	0	0	3.019989014	0	0.362080723	0.00633509	6.363636494	27	103.0776367	1827.737671	1555.032104	S	11.14804554
no-basalt	basalt	North	341258.961	7400200.112	0.022222223	0	0	0	1.109985352	0	0.469721437	0.005977949	5.384615421	3	840.3867798	2627.974609	3727.09668	E	10.94891739
no-basalt	basalt	North	339994.481	7401838.672	0.053333335	0	0	0	2.329986572	0	0.569790602	0.004025979	4.666666508	10	577.1697998	3417.967285	3592.353027	S	9.273210526
no-basalt	basalt	North	342356.561	7396023.632	0.066666666	0.008888889	0	0	3.070007324	0	0.696648121	0.004600293	5	4	756.6372681	1133.578369	1225	E	11.5287056
no-basalt	basalt	North	338829.681	7397130.192	0.164444447	0	0	0	2.339996338	0	0.23927547	0.010247508	5.833333492	8	226.3846436	1958.475098	2390.08374	S	8.785387039
no-basalt	basalt	North	335440.561	7405978.192	0.022222223	0	0	0	0.689971924	0	0.973056316	0.00400344	4.666666508	6	1376.816895	3350	6390.813965	S	13.23969173
no-basalt	basalt	North	340127.761	7396980.112	0.039999999	0	0	0	1.429992676	0	0.374458402	0.004448372	5.384615421	8	884.590332	752.0804443	1118.033936	W	12.51738262
no-basalt	basalt	North	343477.681	7397311.632	0.031111112	0	0	0	0.990020752	0	0.913866699	0.005640669	5.384615421	10	1206.492798	1824.828735	2490.607178	W	12.37682629
no-basalt	basalt	North	336707.281	7405510.032	0.048888888	0	0	0	1.549987793	0	0.996818364	0.006219859	4.666666508	6	2215.99292	3134.984131	5731.601074	S	11.46306038
no-basalt	basalt	North	339179.121	7396606.032	0.12444444	0.004444443	0.062222222	0.013333334	10.73999023	7.957747155	0	0.022334933	6.363636494	13	0	1773.414795	1938.104858	S	10.76708984
no-basalt	basalt	North	342387.921	7398451.792	0.088888884	0.057777777	0	0	3.390014648	0	0.780581355	0.009624132	5.384615421	3	1029.866455	1610.124268	2337.333008	S	10.82935333
no-basalt	basalt	North	342139.281	7398350.992	0.088888891	0.017777778	0	0	3.209991455	7.957747155	0.680179179	0.005686963	5.384615421	3	883.8834839	1423.024902	2125	S	11.78284645
no-basalt	basalt	North	342027.281	7397298.192	0.008888889	0	0	0	0.950012207	0	0.319366425	0.007346299	5.833333492	10	35.35533905	445.1123352	1204.159424	E	12.88999367
no-basalt	basalt	North	337433.041	7403052.752	0.026666667	0.004444445	0	0	2.509979248	0	0.991085827	0.006533423	5	6	2003.902466	1686.898071	3299.336914	S	9.428624153
no-basalt	basalt	North	340982.321	7401871.152	0.164444443	0.008888889	0	0	2.769989014	7.957747155	0.655876219	0.002529424	4.666666508	3	340.0367737	4232.389648	4461.852051	E	9.692497253
no-basalt	basalt	North	342878.481	7396229.712	0.137777781	0.004444445	0	0	2.680023193	0	0.730331957	0.003983111	5	3	1040.432617	1408.900269	1750.178467	S	10.07573032
no-basalt	basalt	North	337499.121	7402105.232	0.017777778	0	0	0	0.729980469	0	0.995408237	0.005992041	5	6	2005.617188	1089.151001	2368.147949	S	9.930829048
no-basalt	basalt	North	336783.441	7403217.392	0.022222223	0	0	0	0.869995117	0	0.961499095	0.007504929	4.666666508	6	1377.724609	1436.358276	3430.834473	S	11.72319603
no-basalt	basalt	North	338674.001	7397643.152	0.044444446	0	0	0	1.899993896	0	0.458074689	0.006071137	7	27	300	2075	2655.30127	S	11.65207577
no-basalt	basalt	North	340132.241	7397935.472	0.022222223	0.008888889	0	0	2.799987793	0	0.277170509	0.00500407	4.666666508	3	285.0438538	670.8203735	1761.391479	S	11.82463455
no-basalt	basalt	North	338275.281	7398321.872	0.035555556	0	0	0	2.010009766	0	0.193213552	0.010544446	5.384615421	8	125	2183.031006	1895.553955	S	10.53779888
no-basalt	basalt	North	340760.561	7398784.432	0	0	0	0	0.1	7.957747155	0.032876711	0.026326323	5.384615421	3	75	1150.271729	2330.370117	W	10.57380962
no-basalt	basalt	North	341294.801	7397536.752	0.008888889	0	0	0	0.959991455	0	0.169703245	0.008326813	5.384615421	3	425	498.12146	1060.660156	S	13.30084419
no-basalt	basalt	North	343692.721	7396737.072	0.071111113	0	0	0	2.079986572	0	0.593406796	0.007831777	5	10	1565.247681	2015.564331	2562.225586	W	10.01917553
no-basalt	basalt	North	343430.641	7397440.432	0.035555556	0	0	0	1.800018311	0	0.953877509	0.004099791	4.666666508	3	1150	1800.867798	2488.473633	S	12.69030571
no-basalt	basalt	North	340199.441	7398147.152	0.093333336	0.013333334	0	0	3.019989014	0	0.233064845	0.005034197	4.666666508	3	176.7767029	743.3034668	1903.943237	S	12.43081474
no-basalt	basalt	North	338712.081	7400238.192	0.111111112	0	0	0	1.680023193	0	0.813986599	0.004533797	5.384615421	8	1380.670166	1831.154053	1734.394653	S	12.65654755
no-basalt	basalt	North	337127.281	7400918.032	0.035555556	0	0	0	1.209991455	0	0.573148251	0.007299809	4.375	6	824.6210938	520.2163086	1129.435791	S	11.25140095
no-basalt	basalt	North	340959.921	7399750.992	0.035555556	0	0	0	1.920013428	0	0.166214928	0.007128619	5.384615421	3	347.3110962	2136.878662	3279.672363	S	13.15950108
no-basalt	basalt	North	340498.481	7396884.912	0.128888888	0.022222223	0	0	3.139984131	0	0.271123499	0.007004597	5.384615421	8	790.569397	512.9570923	763.2168579	W	11.22584343
no-basalt	basalt	North	336111.441	7401971.952	0.053333335	0.008888889	0	0	3.589996338	0	0.283010721	0.014323123	4.375	6	954.5941162	79.0569458	2344.408203	S	13.97691917
no-basalt	basalt	North	336775.601	7405398.032	0.008888889	0	0	0	1.089996338	0	0.996277034	0.005828955	4.666666508	6	2236.067871	3052.560547	5603.570313	S	11.54113483
no-basalt	basalt	North	341522.161	7398777.712	0.022222223	0	0	0	1	0	0.701234639	0.011016814	5.384615421	3	675	1386.767822	2330.370117	E	9.662734032
no-basalt	basalt	North	338402.961	7400093.712	0.146666661	0	0	0	2.410003662	0	0.939512789	0.004787567	5	8	1075.290649	1525	1407.346802	S	11.50939274
no-basalt	basalt	North	340470.481	7396383.152	0.106666667	0.004444445	0	0	2.710021973	0	0.312432051	0.00719924	5	3	811.2490845	673.1455688	650	W	11.55985641
no-basalt	basalt	North	336121.521	7402208.272	0.035555556	0	0	0	1.420013428	0	0.49845621	0.007620606	4.375	6	797.652832	301.039856	2578.032227	S	12.43697166
no-basalt	basalt	North	337666.001	7404842.512	0	0	0	0	0.230010986	0	0.991902471	0.005186665	5	6	2795.084961	3111.269775	5088.528809	S	12.74725437
no-basalt	basalt	North	334564.721	7404115.632	0.222222226	0.013333334	0	0	2.899993896	0	0.736776292	0.006378992	4.666666508	10	261.0076599	1715.007202	4958.452148	W	8.788474083
no-basalt	basalt	North	337990.801	7401363.792	0.017777778	0	0	0	0.650024414	0	0.957443416	0.005067393	5	6	1408.900269	1400	1839.327271	S	12.24023438
no-basalt	basalt	North	337925.841	7400838.512	0.039999999	0	0	0	1.279998779	0	0.84430778	0.0067435	5	6	941.0764771	1202.081543	1382.931763	S	10.52825165
no-basalt	basalt	North	337605.521	7399187.632	0.026666667	0	0	0	0.889984131	0	0.053097721	0.010661801	4.666666508	7	548.2928467	1079.641113	795.6915283	S	11.74432468
no-basalt	basalt	North	336686.001	7404416.912	0.079999998	0	0	0	1.599975586	0	0.988539636	0.00478062	4.666666508	6	1732.952637	2156.675781	4634.719238	S	11.72519779
no-basalt	basalt	North	339760.401	7400099.312	0	0	0	0	0.309997559	0	0.258262575	0.004992459	5.384615421	3	625	2636.87793	2741.464111	S	13.67685127
no-basalt	basalt	North	335571.601	7403001.232	0.06666667	0	0	0	1.799987793	0	0.447230011	0.006205735	4.666666508	10	145.7737885	388.1043701	3525.797607	S	12.2370739
no-basalt	basalt	North	337671.601	7399971.632	0.031111112	0	0	0	0.870025635	0	0.392429501	0.00818755	5	7	357.9455261	775.4031372	649.0377197	S	11.11155033
no-basalt	basalt	North	339723.441	7400886.672	0	0	0	0	0.360015869	0	0.42142269	0.005730595	4.666666508	3	784.6177368	2936.090088	2892.338867	S	13.19721794
no-basalt	basalt	North	341227.601	7396566.832	0	0	0	0	0.16998291	0	0	0.011459954	5.384615421	10	355.3167725	0	125	E	12.61733818
no-basalt	basalt	North	342682.481	7398953.552	0.008888889	0	0	0	1.570007324	0	0.948982	0.003368626	4.666666508	3	1576.586548	2191.460693	2920.29541	S	12.72180176
no-basalt	basalt	North	343727.441	7399385.872	0.013333334	0	0	0	2.229980469	0	0.71943897	0.004092677	4.666666508	3	2430.020508	3137.375488	3894.868408	W	11.74799538
no-basalt	basalt	North	337618.961	7402267.632	0.044444446	0	0	0	0.990020752	0	0.970305085	0.005411867	5	6	2167.515869	1275.97998	2540.915039	S	11.58830833
no-basalt	basalt	North	335970.321	7402241.872	0.057777777	0	0	0	1.609985352	0	0.441439241	0.007817116	4.375	6	660.0189209	235.8495178	2655.771973	S	13.21248531
no-basalt	basalt	North	340658.641	7401733.392	0.031111112	0	0	0	0.800018311	0	0.55503881	0.003501018	4.666666508	3	0	4071.624268	4116.203125	S	10.2449007
no-basalt	basalt	North	337176.561	7400910.192	0	0	0	0	0.230010986	0	0.590633273	0.006245159	4.375	6	813.940979	561.8051147	1134.955933	S	11.46350861
no-basalt	basalt	North	336689.361	7402982.192	0.004444445	0	0	0	1.040008545	0	0.909454882	0.006200595	4.666666508	6	1250.999634	1241.219116	3214.031494	S	12.14370155
no-basalt	basalt	North	343717.361	7396205.072	0.053333335	0	0	0	1.779998779	0	0.349626124	0.0070237	5.384615421	10	1787.805908	2168.236572	2575	W	11.25232887
no-basalt	basalt	North	337834.001	7400458.832	0.053333335	0	0	0	1.609985352	0	0.71095109	0.007464786	5.833333492	10	610.3277588	1021.334961	1046.721069	S	10.40811825
no-basalt	basalt	North	336454.161	7404102.192	0.039999999	0	0	0	1.259979248	0	0.965184391	0.007164256	4.666666508	6	1402.007446	1782.028442	4356.748047	S	11.18271637
no-basalt	basalt	North	337554.001	7400639.152	0.031111112	0	0	0	1.350006104	0	0.638432682	0.00821826	5.384615421	6	571.1829834	789.3826294	999.0620728	S	11.54086781
no-basalt	basalt	North	340284.561	7401575.472	0.071111113	0	0	0	2.240020752	0	0.499610037	0.004163912	4.375	3	388.1043701	3668.787354	3715.171387	S	10.97244358
no-basalt	basalt	North	336546.001	7400819.472	0	0	0	0	0.359985352	0	0.006491634	0.019729516	4.375	6	1061.249268	25	1119.430664	S	15.17110157
no-basalt	basalt	North	337541.681	7402162.352	0.022222223	0	0	0	1	0	1	0.005297086	5	6	2059.73291	1158.123535	2427.060791	S	10.67226124
no-basalt	basalt	North	340714.641	7397701.392	0	0	0	0	0.140014648	0	0	0.006699082	5.384615421	3	0	79.0569458	1296.630249	S	17.92943573
no-basalt	basalt	North	336426.161	7401667.312	0.031111112	0	0	0	1.540008545	0	0	0.006409827	4.375	6	1396.647705	25	1954.002441	S	18.14613914
no-basalt	basalt	North	335233.361	7403207.312	0.071111113	0	0	0	2.170013428	0	0.441630483	0.014287164	4.666666508	10	55.90169907	608.7897949	3846.183105	S	10.39153862
no-basalt	basalt	North	342484.241	7397132.432	0.115555555	0	0	0	1.989990234	0	0.591807544	0.00778375	5.833333492	10	360.5551147	809.7067871	1498.332397	E	10.38022804
no-basalt	basalt	North	342260.241	7397553.552	0.24	0.004444445	0	0	2.559997559	7.957747155	0.492749512	0.007206364	5.833333492	10	125	795.6915283	1556.036621	S	12.01033783
no-basalt	basalt	North	339258.641	7401265.232	0.133333331	0.004444445	0	0	2.710021973	0	0.644065499	0.00511894	4.666666508	3	1353.005859	2593.501465	2669.503906	S	12.88960838
no-basalt	basalt	North	336589.681	7404785.392	0.013333334	0	0	0	0.950012207	0	0.979650676	0.004170215	4.666666508	6	1811.766968	2426.545898	5015.974609	S	11.59567547
no-basalt	basalt	North	338204.721	7402863.472	0.026666667	0	0	0	0.839996338	0	0.990237832	0.005006628	5	6	2340.539551	2115.715088	3291.846191	S	12.83529758
no-basalt	basalt	North	340132.241	7397935.472	0.022222223	0.008888889	0	0	2.799987793	0	0.277170509	0.00500407	4.666666508	3	285.0438538	670.8203735	1761.391479	S	11.82463455
no-basalt	basalt	North	343000.561	7398067.632	0.004444445	0	0	0	1.209991455	0	0.994123578	0.002858836	4.666666508	3	957.2094727	1690.599121	2448.724121	S	12.56357193
no-basalt	basalt	North	339917.201	7399765.552	0.022222223	0	0	0	0.83001709	0	0.230916798	0.004579503	5.384615421	3	529.7405396	2279.52832	2875	S	13.94371796
no-basalt	basalt	North	343227.921	7397933.232	0.106666669	0	0	0	2.369995117	0	0.972695291	0.0044824	4.666666508	3	1073.545532	1805.027832	2551.959961	S	12.324687
no-basalt	basalt	North	336964.881	7401641.552	0	0	0	0	0.120025635	0	0.716230214	0.006082404	4.375	6	1570.429932	403.8873596	1850.168945	S	11.77629948
no-basalt	basalt	North	343188.721	7398319.632	0.017777778	0.008888889	0	0	3.479980469	7.957747155	0.973927855	0.00476803	4.666666508	3	1255.239014	1984.943359	2744.653809	S	11.79931545
no-basalt	basalt	North	339219.441	7396735.952	0.079999998	0	0	0	1.619995117	0	0	0.023266425	6.363636494	13	0	1703.855957	1931.967896	S	12.7222805
no-basalt	basalt	North	339491.601	7401096.112	0	0	0	0	0.390014648	0	0.541028261	0.005580756	5	3	1073.545532	2765.863525	2773.535645	S	12.41761303
no-basalt	basalt	North	341911.921	7396313.712	0.013333334	0	0	0	1.140014648	0	0.323071718	0.017866131	5.384615421	10	360.5551147	601.0407715	778.6206055	E	9.772275925
no-basalt	basalt	North	335096.721	7402426.672	0.173333334	0.013333334	0	0	2.870025635	0	0.876027286	0.183030471	4.666666508	10	182.0027466	403.1128845	3260.751465	S	5.205242634
no-basalt	basalt	North	339741.361	7399364.592	0	0	0	0	0.470001221	0	0.286318034	0.005722507	5.384615421	3	874.6427612	1993.896851	2725.917236	S	12.83291054
no-basalt	basalt	North	338947.281	7401165.552	0.062222224	0	0	0	1.899993896	0	0.691002727	0.005800436	5	6	1606.432373	2253.469482	2345.341064	S	13.16122913
no-basalt	basalt	North	342573.841	7396319.312	0.004444445	0	0	0	0.550018311	0	0.837627828	0.006563986	5.384615421	10	742.4620972	1089.151001	1426.97229	E	10.93345737
no-basalt	basalt	North	340043.761	7398367.792	0	0	0	0	0.1	0	0.257256597	0.005154591	4.666666508	3	410.0305176	1007.782166	2173.850342	W	12.45685101
no-basalt	basalt	North	338649.361	7400574.192	0.004444445	0	0	0	1.549987793	0	0.761527121	0.005092484	5.384615421	10	1375.681641	1813.318848	1777.814697	S	12.99171543
no-basalt	basalt	North	338610.161	7399251.472	0.079999998	0	0	0	1.970001221	0	0.907970548	0.004787269	5.833333492	8	601.0407715	1871.162842	1645.068359	S	11.38916683
no-basalt	basalt	North	338822.961	7397342.992	0	0	0	0	0.1	0	0.418340772	0.019311164	6.363636494	13	201.5564423	1944.543701	2475.505127	S	6.946740627
no-basalt	basalt	North	339301.201	7402945.232	0.004444445	0	0	0	0.720001221	0	0.806943595	0.00502761	4.375	2	1330.648315	3085.85498	3885.630371	W	12.58314419
no-basalt	basalt	North	337664.881	7399886.512	0.035555556	0	0	0	2.039978027	7.957747155	0.349610209	0.006924719	5	7	391.3119202	781.4249878	632.9494629	S	11.38857079
no-basalt	basalt	North	341578.161	7400960.592	0.017777778	0	0	0	1.16998291	0	0.764475465	0.004139842	5	3	910.0137939	3431.92749	4497.568848	S	10.15378094
no-basalt	basalt	North	343263.761	7395879.152	0.017777778	0	0	0	0.809997559	0	0.422902435	0.004637233	5	4	1550.20166	1908.042114	2125.588135	S	12.10565281
no-basalt	basalt	North	337607.761	7403197.232	0.026666667	0	0	0	1.449981689	0	1	0.000899185	5	6	2189.320801	1895.553955	3448.27832	S	8.8802948
no-basalt	basalt	North	339082.801	7398143.792	0.111111114	0.013333334	0	0	3.670013428	0	0.935064018	0.006114526	6.363636494	8	686.4765015	1724.093994	2600.480713	S	10.55810452
no-basalt	basalt	North	338436.561	7405391.312	0.008888889	0	0	0	0.779998779	0	0.999972522	0.007162625	5.384615421	6	3661.966797	4051.311523	5772.348145	W	11.04049969
no-basalt	basalt	North	339895.921	7397969.072	0.008888889	0	0	0	0.609985352	0	0.328821868	0.005338653	5.384615421	8	498.12146	910.0137939	1933.423096	S	11.6139431
no-basalt	basalt	North	336016.241	7403011.312	0.06666667	0	0	0	1.480010986	0	0.7084198	0.006894506	4.666666508	10	579.8706665	665.6763306	3369.161621	S	12.11084652
no-basalt	basalt	North	342029.521	7396954.352	0.057777777	0	0	0	1.329986572	0	0.29660517	0.008950952	5.833333492	10	125	350.8917236	1017.656616	E	11.89135838
no-basalt	basalt	North	339379.601	7398795.632	0.039999999	0	0	0	1.980010986	0	0.560097575	0.004512385	5.384615421	3	1185.854126	1773.414795	2534.758301	S	11.58460808
no-basalt	basalt	North	337467.761	7403739.312	0.035555556	0	0	0	1.049987793	0	0.99519372	0.006569352	5	6	2174.425049	2260.669189	3972.798096	S	9.327277184
no-basalt	basalt	North	336242.481	7403477.232	0.017777778	0	0	0	0.709991455	0	0.854620099	0.00657755	4.666666508	6	939.4146729	1150.271729	3775.248291	S	12.13298035
no-basalt	basalt	North	341953.361	7398308.432	0.128888885	0.031111112	0	0	3.789978027	0	0.633807838	0.007468431	5	3	766.8931274	1328.768311	2002.810425	S	11.50109863
no-basalt	basalt	North	338082.641	7404485.232	0.031111112	0	0	0	1.099975586	0	0.969695866	0.006621802	5	6	3041.072998	3211.405518	4815.859375	W	12.12442684
no-basalt	basalt	North	341008.081	7400400.592	0.031111112	0	0	0	1.889984131	0	0.344622403	0.004948156	5	3	571.1829834	2788.593018	3926.990234	S	12.21710396
no-basalt	basalt	North	336146.161	7405403.632	0.057777777	0	0	0	1.279998779	0	0.995255411	0.004751581	4.666666508	6	1654.728149	2855.914795	5688.859375	S	12.05070972
no-basalt	basalt	North	340089.681	7399389.232	0.013333334	0	0	0	0.910003662	0	0.188252464	0.00449351	5	3	570.0877075	1866.81543	3070.016357	S	14.22794342
no-basalt	basalt	North	341691.281	7399799.152	0.017777778	0	0	0	1.130004883	0	0.760379791	0.002712987	5.384615421	3	1012.422852	2350.531738	3345.519287	E	9.068886757
no-basalt	basalt	North	335466.321	7404649.872	0.084444441	0	0	0	1.730010986	0	0.875996411	0.007047705	4.666666508	6	719.809021	2000	5084.105469	S	11.39371586
no-basalt	basalt	North	335860.561	7405242.352	0.088888891	0	0	0	1.420013428	0	0.959242821	0.005567418	4.666666508	6	1330.648315	2630.589355	5564.901367	S	12.63332748
no-basalt	basalt	North	339596.881	7396594.832	0.035555556	0	0	0	0.939971924	0	0.524809659	0.007373836	6.363636494	13	388.1043701	1420.6073	1538.058838	S	9.542349815
no-basalt	basalt	North	337795.921	7404883.952	0.044444446	0	0	0	1.25	0	0.991863787	0.006187527	5	6	2929.270264	3235.447998	5154.852051	W	11.66980839
no-basalt	basalt	North	343066.641	7398240.112	0.097777776	0	0	0	2.390014648	0	0.977318704	0.003756126	4.666666508	3	1113.833374	1841.534668	2601.562012	S	12.45682812
no-basalt	basalt	North	335865.041	7403295.792	0.039999999	0	0	0	1.269989014	0	0.730907381	0.007798623	4.666666508	10	515.3881836	763.2168579	3676.360352	S	12.29904747
no-basalt	basalt	North	338139.761	7400365.872	0.182222228	0.044444446	0	0	3.660003662	0	0.831842363	0.006446513	5	8	838.15271	1279.892578	1241.219116	S	12.47027969
no-basalt	basalt	North	336164.081	7402538.672	0.119999997	0	0	0	1.850006104	0	0.634979129	0.006786435	4.375	6	731.8640747	575.5432129	2871.084229	S	12.46405506
no-basalt	basalt	North	337120.561	7400443.152	0.075555556	0	0	0	1.859985352	0	0.327090114	0.009341286	4.375	6	395.2846985	325	654.3126221	S	11.143713
no-basalt	basalt	North	339109.681	7398785.552	0.017777778	0	0	0	1.240020752	0	0.928624094	0.004954866	5.384615421	3	926.3504028	1990.759888	2282.131836	S	13.17695999
no-basalt	basalt	North	338185.681	7402517.392	0	0	0	0	0.480010986	0	1	0.004156818	5	6	2308.679199	1895.059448	2957.7229	S	13.44846058
no-basalt	basalt	North	337728.721	7402192.592	0.008888889	0	0	0	1.099975586	0	0.965072811	0.00422679	5	6	2113.202393	1342.804932	2500	S	12.38883972
no-basalt	basalt	North	336624.401	7403898.352	0.008888889	0	0	0	0.620025635	0	0.953810692	0.006697197	4.666666508	6	1454.518799	1698.528809	4117.113281	S	11.95880413
no-basalt	basalt	North	336463.121	7402828.752	0.022222223	0	0	0	1.390014648	0	0.819619536	0.00606115	4.666666508	6	1025	972.7537842	3094.854492	S	12.23277473
no-basalt	basalt	North	336460.881	7403552.272	0.044444446	0	0	0	1.760009766	0	0.891403556	0.005527945	4.666666508	6	1175.265869	1362.213257	3811.332031	S	12.46825314
no-basalt	basalt	North	336426.161	7405124.752	0.053333335	0	0	0	0.820007324	0	0.977941036	0.006016904	4.666666508	6	1802.255493	2660.12207	5353.328125	S	12.04073334
no-basalt	basalt	North	343042.001	7397715.952	0.039999999	0	0	0	2.190002441	0	0.992697775	0.007037852	4.666666508	3	798.8272705	1520.690674	2260.669189	S	8.144353867
no-basalt	basalt	North	340690.001	7400305.392	0.137777779	0.026666667	0	0	3.149993896	0	0.232385069	0.005933377	4.666666508	3	300	2675.467285	3687.563721	S	9.131349564
no-basalt	basalt	North	338697.521	7397236.592	0	0	0	0	0.130004883	0	0	0.038286641	5.384615421	8	75	2084.016602	2562.225586	E	7.606685638
no-basalt	basalt	North	337704.081	7405919.952	0.004444445	0	0	0	0.720001221	0	1	0.005326285	5.384615421	6	3292.510498	3973.427246	6162.081543	S	11.68841839
no-basalt	basalt	North	342170.641	7396575.792	0.040000001	0.004444445	0	0	2.75	0	0.442160606	0.008640817	5.833333492	10	265.7536621	604.6693115	1029.866455	E	11.12416267
no-basalt	basalt	North	343858.481	7397123.472	0.017777778	0	0	0	1.119995117	0	0.517919242	0.00689822	5	10	1608.182129	2177.297607	2795.755859	W	12.61805725
no-basalt	basalt	North	338256.241	7398358.832	0.053333335	0.008888889	0	0	2.869995117	0	0.179877013	0.011372475	5.384615421	8	158.1138916	2128.67334	1841.534668	E	10.3857832
no-basalt	basalt	North	341281.361	7398745.232	0.026666667	0	0	0	1.179992676	0	0.316363722	0.013231042	5.384615421	3	450	1229.837402	2254.994385	E	9.960303307
no-basalt	basalt	North	343546.001	7396995.792	0.044444446	0	0	0	1.239990234	0	0.799030304	0.00482048	5	10	1328.532959	1850	2451.530029	S	11.48543167
no-basalt	basalt	North	343799.121	7398960.272	0.035555556	0	0	0	2.159973145	0	0.816858828	0.006690033	4.666666508	3	2139.071045	2865.74585	3626.03418	W	11.21419144
no-basalt	basalt	North	342206.481	7398069.872	0.048888888	0	0	0	1.600006104	0	0.601428449	0.006051354	5.384615421	3	625	1173.935669	1906.895508	S	11.97397709
no-basalt	basalt	North	340285.681	7398051.952	0.066666666	0.026666667	0	0	3.769989014	0	0.224029899	0.00568112	4.666666508	3	90.13877869	618.9709473	1789.727539	S	12.40609646
no-basalt	basalt	North	343427.281	7398451.792	0	0	0	0	0.339996338	0	0.995366335	0.005617851	4.666666508	3	1540.494995	2272.663574	3031.604492	W	11.02063179
no-basalt	basalt	North	342861.681	7396691.152	0.128888892	0.013333334	0	0	2.869995117	0	0.977028668	0.003669185	4.666666508	3	838.5255127	1212.693359	1736.55542	S	10.27093983
no-basalt	basalt	North	340014.641	7400331.152	0.013333334	0	0	0	0.829986572	0	0.180176735	0.004511164	5	3	375	2795.644043	3025.413086	S	13.95667648
no-basalt	basalt	North	337155.281	7400248.272	0.133333327	0.013333334	0	0	3.360015869	0	0.261949867	0.010663155	4.375	6	212.132019	313.249115	467.0385437	S	11.77317238
no-basalt	basalt	North	336784.561	7405807.952	0.013333334	0	0	0	0.860015869	0	0.990594685	0.002651987	4.666666508	6	2415.056885	3440.38501	6028.318359	S	13.43575191
no-basalt	basalt	North	340805.361	7399350.032	0.128888886	0.044444446	0	0	3.829986572	7.957747155	0	0.021341372	5	3	55.90169907	1726.629639	2893.311279	E	13.22401714
no-basalt	basalt	North	343139.441	7397267.952	0	0	0	0	0.440002441	0	0.912380993	0.00282489	5	3	867.8276978	1471.393921	2144.906738	S	11.3626976
no-basalt	basalt	North	336632.241	7400450.992	0.004444445	0	0	0	0.579986572	0	0.226252019	0.028824035	3.888888836	6	760.3453369	125	760.3453369	W	6.793059349
no-basalt	basalt	North	340942.001	7396949.872	0.053333335	0	0	0	2.319976807	0	0.100455925	0.03426097	5.384615421	8	594.2431641	111.8033981	492.4429016	W	8.822285652
no-basalt	basalt	North	336175.281	7402156.752	0.017777778	0	0	0	1.320007324	0	0.491473258	0.007924533	4.375	6	887.7640991	291.5475769	2506.117432	S	12.46128464
no-basalt	basalt	North	335889.681	7402708.912	0.111111108	0.026666667	0	0	3.100006104	0	0.569725037	0.00645914	4.666666508	10	450	410.0305176	3125	S	12.13408184
no-basalt	basalt	North	338811.761	7404942.192	0.115555555	0	0	0	2.160003662	0	0.998585045	0.006269719	5.384615421	6	3078.656494	4010.377197	5447.304688	S	11.52595425
no-basalt	basalt	North	340178.161	7401853.232	0.133333337	0.008888889	0	0	2.640014648	0	0.564010024	0.003091384	4.666666508	10	380.7886658	3619.478516	3772.018799	S	9.404585838
no-basalt	basalt	North	338154.321	7404065.232	0	0	0	0	0.489990234	0	0.957220733	0.00702314	5	6	2900.431152	2920.616455	4420.548828	W	11.49022675
no-basalt	basalt	North	335655.601	7402735.792	0.093333332	0.004444445	0	0	2.660003662	0	0.449937016	0.001017351	4.666666508	10	225	223.6067963	3233.902344	E	13.65659142
no-basalt	basalt	North	335604.081	7402374.032	0.093333332	0.004444445	0	0	2.529998779	0	0.088418193	0.028765453	4.666666508	10	325.9601135	25	2919.11792	E	8.003591537
no-basalt	basalt	North	336603.121	7402247.472	0.084444441	0	0	0	1.33001709	0	0.709757626	0.006913415	4.375	6	1241.219116	536.7727661	2478.532715	S	12.2916708
no-basalt	basalt	North	340632.881	7398831.472	0.03111111	0.008888889	0	0	3.019989014	0	0.211561158	0.008559752	5	3	200	1204.159424	2402.602783	S	12.03741646
no-basalt	basalt	North	339659.601	7401540.752	0.142222216	0.004444445	0	0	3.019989014	0	0.609574914	0.006098834	4.375	3	995.6153564	3060.739258	3154.857422	S	11.47751713
no-basalt	basalt	North	340656.401	7401424.272	0.057777774	0.062222224	0	0	3.980010986	0	0.506870687	0.003904686	4.666666508	3	50	3775.745117	3972.562012	E	10.5043745
no-basalt	basalt	North	343136.081	7396560.112	0.022222223	0	0	0	0.730010986	0	0.778009474	0.004501754	5.384615421	10	1133.854004	1511.001343	2001.405762	S	12.50196743
no-basalt	basalt	North	337166.481	7400305.392	0.102222225	0.004444445	0	0	2.559997559	0	0.299282432	0.008780973	4.375	6	265.7536621	340.0367737	539.6757813	S	11.81238937
no-basalt	basalt	North	341424.721	7397762.992	0.013333334	0	0	0	2.450012207	0	0.261310637	0.012705695	5.384615421	3	347.3110962	656.2202148	1304.319824	E	11.14675045
no-basalt	basalt	North	337990.801	7401363.792	0.017777778	0	0	0	0.650024414	0	0.957443416	0.005067393	5	6	1408.900269	1400	1839.327271	S	12.24023438
no-basalt	basalt	North	337623.441	7404209.712	0.062222224	0	0	0	1.510009766	0	0.986962497	0.003219302	5	6	2493.240967	2665.168701	4462.202637	S	13.16947269
no-basalt	basalt	North	335644.401	7402956.432	0.053333333	0.004444445	0	0	2.689971924	0	0.499343574	0.005240918	4.666666508	10	201.5564423	369.120575	3450.090332	S	12.58729172
no-basalt	basalt	North	337719.761	7401452.272	0.017777778	0	0	0	0.900024414	0	0.936114132	0.005460776	5	6	1401.115601	1125	1805.893188	S	11.77695179
no-basalt	basalt	North	336473.201	7400932.592	0.191111118	0	0	0	1.519989014	0	0.088892691	0.041405503	4.375	6	1202.081543	100	1264.169678	W	8.41456604
no-basalt	basalt	North	339465.841	7398657.872	0.088888887	0.008888889	0	0	2.819976807	0	0.524997056	0.007787621	5.384615421	3	1054.751099	1635.924683	2652.593018	W	10.49748421
no-basalt	basalt	North	341223.121	7396118.832	0	0	0	0	0.1	0	0.040335484	0.017561331	5.384615421	10	175	382.4264526	75	E	10.76989651
no-basalt	basalt	North	340216.241	7396113.232	0.048888888	0	0	0	2.089996338	0	0.33505556	0.004238533	7	13	941.4085693	998.123291	905.5385742	S	9.618427277
no-basalt	basalt	North	337551.761	7405047.472	0.06666667	0	0	0	1.220001221	0	0.992239833	0.005400999	5	6	2795.084961	3189.043701	5276.185059	S	12.62779713
no-basalt	basalt	North	335635.441	7405852.752	0.022222223	0	0	0	1.059997559	0	0.976214647	0.00712935	4.666666508	6	1504.160889	3229.744629	6223.192383	S	10.09488487
no-basalt	basalt	North	336128.241	7400915.792	0.182222223	0.004444445	0	0	2.799987793	0	0.955636919	0.021144444	4.117647171	6	1432.000366	425	1410.008911	W	7.370078087
no-basalt	basalt	North	336394.801	7401115.152	0.031111112	0	0	0	1.430023193	0	0.231618479	0.016006872	4.375	6	1379.311523	150	1454.518799	W	10.1517458
no-basalt	basalt	North	340688.881	7397314.992	0.133333337	0.044444446	0	0	3.510009766	0	0.113545835	0.020900743	5	3	328.8236694	125	939.7473145	W	10.42406273
no-basalt	basalt	North	340377.521	7397485.232	0.039999999	0	0	0	1.220001221	0	0.226643637	0.00708453	4.666666508	3	369.120575	371.6517334	1250	S	12.20510387
no-basalt	basalt	North	337723.121	7405198.672	0.039999999	0	0	0	0.890014648	0	1	0.006809233	5	6	2996.352051	3400.735107	5442.023926	S	11.26249981
no-basalt	basalt	North	334570.321	7404363.152	0.057777777	0	0	0	1.239990234	0	0.732804775	0.008931176	4.666666508	10	190.3943329	1934.231201	5177.958008	W	9.377070427
no-basalt	basalt	North	338107.281	7401686.352	0.004444445	0	0	0	0.980010986	0	0.990361154	0.005594039	5	6	1755.348999	1538.058838	2183.031006	S	12.15870571
no-basalt	basalt	North	335238.961	7403546.672	0.248888886	0.004444445	0	0	2.929992676	0	0.612900138	0.030450353	4.666666508	10	55.90169907	921.9544678	4138.236328	E	10.92278767
no-basalt	basalt	North	339258.641	7401265.232	0.133333331	0.004444445	0	0	2.710021973	0	0.644065499	0.00511894	4.666666508	3	1353.005859	2593.501465	2669.503906	S	12.88960838
no-basalt	basalt	North	338334.641	7398247.952	0.048888888	0	0	0	2.109985352	0	0.193602964	0.012158771	5.384615421	8	127.4754868	2272.663574	1984.943359	E	11.39271545
no-basalt	basalt	North	336147.281	7404182.832	0.062222224	0	0	0	1.090026855	0	0.980932117	0.006437385	4.666666508	6	1140.449463	1690.599121	4481.350098	S	12.79927254
no-basalt	basalt	North	339528.561	7400859.792	0.044444446	0	0	0	1.350006104	0	0.476907432	0.005685902	5	3	941.0764771	2761.000732	2721.327881	S	12.84984398
no-basalt	basalt	North	340771.761	7395892.592	0.071111113	0	0	0	1.839996338	0	0.220704973	0.012757645	5.833333492	11	378.318634	707.548584	350	W	10.44927216
no-basalt	basalt	North	335619.761	7401741.232	0.039999999	0	0	0	1.690002441	7.957747155	0.514528334	0.011981431	4.375	6	916.8560181	353.5534058	2386.026855	N	9.170125961
no-basalt	basalt	North	335637.681	7405981.552	0.031111112	0	0	0	1.199981689	0	0.98491466	0.005793426	4.666666508	6	1554.228149	3354.567627	6345.273926	S	10.54204559
no-basalt	basalt	North	335196.401	7403594.832	0.213333338	0	0	0	2.149993896	7.957747155	0.605564773	0.035732009	4.666666508	10	25	982.3441772	4204.759277	S	10.58620739
no-basalt	basalt	North	342562.641	7398477.552	0.084444441	0.017777778	0	0	3	0	0.877111554	0.00766149	5	3	1085.414673	1715.007202	2455.733154	S	11.15695
no-basalt	basalt	North	339866.801	7396733.712	0.044444446	0	0	0	2.029998779	0	0.831586957	0.003301398	5.833333492	8	650	1107.361694	1298.075439	S	12.03379154
no-basalt	basalt	North	340356.241	7396626.192	0.137777776	0	0	0	2.5	0	0.333722711	0.006769419	5.384615421	8	1044.329956	750	789.3826294	W	11.65743446
no-basalt	basalt	North	340246.481	7396206.192	0.013333334	0	0	0	1.070007324	0	0.3505086	0.004634718	6.363636494	3	941.0764771	941.0764771	875	W	9.882587433
no-basalt	basalt	North	338583.281	7404121.232	0.013333334	0	0	0	1.320007324	0	0.939232588	0.00532194	5	6	2601.562012	3236.220947	4594.35791	W	13.51639938
no-basalt	basalt	North	337172.081	7402732.432	0.102222219	0	0	0	1.75	0	0.945320666	0.007269829	4.666666508	6	1725	1261.199829	2952.647217	S	11.42138195
no-basalt	basalt	North	337214.641	7400580.912	0.053333335	0	0	0	1.630004883	0	0.446386158	0.008318591	4.666666508	6	491.1720886	436.6062012	818.9169922	S	11.1404314
no-basalt	basalt	North	336242.481	7402088.432	0.071111113	0	0	0	1.290008545	0	0.524483979	0.006943439	4.375	6	970.8244629	246.2214508	2419.194092	S	10.84868431
no-basalt	basalt	North	342602.961	7400200.112	0	0	0	0	0.470001221	0	0.982111633	0.003034717	4.666666508	3	2028.85437	3185.317871	4006.401123	S	10.78862286
no-basalt	basalt	North	341384.401	7396276.752	0.008888889	0	0	0	1.609985352	0	0.027366849	0.010560839	5.384615421	10	265.7536621	309.2329407	261.0076599	E	11.50731373
no-basalt	basalt	North	337226.961	7403494.032	0.017777778	0	0	0	1.420013428	0	0.975359082	0.00548199	4.666666508	6	1882.152954	1934.231201	3705.401611	S	11.60389137
no-basalt	basalt	North	340284.561	7396496.272	0.093333332	0.004444445	0	0	2.649993896	0	0.359949708	0.005847972	5.384615421	8	1012.422852	828.4020386	831.0384521	W	11.80271626
no-basalt	basalt	North	337146.321	7405889.712	0.013333334	0	0	0	0.720001221	0	0.975977182	0.005375922	5	6	2761.56665	3656.244629	6100.819824	S	12.4005127
no-basalt	basalt	North	341051.761	7397214.192	0.115555555	0.071111113	0	0	4.08001709	7.957747155	0.070557125	0.017995572	5.384615421	3	535.0233765	134.6291199	728.8690186	S	9.899235725
no-basalt	basalt	North	343665.841	7397391.152	0.044444446	0	0	0	2.059997559	0	0.792150378	0.007224418	5.384615421	10	1375.908813	2010.286133	2680.601807	W	11.56675053
no-basalt	basalt	North	337586.481	7400228.112	0.026666667	0	0	0	1.309997559	0	0.492380351	0.007234281	5.384615421	8	279.5084839	715.8910522	710.6335449	S	11.21174335
no-basalt	basalt	North	338661.681	7403097.552	0.017777778	0	0	0	1.380004883	0	0.921510875	0.00939047	5	6	1982.737915	2610.07666	3678.399658	W	10.35718441
no-basalt	basalt	North	337621.201	7399036.432	0.093333334	0	0	0	2.449981689	0	0.033105623	0.008999364	4.375	7	413.8236389	1195.04187	905.8834839	S	12.04017448
no-basalt	basalt	North	343893.201	7399295.152	0.057777777	0	0	0	2.480010986	0	0.691840172	0.004120876	4.666666508	3	2445.915039	3164.747314	3924.601807	W	12.12563038
no-basalt	basalt	North	337504.721	7403067.312	0.035555556	0	0	0	1.040008545	0	1	0.002475497	5	6	2078.761719	1735.655396	3309.267334	S	12.21170998
no-basalt	basalt	North	341527.761	7397311.632	0.06666667	0	0	0	1.649993896	0	0.204200551	0.007917757	5.384615421	10	150	335.4101868	916.8560181	S	10.83799553
no-basalt	basalt	North	341143.601	7400042.192	0.035555556	0	0	0	1.790008545	0	0.370374382	0.008818791	5	3	640.312439	2433.10498	3550	E	11.30950832
no-basalt	basalt	North	342813.521	7397220.912	0.071111113	0	0	0	2.369995117	0	0.972962618	0.004171174	5	3	571.1829834	1142.639404	1825.171265	S	10.31768894
no-basalt	basalt	North	339596.881	7396594.832	0.035555556	0	0	0	0.939971924	0	0.524809659	0.007373836	6.363636494	13	388.1043701	1420.6073	1538.058838	S	9.542349815
no-basalt	basalt	North	336197.681	7402329.232	0.12888889	0	0	0	2.460021973	0	0.57420212	0.008285113	4.375	6	807.7747192	445.1123352	2672.545654	S	11.88022709
no-basalt	basalt	North	341390.001	7397516.592	0.044444446	0	0	0	1.760009766	0	0.194765061	0.007696809	5.384615421	3	325	570.0877075	1055.047363	E	13.65962029
no-basalt	basalt	North	340623.921	7400014.192	0.031111112	0	0	0	1.730010986	0	0.196559951	0.005484257	4.666666508	3	190.3943329	2378.287109	3563.881348	S	10.25278568
no-basalt	basalt	North	338502.641	7399418.352	0.066666666	0.008888889	0	0	3.540008545	0	0.805918634	0.005296085	5.833333492	8	660.4922485	1723.731445	1510.380737	S	11.30883884
no-basalt	basalt	North	340134.481	7400166.512	0	0	0	0	0.349975586	0	0.147691146	0.005945809	5	3	250	2595.30835	3122.599121	W	12.99089336
no-basalt	basalt	North	339031.281	7398401.392	0.124444442	0.013333334	0	0	3.25	0	0.919011176	0.005417121	5.833333492	3	848.8963013	1868.321411	2399.088379	S	10.99356842
no-basalt	basalt	North	335893.041	7401250.672	0.137777781	0.004444445	0	0	2.679992676	0	0.854294658	0.010929583	4.375	6	1446.763672	626.9968262	1840.006836	W	10.41028214
no-basalt	basalt	North	336752.081	7401918.192	0.119999997	0.039999999	0	0	3.509979248	0	0.683417976	0.006244575	4.375	6	1510.380737	388.9087219	2136.878662	S	12.58474827
no-basalt	basalt	North	335655.601	7402735.792	0.093333332	0.004444445	0	0	2.660003662	0	0.449937016	0.001017351	4.666666508	10	225	223.6067963	3233.902344	E	13.65659142
no-basalt	basalt	North	335310.641	7404663.312	0.115555553	0.004444445	0	0	2.759979248	0	0.843940079	0.004604715	4.666666508	6	592.6634521	2028.85437	5154.730957	S	10.83602619
no-basalt	basalt	North	338973.041	7401542.992	0.062222224	0	0	0	2.410003662	0	0.725593805	0.005148785	5	6	1644.688477	2375.526123	2601.562012	S	12.9478302
no-basalt	basalt	North	335157.201	7405740.752	0.017777778	0	0	0	0.769989014	0	0.929711163	0.008594243	4.666666508	6	1017.963684	3112.173584	6223.594238	S	11.98917866
no-basalt	basalt	North	337551.761	7405047.472	0.06666667	0	0	0	1.220001221	0	0.992239833	0.005400999	5	6	2795.084961	3189.043701	5276.185059	S	12.62779713
no-basalt	basalt	North	337834.001	7403584.752	0.057777777	0	0	0	1.58001709	0	0.994355738	0.004984598	5	6	2486.463379	2346.540039	3883.297852	S	13.60223675
no-basalt	basalt	North	337761.201	7401278.672	0.031111112	0	0	0	1.329986572	0	0.918423116	0.00490539	5	6	1249.499878	1175	1666.020752	S	12.40855122
no-basalt	basalt	North	340622.801	7398450.672	0.013333334	0	0	0	0.959991455	0	0.192436859	0.005650962	5	3	200	834.4160156	2043.587524	W	13.48936558
no-basalt	basalt	North	339275.441	7397275.792	0.115555555	0	0	0	2.260009766	0	0.434507102	0.007730934	5.833333492	8	90.13877869	1485.976074	2015.564331	S	11.23840523
no-basalt	basalt	North	340337.201	7400387.152	0.120000001	0.008888889	0	0	3.389984131	0	0.079290949	0.02082018	5	3	50	2778.938721	3354.102051	W	10.51737785
no-basalt	basalt	North	337940.401	7401826.352	0	0	0	0	0.190002441	0	0.969818532	0.003932957	5	6	1826.369263	1394.632568	2238.861328	S	12.59050465
no-basalt	basalt	North	338273.041	7400718.672	0.164444439	0.039999999	0	0	3.700012207	0	0.952739537	0.005112842	5	6	1102.553833	1492.062378	1535.008179	S	12.11705589
no-basalt	basalt	North	343579.601	7399218.992	0.008888889	0	0	0	0.869995117	0	0.848470867	0.00432605	4.666666508	3	2200.14209	2906.888428	3664.44043	W	10.31380653
no-basalt	basalt	North	341658.801	7400638.032	0	0	0	0	0.290008545	0	0.676865518	0.008881405	5	3	1083.109009	3139.366943	4183.076172	S	10.30142784
no-basalt	basalt	North	336175.281	7402156.752	0.017777778	0	0	0	1.320007324	0	0.491473258	0.007924533	4.375	6	887.7640991	291.5475769	2506.117432	S	12.46128464
no-basalt	basalt	North	340843.441	7401400.752	0.031111112	0	0	0	1.559997559	7.957747155	0.529298246	0.007446459	4.666666508	3	125	3776.323975	4132.871094	E	11.44029045
no-basalt	basalt	North	338014.321	7402409.872	0.004444445	0	0	0	0.630004883	0	1	0.004868973	5	6	2397.003418	1693.553955	2800.223145	S	12.465518
no-basalt	basalt	North	340258.801	7396617.232	0.026666667	0	0	0	1.610015869	0	0.377956271	0.004898046	5.384615421	8	1052.675171	845.946228	879.2752075	W	11.98298645
no-basalt	basalt	North	340959.921	7399491.152	0	0	0	0	0.239990234	0	0.01515088	0.005588582	5.384615421	3	230.4886169	1863.632202	3005.099854	S	15.57627678
no-basalt	basalt	North	341564.721	7396704.592	0.031111112	0	0	0	2.130004883	0	0.017032038	0.012375901	5.384615421	10	75	79.0569458	480.884613	E	11.56027699
no-basalt	basalt	North	340831.121	7399842.832	0	0	0	0	0.1	0	0.188021123	0.005168474	5	3	282.8427124	2202.271484	3363.406006	S	14.2435627
no-basalt	basalt	North	340634.001	7397152.592	0.048888888	0	0	0	1.320007324	0	0.175474823	0.006585039	5	3	485.4122314	223.6067963	840.0148315	W	12.90997791
no-basalt	basalt	North	336892.081	7402694.352	0.044444446	0	0	0	2.440002441	0	0.896003902	0.006837731	4.666666508	6	1450	1063.602295	2901.723633	S	11.5101366
no-basalt	basalt	North	341925.361	7401119.632	0.031111112	0.004444445	0	0	2.540008545	0	0.824001014	0.006320437	5	3	1229.074829	3676.360352	4693.679199	S	9.242591858
no-basalt	basalt	North	335903.121	7404463.952	0.048888888	0	0	0	1.570007324	0	0.945653021	0.007703644	4.666666508	6	1063.602295	1879.660767	4797.004395	S	12.28997898
no-basalt	basalt	North	336496.721	7405837.072	0.008888889	0	0	0	0.970001221	0	0.993739426	0.004530492	4.666666508	6	2165.207764	3360.152344	6070.625977	S	11.84424782
no-basalt	basalt	North	337913.521	7403595.952	0.097777776	0	0	0	2.489990234	0	1	0.005026916	5	6	2558.93042	2394.394531	3899.439209	S	9.597776413
no-basalt	basalt	North	336042.001	7402679.792	0.146666661	0	0	0	1.729980469	0	0.629013121	0.00651152	4.666666508	10	600	525.5949097	3051.638916	S	12.65799046
no-basalt	basalt	North	335325.201	7404251.152	0.035555556	0	0	0	1.690002441	0	0.798889279	0.009244996	4.666666508	10	477.6243286	1628.074097	4769.499512	S	11.67742729
no-basalt	basalt	North	338265.201	7403029.232	0.004444445	0	0	0	0.729980469	0	0.967555285	0.004534864	5	6	2340.138916	2260.669189	3473.200928	S	12.83983421
no-basalt	basalt	North	339657.361	7399278.352	0.004444445	0	0	0	0.640014648	0	0.349995106	0.006482649	5.833333492	3	977.8803711	1969.295532	2663.292236	W	12.37011814
no-basalt	basalt	North	341832.401	7398376.752	0.031111112	0.004444445	0	0	2.559997559	0	0.702553451	0.010410145	5	3	809.7067871	1325.23584	2024.845703	S	11.19113922
no-basalt	basalt	North	338128.561	7402805.232	0.008888889	0	0	0	0.739990234	0	0.988770068	0.005241611	5	6	2402.602783	2025.617188	3218.792236	S	12.72793198
no-basalt	basalt	North	340131.121	7400468.912	0	0	0	0	0.440002441	0	0.181730732	0.004415454	5	3	251.2468872	2888.013916	3172.636963	S	12.06594086
no-basalt	basalt	North	339657.361	7399278.352	0.004444445	0	0	0	0.640014648	0	0.349995106	0.006482649	5.833333492	3	977.8803711	1969.295532	2663.292236	W	12.37011814
no-basalt	basalt	North	340999.121	7397385.552	0.102222219	0.017777778	0	0	3.519989014	7.957747155	0.179947153	0.009728719	5.384615421	3	353.5534058	167.7050934	912.4143677	S	9.879837036
no-basalt	basalt	North	342160.561	7399857.392	0.017777778	0	0	0	2.370025635	0	0.819328904	0.004121583	5	3	1487.027222	2642.205322	3527.215576	E	11.27196503
no-basalt	basalt	North	339265.361	7400961.712	0	0	0	0	0.1	0	0.581543505	0.005173751	5	3	1233.389648	2520.168701	2516.19751	S	12.84084606
no-basalt	basalt	North	339035.761	7400998.672	0.044444446	0	0	0	2.470001221	0	0.642477274	0.005153089	5	3	1454.733643	2304.885986	2332.380615	S	13.28886986
no-basalt	basalt	North	336418.321	7404695.792	0.017777778	0	0	0	0.820007324	0	0.977676749	0.004153884	4.666666508	6	1610.318359	2259.424805	4933.62207	S	12.57830524
no-basalt	basalt	North	337110.481	7401265.232	0.093333334	0	0	0	2.440002441	0	0.732447326	0.005443564	4.375	6	1171.804199	525.5949097	1476.905518	S	11.42569733
no-basalt	basalt	North	335046.321	7404062.992	0.111111112	0	0	0	2.160003662	0	0.721020401	0.006929636	4.666666508	10	125	1480.07605	4698.736328	S	11.24636459
no-basalt	basalt	North	341633.041	7399549.392	0.124444447	0	0	0	2.25	0	0.975208461	0.004287564	5.384615421	3	886.0022583	2102.379639	3090.711914	S	8.457095146
no-basalt	basalt	North	342047.441	7396720.272	0.088888891	0	0	0	2.099975586	0	0.296234399	0.009547111	5.833333492	10	90.13877869	436.6062012	927.6987915	E	11.43700027
no-basalt	basalt	North	341181.681	7397518.832	0.048888888	0	0	0	1.410003662	0	0.162361115	0.009896807	5.384615421	3	450.6939087	395.2846985	1026.21875	S	10.95719624
no-basalt	basalt	North	342197.521	7397443.792	0.013333334	0	0	0	1.609985352	0	0.426618069	0.008138712	5.833333492	10	0	656.2202148	1415.980225	S	12.12727737
no-basalt	basalt	North	337089.201	7399794.672	0.053333335	0	0	0	2.119995117	0	0.03603391	0.013463159	4.117647171	7	35.35533905	282.8427124	50	S	11.1401577
no-basalt	basalt	North	341243.281	7399548.272	0.062222224	0	0	0	0.959991455	0	0.361996263	0.015734067	5.384615421	3	509.901947	1964.688354	3051.638916	E	9.116511345
no-basalt	basalt	North	336182.001	7404185.072	0.026666667	0	0	0	0.819976807	0	0.971258342	0.006003818	4.666666508	6	1185.326904	1711.176514	4472.135742	S	13.11385345
no-basalt	basalt	North	339035.761	7398734.032	0.035555556	0.008888889	0	0	2.649993896	0	0.928301513	0.005031862	5	3	855.8621216	2024.845703	2236.067871	S	12.44982815
no-basalt	basalt	North	340579.121	7399627.792	0	0	0	0	0.1	0	0	0.005637746	5	3	35.35533905	2005.617188	3197.655273	W	17.54934502
no-basalt	basalt	North	341097.681	7399876.432	0.004444445	0	0	0	0.539978027	0	0.297701418	0.007273354	5	3	514.7814941	2277.05957	3400.367676	E	12.22507763
no-basalt	basalt	North	341272.401	7399687.152	0.062222224	0	0	0	2.489990234	0	0.468653232	0.013323862	5.384615421	3	581.4851685	2116.158203	3202.440674	E	9.976419449
no-basalt	basalt	North	340406.641	7396140.112	0	0	0	0	0.429992676	0	0.304910898	0.00715283	6.363636494	13	752.0804443	805.0621338	704.0064087	S	10.3241024
no-basalt	basalt	North	341911.921	7398281.552	0.031111112	0.004444445	0	0	3.009979248	7.957747155	0.618486047	0.005586397	5	3	728.0109863	1294.700684	1959.751343	S	13.45078278
no-basalt	basalt	North	339003.281	7403360.752	0.057777777	0	0	0	1.589996338	0	0.868740082	0.006172051	4.666666508	6	1802.775635	3055.016357	4084.268555	S	12.88041592
no-basalt	basalt	North	338836.401	7402571.152	0.022222223	0	0	0	0.699981689	0	0.834701717	0.004823034	4.666666508	6	1668.832031	2493.616943	3307.661377	W	12.21737385
no-basalt	basalt	North	335422.641	7402387.472	0	0	0	0	0.1	0	0.172388017	0.012031105	4.666666508	10	237.1708221	158.1138916	3039.8396	W	10.01587868
no-basalt	basalt	North	338998.801	7404544.592	0.102222219	0	0	0	1.720001221	0	0.961538911	0.006234198	5.384615421	6	2650.47168	3819.849365	5134.686035	W	11.8916626
no-basalt	basalt	North	336543.761	7401818.512	0.075555552	0.008888889	0	0	2.690002441	0	0.543846071	0.014210314	4.375	6	1375	160.0781097	2074.397461	S	11.32557869
no-basalt	basalt	North	340507.441	7398307.312	0.022222223	0	0	0	1.08001709	0	0.208894551	0.00548658	5	3	235.8495178	711.5124512	1929.054199	S	12.99806595
no-basalt	basalt	North	336969.361	7404164.912	0.071111113	0	0	0	1.739990234	0	1	0.004854297	4.666666508	6	1880.990356	2139.071045	4375.071289	S	12.50758648
no-basalt	basalt	North	341150.321	7399544.912	0.013333334	0	0	0	0.770019531	0	0.238293901	0.007639098	5.384615421	3	436.6062012	1946.952881	3050.102539	E	10.56161976
no-basalt	basalt	North	335396.881	7402853.392	0.204444461	0.079999996	0.004444445	0	5.869995117	7.957747155	0.015909385	0.015829835	4.666666508	10	50	230.4886169	3466.356201	W	9.464200974
no-basalt	basalt	North	341103.281	7397588.272	0.026666667	0	0	0	2.140014648	0	0.170691475	0.00680459	5.384615421	3	357.9455261	325.9601135	1100.284058	S	10.57800484
no-basalt	basalt	North	339618.161	7398548.112	0.053333335	0	0	0	2.089996338	0	0.400786549	0.005899611	5	3	862.0469971	1440.702881	2555.019531	S	11.40704441
no-basalt	basalt	North	337878.801	7401853.232	0.022222223	0	0	0	0.979980469	0	0.962860465	0.003747705	5	6	1834.393677	1353.005859	2242.348145	S	12.7850523
no-basalt	basalt	North	340178.161	7401853.232	0.133333337	0.008888889	0	0	2.640014648	0	0.564010024	0.003091384	4.666666508	10	380.7886658	3619.478516	3772.018799	S	9.404585838
no-basalt	basalt	North	340488.401	7399076.752	0.008888889	0	0	0	0.609985352	0	0.216003135	0.00529982	5	3	325	1471.393921	2680.018555	S	12.82382584
no-basalt	basalt	North	337349.041	7405072.112	0.017777778	0	0	0	0.720001221	0	0.985260367	0.005597468	5	6	2605.043213	3065.330322	5283.523926	S	13.39364338
no-basalt	basalt	North	343385.841	7399484.432	0	0	0	0	0.100006104	0	0.871591687	0.007387736	4.666666508	3	2326.478027	3002.603027	3750	W	9.808728218
no-basalt	basalt	North	335583.921	7401728.912	0.146666668	0.039999999	0	0	3.510009766	0	0.51160419	0.011104194	4.375	6	910.0137939	369.120575	2400.520752	N	9.443915367
no-basalt	basalt	North	340611.601	7398785.552	0.035555556	0	0	0	1.779998779	0	0.202940881	0.008877943	5	3	225	1156.77356	2359.157715	S	12.27192593
no-basalt	basalt	North	343244.721	7397606.192	0.039999999	0	0	0	2.070007324	0	0.961057842	0.003856214	4.666666508	3	965.9839478	1662.076904	2382.356934	S	12.93828011
no-basalt	basalt	North	337414.001	7402421.072	0.026666667	0	0	0	1.08001709	0	0.99456048	0.00525293	5	6	1987.775269	1206.751831	2651.650391	S	11.51116371
no-basalt	basalt	North	337775.761	7403767.312	0.022222223	0	0	0	0.690002441	0	1	0.004962057	5	6	2490.607178	2455.733154	4045.135986	S	14.05278015
no-basalt	basalt	North	337822.801	7400168.752	0.115555555	0	0	0	2.480010986	0	0.62150842	0.006001142	5.384615421	8	477.6243286	928.0355225	860.9587402	S	11.01917458
no-basalt	basalt	North	338489.201	7399924.592	0.146666661	0	0	0	2.309997559	0	0.956557095	0.004162063	5	8	1116.075684	1601.756836	1455.37793	S	10.89043999
no-basalt	basalt	North	336159.601	7404057.392	0.004444445	0	0	0	0.609985352	0	0.960708618	0.006831013	4.666666508	6	1107.079468	1587.647583	4353.877441	S	12.70469952
no-basalt	basalt	North	339717.841	7397012.592	0.026666667	0	0	0	0.980010986	0	0.960559666	0.002622039	5.833333492	8	527.3755493	1138.529785	1518.634277	S	10.42868233
no-basalt	basalt	North	337911.281	7402615.952	0.062222224	0	0	0	2.130004883	0	0.986379385	0.006220699	5	6	2475.126221	1725.724365	2957.406006	S	12.38413239
no-basalt	basalt	North	339627.121	7397291.472	0.133333331	0.004444445	0	0	3.440002441	0	1	0.006533979	5.833333492	8	427.9310608	1147.006958	1700	S	11.94154358
no-basalt	basalt	North	343121.521	7399478.832	0.031111112	0	0	0	1.510009766	7.957747155	0.997047663	0.001307236	4.666666508	3	2209.779297	2855.914795	3591.743896	S	13.19513988
no-basalt	basalt	North	340864.721	7399289.552	0.022222223	0	0	0	1.650024414	0	0.016528377	0.02097326	5.384615421	3	75	1654.728149	2813.471924	E	8.317456245
no-basalt	basalt	North	341264.561	7399400.432	0.022222223	0	0	0	1.220001221	0	0.38231495	0.013224132	5.384615421	3	491.1720886	1851.013184	2927.669678	E	9.713264465
no-basalt	basalt	North	336059.921	7405878.512	0.013333334	0	0	0	0.630004883	0	0.994233608	0.005681023	4.666666508	6	1846.957031	3304.920654	6169.734375	S	12.58630753
no-basalt	basalt	North	338540.721	7402648.432	0	0	0	0	0.370025635	0	0.90376097	0.007725802	5	6	1976.897827	2260.669189	3220.636719	W	12.11045837
no-basalt	basalt	North	342170.641	7396575.792	0.040000001	0.004444445	0	0	2.75	0	0.442160606	0.008640817	5.833333492	10	265.7536621	604.6693115	1029.866455	E	11.12416267
no-basalt	basalt	North	342045.201	7396953.232	0.115555555	0	0	0	1.690002441	0	0.308635473	0.008831811	5.833333492	10	125	350.8917236	1017.656616	E	11.89936543
no-basalt	basalt	North	342660.081	7396666.512	0.093333334	0	0	0	1.639984131	0	0.859424353	0.005524644	5.384615421	3	649.0377197	1027.740234	1535.008179	E	10.71256638
no-basalt	basalt	North	343344.401	7396580.272	0.031111112	0	0	0	1.759979248	0	0.6720438	0.003172749	5.384615421	10	1323.82019	1697.792603	2202.271484	W	10.62946701
no-basalt	basalt	North	338428.721	7399231.312	0.235555558	0.022222223	0	0	2.899993896	0	0.735884726	0.006152982	5.833333492	8	471.6990356	1721.91748	1486.606934	S	10.54086971
no-basalt	basalt	North	335216.561	7402365.072	0.09333333	0.044444446	0	0	3.589996338	0	0.359223604	0.011010012	4.666666508	10	250	335.4101868	3127.499023	W	8.938000679
no-basalt	basalt	North	337048.881	7400555.152	0.084444443	0.013333334	0	0	2.75	0	0.338910729	0.010146568	4.666666508	6	540.8327026	261.0076599	775	S	11.18145847
no-basalt	basalt	North	340276.721	7397030.512	0.057777777	0	0	0	1.83001709	0	0.316291541	0.006158322	5	8	750	594.2431641	1012.422852	W	11.38621616
no-basalt	basalt	North	343550.481	7398430.512	0.066666668	0.004444445	0	0	2.739990234	0	0.999394774	0.004874129	4.666666508	3	1620.378174	2355.047852	3111.771973	W	11.46397972
no-basalt	basalt	North	339030.161	7404216.432	0.022222223	0	0	0	0.699981689	0	0.940216064	0.005892646	5.384615421	6	2362.334717	3623.965332	4855.98877	W	12.23101902
no-basalt	basalt	North	337431.921	7399808.112	0	0	0	0	0.160003662	0	0.178238481	0.007207713	5	7	247.487381	577.1697998	400.7804871	S	11.12497711
no-basalt	basalt	North	343322.001	7398629.872	0.06666667	0	0	0	1.980010986	0	1	0.005404296	4.666666508	3	1578.171387	2298.096924	3058.288086	S	10.47887421
no-basalt	basalt	North	336115.921	7403763.952	0.075555556	0	0	0	1.389984131	0	0.895690203	0.006642288	4.666666508	6	942.4038696	1299.278687	4070.166016	S	12.525877
no-basalt	basalt	North	340459.281	7401820.752	0.026666667	0	0	0	1.91998291	0	0.548097968	0.003052812	4.375	3	158.1138916	3888.605225	3978.850098	S	11.16839695
no-basalt	basalt	North	339710.001	7401318.992	0.004444445	0	0	0	0.569976807	0	0.5451473	0.006202825	4.666666508	3	951.9716187	3039.119873	3079.163818	S	11.69493389
no-basalt	basalt	North	339605.841	7400821.712	0.008888889	0	0	0	1	0	0.44511345	0.006004906	5	3	854.4003296	2819.796143	2771.506836	S	12.41733932
no-basalt	basalt	North	343188.721	7397012.592	0.004444445	0	0	0	1.260009766	0	0.894648433	0.004016705	4.666666508	3	995.3014526	1500	2116.158203	S	10.24898815
no-basalt	basalt	North	334969.041	7403384.272	0.053333335	0.008888889	0	0	3.539978027	0	0.627993107	0.007656164	4.666666508	10	237.1708221	887.7640991	4130.450684	W	10.4587698
no-basalt	basalt	North	337342.321	7404844.752	0.039999999	0	0	0	1.380004883	0	0.984627187	0.004370085	5	6	2504.496094	2890.609863	5058.90332	S	13.2214489
no-basalt	basalt	North	336530.321	7400771.312	0.004444445	0	0	0	0.619995117	0	0.03229944	0.03379916	4.375	6	1027.740234	50	1073.83667	W	8.551425934
no-basalt	basalt	North	339359.441	7397693.552	0.062222224	0	0	0	1.679992676	0	0.775750339	0.007122527	5.833333492	8	270.4163513	1375.908813	2142.574219	S	11.53960323
no-basalt	basalt	North	336353.361	7402554.352	0.022222223	0	0	0	1.119995117	0	0.708766997	0.00758088	4.375	6	928.0355225	726.7221069	2844.512207	S	12.06171322
no-basalt	basalt	North	342595.121	7396464.912	0.053333335	0	0	0	2.100006104	0	0.963521957	0.007403383	5.384615421	10	665.6763306	1040.73291	1450	E	10.46546745
no-basalt	basalt	North	343766.641	7398246.832	0.066666668	0.004444445	0	0	2.779998779	0	1	0.005885272	4.666666508	3	1677.9823	2409.616211	3154.857422	S	11.04124355
no-basalt	basalt	North	343244.721	7397606.192	0.039999999	0	0	0	2.070007324	0	0.961057842	0.003856214	4.666666508	3	965.9839478	1662.076904	2382.356934	S	12.93828011
no-basalt	basalt	North	338753.521	7405097.872	0.036082473	0	0	0	1.020019531	0	1	0.005077084	5.384615421	6	3231.195557	4100.686035	5573.654785	S	10.90306282
no-basalt	basalt	North	339568.881	7400062.352	0.013333334	0	0	0	0.989990234	0	0.336721539	0.007677201	5.384615421	3	825	2675	2539.931152	W	11.67965984
no-basalt	basalt	North	335734.001	7404615.152	0.022222223	0	0	0	1.470001221	0	0.916894495	0.006403388	4.666666508	6	976.281189	1994.053711	4984.287598	S	12.99276161
no-basalt	basalt	North	336403.761	7405415.952	0.008888889	0	0	0	0.629974365	0	0.986231863	0.004200281	4.666666508	6	1901.479736	2933.108398	5654.3125	S	12.66580009
no-basalt	basalt	North	340999.121	7395806.352	0.017777778	0	0	0	2.269989014	0	0.088910475	0.030858491	5.833333492	11	195.2562408	691.4658813	125	W	11.33573818
no-basalt	basalt	North	340798.641	7397365.392	0	0	0	0	0.290008545	0	0	0.015773967	5	3	279.5084839	25	942.4038696	E	13.96277905
no-basalt	basalt	North	340785.201	7397331.792	0	0	0	0	0.160003662	0	0	0.008089926	5	3	304.1381226	25	919.2388306	S	18.08956528
no-basalt	basalt	North	341285.841	7398410.352	0.026666667	0	0	0	1.510009766	0	0.326360464	0.013590924	5.384615421	3	456.2071838	950.3289185	1930.835327	E	10.03264618
no-basalt	basalt	North	339748.081	7396835.632	0.057777779	0.004444445	0	0	2.83001709	0	0.927281916	0.002699605	5.833333492	8	527.3755493	1179.247681	1443.087036	S	11.29080963
no-basalt	basalt	North	338536.241	7403199.472	0.026666667	0	0	0	0.970001221	0	0.955102503	0.00336315	5	6	2137.317383	2570.019531	3716.180908	S	11.38506699
no-basalt	basalt	North	340987.921	7398947.952	0.004444445	0	0	0	0.640014648	0	0.131116211	0.004976372	5.384615421	3	150	1323.82019	2454.587646	S	11.97414589
no-basalt	basalt	North	337282.961	7405750.832	0.084444441	0	0	0	1.680023193	0	0.980767131	0.005408369	5	6	2842.973633	3618.874023	5980.227539	S	12.99846268
no-basalt	basalt	North	339082.801	7400711.952	0.017777778	0	0	0	1.069976807	0	0.587342143	0.005296812	5	3	1328.768311	2287.055908	2249.027588	S	12.75292587
no-basalt	basalt	North	342711.601	7398079.952	0.039999999	0	0	0	1.940002441	0	0.89343518	0.009034721	5	3	776.6112061	1485.345093	2245.133545	E	11.23917675
no-basalt	basalt	North	338386.161	7399780.112	0.057777777	0	0	0	2.130004883	0	0.80745697	0.005984152	5	8	970.8244629	1513.274536	1350	S	11.14506245
no-basalt	basalt	North	343799.121	7398960.272	0.035555556	0	0	0	2.159973145	0	0.816858828	0.006690033	4.666666508	3	2139.071045	2865.74585	3626.03418	W	11.21419144
no-basalt	basalt	North	337911.281	7404503.152	0.017777778	0	0	0	1.75	0	0.985058486	0.010466692	5	6	2892.338867	3085.145996	4805.335449	W	12.04123878
no-basalt	basalt	North	335999.441	7402682.032	0.119999997	0	0	0	2.029998779	0	0.610909224	0.006724882	4.666666508	10	550	480.884613	3067.57251	S	12.2698307
no-basalt	basalt	North	341461.681	7401398.512	0.48888889	0.25777778	0	0	3.860015869	47.74648293	0.971486092	0.012527137	5	3	750	3819.44043	4705.382324	E	7.315609932
no-basalt	basalt	North	343608.721	7398562.672	0.080000002	0.026666667	0	0	3.920013428	0	0.998729467	0.004993318	4.666666508	3	1738.174194	2471.462158	3229.744629	W	11.39755917
no-basalt	basalt	North	334545.681	7404519.952	0	0	0	0	0.480010986	0	0.743668437	0.009549916	4.666666508	10	152.0690613	2079.813721	5322.416992	W	9.005235672
no-basalt	basalt	North	340567.921	7396134.512	0.057777777	0	0	0	2.099975586	0	0.289126068	0.007455057	5.833333492	11	608.7897949	673.1455688	555.0900879	W	11.25696945
no-basalt	basalt	North	338367.121	7401564.272	0.053333335	0	0	0	1.170013428	0	0.915173352	0.005223215	5	6	1775.703979	1776.583862	2215.005615	S	12.72108459
no-basalt	basalt	North	338394.001	7404544.592	0	0	0	0	0.459991455	0	0.969245195	0.00594446	5	6	3040.559082	3435.294678	4938.117188	S	12.59393787
no-basalt	basalt	North	339002.161	7398921.072	0.119999994	0.026666667	0	0	2.799987793	0	0.890852392	0.004637327	5	3	828.4020386	2145.05249	2140.385498	S	12.76282692
no-basalt	basalt	North	343324.241	7397251.152	0.044444446	0	0	0	1.440002441	0	0.927432835	0.005222911	5	8	1039.831787	1644.118286	2308.949951	S	10.1585331
no-basalt	basalt	North	341197.361	7400387.152	0.053333335	0	0	0	2.070007324	0	0.463877738	0.004112273	5.384615421	3	735.2720947	2786.574951	3900.320313	S	11.24543095
no-basalt	basalt	North	339813.041	7398019.472	0.035555556	0	0	0	1.149993896	0	0.357727021	0.007324387	5.384615421	8	559.0169678	998.123291	2020.210449	S	10.97100735
no-basalt	basalt	North	340999.121	7398835.952	0.004444445	0	0	0	0.559997559	0	0.145386383	0.005398252	5.384615421	3	150	1225.765015	2354.782227	S	12.27367783
no-basalt	basalt	North	341402.321	7399131.632	0	0	0	0	0.460021973	0	0.542658091	0.011284358	5.384615421	3	577.1697998	1644.878418	2664.230713	E	9.988489151
no-basalt	basalt	North	339109.681	7398785.552	0.017777778	0	0	0	1.240020752	0	0.928624094	0.004954866	5.384615421	3	926.3504028	1990.759888	2282.131836	S	13.17695999
no-basalt	basalt	North	339311.281	7400980.752	0	0	0	0	0.1	0	0.570601225	0.005243965	5	3	1193.995361	2574.029053	2572.085693	S	13.00848007
no-basalt	basalt	North	336748.721	7401242.832	0.133333331	0.004444445	0	0	3.150024414	0	0.442401797	0.005736549	4.375	6	1275	158.1138916	1471.393921	S	11.62747288
no-basalt	basalt	North	338775.921	7400618.992	0.013333334	0	0	0	1.170013428	0	0.72170639	0.006217148	5	3	1533.786255	1971.198853	1934.715698	S	11.03580189
no-basalt	basalt	North	339002.161	7398921.072	0.119999994	0.026666667	0	0	2.799987793	0	0.890852392	0.004637327	5	3	828.4020386	2145.05249	2140.385498	S	12.76282692
no-basalt	basalt	North	342217.681	7396982.352	0.111111108	0.008888889	0	0	2.609985352	0	0.411487401	0.007400692	5.833333492	10	230.4886169	525	1185.590576	E	11.29997444
no-basalt	basalt	North	342406.961	7399520.272	0.119999997	0.017777778	0	0	3.369995117	0	0.955487728	0.003152221	4.666666508	3	1627.881958	2514.209473	3282.719727	S	10.61228275
no-basalt	basalt	North	343255.921	7395885.872	0.004444445	0	0	0	0.579986572	0	0.446187109	0.00452036	5	4	1550.20166	1908.042114	2125.588135	S	12.06291008
no-basalt	basalt	North	340634.001	7397152.592	0.048888888	0	0	0	1.320007324	0	0.175474823	0.006585039	5	3	485.4122314	223.6067963	840.0148315	W	12.90997791
no-basalt	basalt	North	338107.281	7401686.352	0.004444445	0	0	0	0.980010986	0	0.990361154	0.005594039	5	6	1755.348999	1538.058838	2183.031006	S	12.15870571
no-basalt	basalt	North	342866.161	7397127.952	0.004444445	0	0	0	0.550018311	0	0.996046484	0.001716824	5	3	648.5560913	1181.630249	1843.400391	S	12.1129818
no-basalt	basalt	North	336635.601	7405230.032	0.039999999	0	0	0	1.320007324	0	0.996037424	0.005098936	4.666666508	6	2035.927368	2853.177979	5461.227051	S	10.9796896
no-basalt	basalt	North	340590.321	7401346.992	0.031111112	0	0	0	1.010009766	0	0.481382877	0.003275539	4.666666508	3	125	3703.039063	3873.628662	S	11.81065941
no-basalt	basalt	North	337849.681	7399971.632	0.044444446	0	0	0	1.230010986	0	0.531519353	0.008161956	5	7	522.0153198	950.3289185	818.9169922	S	11.29077339
no-basalt	basalt	North	340723.601	7399189.872	0.111111112	0.017777778	0	0	3.5	7.957747155	0.10479074	0.033545841	5	3	79.0569458	1550.20166	2733.244385	W	8.586827278
no-basalt	basalt	North	338348.081	7399518.032	0.244444445	0	0	0	2.5	0	0.702943027	0.005401319	5.384615421	8	691.4658813	1525.819458	1319.327393	S	12.26951504
no-basalt	basalt	North	336159.601	7404057.392	0.004444445	0	0	0	0.609985352	0	0.960708618	0.006831013	4.666666508	6	1107.079468	1587.647583	4353.877441	S	12.70469952
no-basalt	basalt	North	340006.801	7397115.632	0.022222223	0	0	0	0.740020752	0	0.409646273	0.004770754	5.384615421	8	831.0384521	822.3442383	1286.953735	W	11.68131256
no-basalt	basalt	North	342188.561	7398812.432	0.013333334	0	0	0	1.300018311	0	0.805753767	0.006068055	5.384615421	3	1313.868286	1862.961426	2551.102539	S	10.87320328
no-basalt	basalt	North	341832.401	7398376.752	0.031111112	0.004444445	0	0	2.559997559	0	0.702553451	0.010410145	5	3	809.7067871	1325.23584	2024.845703	S	11.19113922
no-basalt	basalt	North	337766.801	7401769.232	0.079999998	0	0	0	1.089996338	0	0.96361655	0.004719195	5	6	1703.855957	1206.751831	2103.865479	S	11.72356701
no-basalt	basalt	North	336068.881	7402794.032	0.111111112	0	0	0	1.91998291	0	0.670473695	0.006737377	4.666666508	10	625	596.3430176	3139.366943	S	12.49302864
no-basalt	basalt	North	342573.841	7396319.312	0.004444445	0	0	0	0.550018311	0	0.837627828	0.006563986	5.384615421	10	742.4620972	1089.151001	1426.97229	E	10.93345737
no-basalt	basalt	North	343851.761	7397852.592	0.097777778	0.031111112	0	0	4.279998779	0	0.975618303	0.006702925	5	3	1631.33374	2335.192627	3052.253418	S	12.04284382
no-basalt	basalt	North	342458.481	7397179.472	0.119999997	0	0	0	1.739990234	0	0.547132969	0.006349468	5.833333492	10	305.1638794	794.5123901	1498.541016	E	10.41472816
no-basalt	basalt	North	341117.841	7396154.672	0	0	0	0	0.1	0	0	0.014062986	5.384615421	10	226.3846436	325.9601135	25	E	12.74431801
no-basalt	basalt	North	335489.841	7401936.112	0.062222224	0	0	0	1.239990234	0	0.401514322	0.013474743	4.375	6	691.4658813	291.5475769	2621.54541	W	9.011884689
no-basalt	basalt	North	337178.801	7404774.192	0.022222223	0	0	0	1.390014648	0	0.989426315	0.004659643	5	6	2336.798096	2737.014648	4977.260742	S	10.9955101
no-basalt	basalt	North	343064.401	7396935.312	0.004444445	0	0	0	0.589996338	0	0.902901828	0.003358225	4.666666508	3	922.293396	1375.908813	1976.897827	S	12.89631367
no-basalt	basalt	North	336632.241	7404639.792	0.017777778	0	0	0	0.91998291	0	0.985336721	0.004321899	4.666666508	6	1788.85437	2319.617432	4862.612305	S	11.96200752
no-basalt	basalt	North	340459.281	7401820.752	0.026666667	0	0	0	1.91998291	0	0.548097968	0.003052812	4.375	3	158.1138916	3888.605225	3978.850098	S	11.16839695
no-basalt	basalt	North	335233.361	7403207.312	0.071111113	0	0	0	2.170013428	0	0.441630483	0.014287164	4.666666508	10	55.90169907	608.7897949	3846.183105	S	10.39153862
no-basalt	basalt	North	338278.641	7401191.312	0.071111113	0	0	0	2.049987793	0	0.989493251	0.005347078	5	6	1434.616699	1655.294556	1876.832397	S	12.11873817
no-basalt	basalt	North	336999.601	7402581.232	0.053333335	0	0	0	1.239990234	0	0.890058279	0.005302592	4.666666508	6	1550.806274	1035.012085	2800	S	12.32056904
no-basalt	basalt	North	341077.521	7401320.112	0.008888889	0	0	0	2.309997559	0	0.640077591	0.005248265	5	3	375	3691.628906	4327.600586	E	10.41810417
no-basalt	basalt	North	336290.641	7404133.552	0.044444446	0	0	0	1.880004883	0	0.956883073	0.00623295	4.666666508	6	1252.248047	1711.90686	4405.961914	S	12.22103119
no-basalt	basalt	North	341555.761	7400213.552	0.079999998	0	0	0	2.299987793	0	0.596414268	0.005215232	5.384615421	3	1089.151001	2703.932373	3749.166504	S	10.53729248
no-basalt	basalt	North	335722.801	7401840.912	0.337777764	0	0	0	2.489990234	0	0.347955137	0.01198634	4.375	6	845.946228	212.132019	2414.150879	W	10.73980713
no-basalt	basalt	North	338604.561	7399128.272	0.079999998	0	0	0	1.970001221	0	0.907471836	0.004685003	5.833333492	8	520.2163086	1923.050903	1685.415405	S	11.82886314
no-basalt	basalt	North	342686.961	7398910.992	0.022222223	0.008888889	0	0	3.309997559	7.957747155	0.947149456	0.003345993	4.666666508	3	1528.275146	2147.091064	2878.041748	S	12.88409328
no-basalt	basalt	North	341390.001	7401370.512	0.417777754	0.124444447	0	0	4.119995117	31.83098862	0.901405036	0.019032342	5	3	675	3781.286133	4626.351074	E	7.536207199
no-basalt	basalt	North	343259.281	7396327.152	0.088888891	0	0	0	1.510009766	0	0.661496103	0.003485281	5	3	1323.111816	1703.855957	2125.588135	S	12.11431694
no-basalt	basalt	North	337671.601	7399971.632	0.031111112	0	0	0	0.870025635	0	0.392429501	0.00818755	5	7	357.9455261	775.4031372	649.0377197	S	11.11155033
no-basalt	basalt	North	335368.881	7403124.432	0.346666656	0.017777778	0	0	3.109985352	7.957747155	0.238672286	0.020121081	4.666666508	10	0	480.884613	3700.844482	E	12.20477486
no-basalt	basalt	North	337881.041	7405079.952	0.057777777	0	0	0	1.480010986	0	0.986016572	0.007832655	5	6	3108.154785	3447.190918	5367.727539	W	11.37199593
no-basalt	basalt	North	339973.201	7400330.032	0	0	0	0	0.299987793	0	0.186140329	0.004636475	5	3	425	2809.025635	2976.260254	S	14.30460167
no-basalt	basalt	North	337586.481	7400228.112	0.026666667	0	0	0	1.309997559	0	0.492380351	0.007234281	5.384615421	8	279.5084839	715.8910522	710.6335449	S	11.21174335
no-basalt	basalt	North	339878.001	7396626.192	0.004444445	0	0	0	0.600006104	0	0.639922321	0.005304317	5.833333492	8	676.8493042	1137.156616	1250.25	S	11.31705666
no-basalt	basalt	North	339249.681	7399584.112	0.13333334	0	0	0	2.190002441	0	0.557828009	0.004925475	5	3	1226.019897	2383.799561	2205.107666	S	12.5072937
no-basalt	basalt	North	336894.321	7399971.632	0.015	0.005	0	0	2.549987793	0	0	0.016746119	4.375	7	230.4886169	25	201.5564423	S	9.765534401
no-basalt	basalt	North	342494.321	7396996.912	0.035555556	0	0	0	1.489990234	0	0.609056592	0.006889744	5.833333492	10	474.3416443	800	1439.618042	E	10.9552145
no-basalt	basalt	North	337897.841	7399269.392	0.039999999	0	0	0	1.099975586	15.91549431	0.198276818	0.009567027	5	7	491.1720886	1235.161987	973.7171021	S	12.33289719
no-basalt	basalt	North	338861.041	7402526.352	0.053333335	0	0	0	1.150024414	0	0.831245661	0.005440779	4.666666508	6	1640.50293	2505.618652	3300.473389	S	11.8552866
no-basalt	basalt	North	334658.801	7405583.952	0.017777778	0	0	0	1.360015869	0	0.86784327	0.006694606	4.117647171	6	506.2114258	3050.102539	6248.649902	S	9.333382607
no-basalt	basalt	North	338698.641	7404031.632	0.008888889	0	0	0	0.989990234	0	0.932295144	0.005163948	5	6	2477.145508	3252.691162	4559.056641	S	14.31805801
no-basalt	basalt	North	341227.601	7396566.832	0	0	0	0	0.16998291	0	0	0.011459954	5.384615421	10	355.3167725	0	125	E	12.61733818
no-basalt	basalt	North	341027.121	7397454.992	0.057777777	0	0	0	1.350006104	0	0.173643053	0.009074314	5.384615421	3	340.0367737	237.1708221	980.1147461	S	10.92926502
no-basalt	basalt	North	337046.641	7401882.352	0.168888889	0.053333335	0	0	3.759979248	7.957747155	0.826135337	0.009187649	4.666666508	6	1767.059692	590.0211792	2100	S	11.07268715
no-basalt	basalt	North	342921.041	7396536.592	0.168888882	0	0	0	2.470001221	0	0.890376925	0.003883661	5.384615421	10	925	1305.03833	1775.703979	S	10.4092598
no-basalt	basalt	North	343786.801	7397599.472	0.06222222	0.017777778	0	0	2.75	0	0.841356814	0.006651745	5.384615421	10	1507.481445	2177.297607	2869.233398	W	10.50801182
no-basalt	basalt	North	338262.961	7402444.592	0.008888889	0	0	0	0.709991455	0	0.970952332	0.004005209	5	6	2228.508301	1923.538452	2919.439209	S	12.56631565
no-basalt	basalt	North	337360.241	7402240.752	0.017777778	0	0	0	0.75	0	0.971539915	0.006737929	5	6	1966.119141	1060.954712	2471.462158	S	11.10264683
no-basalt	basalt	North	339200.401	7398717.232	0.035555556	0	0	0	2.440002441	0	0.95546025	0.004442696	5.384615421	3	1032.593872	1865.810791	2404.422852	S	12.15945435
no-basalt	basalt	North	339773.841	7397952.272	0.026666667	0	0	0	1.369995117	0	0.391512781	0.007211862	5.384615421	8	618.4658813	1027.740234	2016.494507	S	10.55979252
no-basalt	basalt	North	338494.801	7404381.072	0.048888888	0	0	0	1.409973145	0	0.955845892	0.006053757	5	6	2863.782471	3377.313965	4823.121094	S	12.7855587
no-basalt	basalt	North	335506.641	7401962.992	0.164444443	0.008888889	0	0	2.970001221	0	0.342286348	0.012117066	4.375	6	673.1455688	257.3907471	2627.974609	W	9.318522453
no-basalt	basalt	North	337881.041	7405079.952	0.057777777	0	0	0	1.480010986	0	0.986016572	0.007832655	5	6	3108.154785	3447.190918	5367.727539	W	11.37199593
no-basalt	basalt	North	338621.361	7404933.232	0.013333334	0	0	0	0.839996338	0	0.995764077	0.005400317	5.384615421	6	3195.015625	3891.416992	5385.455078	S	11.77475262
no-basalt	basalt	North	334758.481	7403439.152	0.057777777	0	0	0	1.850006104	0	0.704949498	0.008383918	4.666666508	10	403.8873596	1046.721069	4274.70752	W	9.030413628
no-basalt	basalt	North	339769.361	7400719.792	0.044444446	0	0	0	1.099975586	0	0.359523952	0.005110809	4.666666508	3	680.0735474	2942.150391	2877.716064	S	13.23484135
no-basalt	basalt	North	341290.321	7397158.192	0.075555557	0.013333334	0	0	2.850006104	0	0.104117028	0.010055686	5	3	400	279.5084839	691.4658813	S	10.55408287
no-basalt	basalt	North	338872.241	7398697.072	0.12444444	0.057777777	0	0	3.549987793	0	1	0.004786303	5.384615421	3	691.4658813	2148.982178	2105.498779	S	10.78392601
no-basalt	basalt	North	341824.561	7396080.752	0.119999997	0	0	0	1.889984131	0	0.287054241	0.010524869	5.384615421	10	201.5564423	700.4462891	675	E	10.4980135
no-basalt	basalt	North	335405.841	7403047.152	0.408888869	0.111111112	0	0	4.709991455	15.91549431	0.214187428	0.020736042	4.666666508	10	25	400.7804871	3611.526855	E	12.03793621
no-basalt	basalt	North	339376.241	7403439.152	0.008888889	0	0	0	0.839996338	0	0.838017523	0.006194725	4.375	2	1556.036621	3404.500488	4341.083008	S	13.53876591
no-basalt	basalt	North	334821.201	7403966.672	0.079999996	0.004444445	0	0	2.970001221	0	0.652525365	0.016534651	4.666666508	10	111.8033981	1465.008545	4707.57373	W	9.534950256
no-basalt	basalt	North	335363.281	7404213.072	0.035555555	0.022222223	0	0	3.949981689	7.957747155	0.801287889	0.008970086	4.666666508	10	465.0269165	1576.784668	4713.941895	S	11.80526733
no-basalt	basalt	North	338547.441	7404846.992	0.017777778	0	0	0	1.079986572	0	0.991681755	0.005550963	5.384615421	6	3162.673096	3766.463867	5268.063965	S	11.84372044
no-basalt	basalt	North	338010.961	7398744.112	0.168888884	0.013333334	0	0	2.769989014	0	0.02917755	0.018962082	5.384615421	8	35.35533905	1681.703003	1396.647705	N	7.727114677
no-basalt	basalt	North	334318.321	7405018.352	0.089041099	0	0	0	1.929992676	0	0.786607623	0.007840415	4.666666508	10	55.90169907	2627.974609	5869.944824	S	10.92395592
no-basalt	basalt	North	340918.481	7397039.472	0	0	0	0	0.299987793	0	0.086237878	0.032340355	5.384615421	8	625	70.7106781	594.2431641	W	9.031481743
no-basalt	basalt	North	341316.081	7399712.912	0.048888888	0	0	0	2.299987793	0	0.527011514	0.011108141	5.833333492	3	637.3774414	2153.195313	3229.744629	E	10.04850006
no-basalt	basalt	North	337813.841	7399758.832	0.044444446	0	0	0	1.08001709	0	0.359768331	0.007611675	5	7	583.0951538	951.9716187	775	S	11.60791206
no-basalt	basalt	North	339912.721	7398912.112	0.004444445	0	0	0	0.759979248	0	0.267779738	0.006400953	5	3	916.8560181	1518.634277	2716.845459	S	12.13549137
no-basalt	basalt	North	342090.001	7398353.232	0.222222224	0.057777777	0	0	3.379974365	7.957747155	0.678217471	0.00632938	5.384615421	3	860.9587402	1408.012817	2101.933594	S	11.4958868
no-basalt	basalt	North	337282.961	7402269.872	0.022222223	0	0	0	0.899993896	0	0.953179002	0.006232885	4.666666508	6	1887.624146	1015.197021	2487.594238	S	11.28813648
no-basalt	basalt	North	336664.721	7402715.632	0.062222224	0	0	0	1.269989014	0	0.843676746	0.00818481	4.666666508	6	1225	983.9334717	2943.000244	S	11.89713478
no-basalt	basalt	North	339445.681	7402916.112	0.035555556	0	0	0	1.760009766	0	0.783946693	0.005757354	4.117647171	2	1207.528442	3186.396729	3940.256836	W	12.59141159
no-basalt	basalt	North	338138.641	7405213.232	0.026666667	0	0	0	1.359985352	0	0.991726518	0.006074245	5	6	3387.661377	3712.984131	5535.397461	S	11.91677666
no-basalt	basalt	North	338538.481	7401427.632	0.044444446	0	0	0	1.619995117	0	0.850202382	0.005611933	5	6	1787.630981	1950	2229.910156	W	11.66917992
no-basalt	basalt	North	340565.681	7397534.512	0.071111111	0.004444445	0	0	2.649993896	7.957747155	0.186615437	0.009488475	5	3	195.2562408	190.3943329	1197.131958	W	11.81503105
no-basalt	basalt	North	343644.561	7398979.312	0.035555556	0	0	0	1.069976807	0	0.882159173	0.00276075	4.666666508	3	2055.480469	2775.450439	3535.533936	W	11.86417961
no-basalt	basalt	North	342218.801	7396186.032	0.168888889	0.017777778	0	0	3.720001221	0	0.786562979	0.005488752	5.384615421	10	604.6693115	903.1195679	1075	E	11.31019688
no-basalt	basalt	North	338461.201	7399082.352	0.120000003	0.004444445	0	0	2.809997559	0	0.711874902	0.005910787	5.833333492	8	371.6517334	1814.007935	1566.245605	S	10.55455494
no-basalt	basalt	North	338786.001	7397715.952	0.102222219	0	0	0	1.859985352	0	0.567456722	0.007113358	7	27	431.5668945	1951.441772	2650.11792	S	11.56699848
no-basalt	basalt	North	337962.801	7405144.912	0.026666667	0	0	0	1.369995117	0	0.984903276	0.006773022	5	6	3197.655273	3535.533936	5429.375977	S	11.31707287
no-basalt	basalt	North	337475.601	7400368.112	0.115555555	0	0	0	1.660003662	0	0.487901509	0.008315875	5.384615421	8	291.5475769	660.0189209	730.1541138	S	11.34641552
no-basalt	basalt	North	339409.841	7400601.072	0.035555556	0	0	0	2.230010986	0	0.466888696	0.005371699	5	3	990.5806274	2579.001709	2514.209473	S	13.25103855
no-basalt	basalt	North	340459.281	7401820.752	0.026666667	0	0	0	1.91998291	0	0.548097968	0.003052812	4.375	3	158.1138916	3888.605225	3978.850098	S	11.16839695
no-basalt	basalt	North	335185.201	7404102.192	0.031111112	0	0	0	1.279998779	0	0.746157527	0.006912692	4.666666508	10	265.7536621	1496.036377	4684.615723	S	11.86906338
no-basalt	basalt	North	342760.881	7397258.992	0.062222226	0.004444445	0	0	2.859985352	0	0.909811795	0.008414763	5	3	506.2114258	1103.687012	1800.347168	E	9.525608063
no-basalt	basalt	North	339525.201	7399246.992	0.022222223	0	0	0	0.920013428	0	0.421696633	0.004546806	5.384615421	3	1110.180176	2000	2549.509766	S	12.28688526
no-basalt	basalt	North	338727.761	7404336.272	0	0	0	0	0.429992676	0	0.95442915	0.005389037	5	6	2653.770752	3503.03418	4857.211426	S	12.02749634
no-basalt	basalt	North	338880.081	7398000.432	0.026666667	0	0	0	0.989990234	0	0.725591123	0.005998531	7	27	638.8466187	1887.624146	2529.45166	S	11.20602226
no-basalt	basalt	North	336587.441	7405755.312	0.048888886	0.031111112	0	0	3.869995117	0	0.997185051	0.004175394	4.666666508	6	2214.723389	3321.33252	5988.374512	S	11.91711426
no-basalt	basalt	North	334879.441	7405961.392	0.022222223	0	0	0	0.799987793	0	0.914464235	0.007473048	4.666666508	6	910.0137939	3370.181641	6522.317383	S	11.29004002
no-basalt	basalt	North	342642.161	7397620.752	0.013333334	0	0	0	0.929992676	0	0.77755022	0.007450344	5	3	391.3119202	1123.610229	1875	E	11.65267658
no-basalt	basalt	North	339904.881	7401850.992	0.115555556	0.013333334	0	0	2.809997559	0	0.580172479	0.003375616	4.666666508	10	640.800293	3346.07959	3545.595947	W	9.287510872
no-basalt	basalt	North	340993.521	7396530.992	0.017777778	0	0	0	1.519989014	7.957747155	0.20016472	0.017005891	5.384615421	8	581.4851685	127.4754868	158.1138916	W	10.63075829
no-basalt	basalt	North	336185.361	7402011.152	0.124444444	0.048888888	0	0	4.040008545	0	0.438795686	0.011905611	4.375	6	976.281189	158.1138916	2364.450195	E	9.127630234
no-basalt	basalt	North	343781.201	7396245.392	0.048888888	0	0	0	1.040008545	0	0.314762801	0.006824603	5.384615421	10	1850	2229.910156	2650.11792	W	11.86316299
no-basalt	basalt	North	338923.761	7398147.152	0.053333335	0	0	0	1.609985352	0	0.846262991	0.00504834	6.363636494	8	704.0064087	1892.253906	2464.878174	S	10.67476845
no-basalt	basalt	North	335498.801	7405352.112	0.013333334	0	0	0	1.100006104	0	0.933227181	0.005978455	4.666666508	6	1070.046753	2725.114746	5773.268066	S	13.14647198
no-basalt	basalt	North	341232.081	7401780.432	0.004444445	0	0	0	1.540008545	0	0.733309627	0.00547238	5.384615421	3	559.0169678	4180.012207	4651.881348	E	9.495857239
no-basalt	basalt	North	336949.201	7400813.872	0.088888891	0	0	0	1.979980469	0	0.414842904	0.007202082	4.375	6	806.225769	301.039856	1026.21875	S	11.54734325
no-basalt	basalt	North	338702.001	7404113.392	0.004444445	0	0	0	0.700012207	0	0.938040316	0.005118813	5	6	2510.478027	3323.4021	4638.022461	S	13.65464592
no-basalt	basalt	North	336966.001	7404093.232	0.031111112	0	0	0	1.210021973	0	1	0.004350588	4.666666508	6	1852.363403	2086.264648	4300.072754	S	12.58354378
no-basalt	basalt	North	338586.641	7397111.152	0.119999997	0	0	0	2.119995117	0	0	0.015095678	5.384615421	8	0	2207.374023	2625.476074	S	13.33860493
no-basalt	basalt	North	340552.241	7395972.112	0.142222228	0.013333334	0	0	3.320007324	0	0.275118351	0.008315112	6.363636494	13	575.5432129	778.6206055	550.5678711	W	10.5059042
no-basalt	basalt	North	340308.081	7397762.992	0.044444446	0	0	0	1.040008545	0	0.243251935	0.005999827	5	8	291.5475769	443.0011292	1518.634277	S	11.90062237
no-basalt	basalt	North	343202.161	7399651.312	0.004444445	0	0	0	0.959991455	0	0.99414897	0.002190423	4.666666508	3	2409.616211	3057.470215	3792.921143	S	10.97415257
no-basalt	basalt	North	343799.121	7398960.272	0.035555556	0	0	0	2.159973145	0	0.816858828	0.006690033	4.666666508	3	2139.071045	2865.74585	3626.03418	W	11.21419144
no-basalt	basalt	North	337766.801	7401769.232	0.079999998	0	0	0	1.089996338	0	0.96361655	0.004719195	5	6	1703.855957	1206.751831	2103.865479	S	11.72356701
no-basalt	basalt	North	337562.961	7399313.072	0.013333334	0.004444445	0	0	2.739990234	0	0.075170837	0.009267513	4.666666508	7	680.0735474	954.5941162	675.4628296	S	11.95554352
no-basalt	basalt	North	341911.921	7396313.712	0.013333334	0	0	0	1.140014648	0	0.323071718	0.017866131	5.384615421	10	360.5551147	601.0407715	778.6206055	E	9.772275925
no-basalt	basalt	North	336827.121	7404086.512	0.008888889	0	0	0	1.060028076	0	0.988032341	0.004281267	4.666666508	6	1736.55542	1998.280518	4302.615234	S	11.93321228
no-basalt	basalt	North	335340.881	7402371.792	0.075555554	0.004444445	0	0	2.799987793	0	0.261082917	0.014616145	4.666666508	10	250	230.4886169	3058.288086	W	8.727036476
no-basalt	basalt	North	341578.161	7400960.592	0.017777778	0	0	0	1.16998291	0	0.764475465	0.004139842	5	3	910.0137939	3431.92749	4497.568848	S	10.15378094
no-basalt	basalt	North	340477.201	7396502.992	0.035555556	0	0	0	0.950012207	0	0.305329144	0.006110101	5.384615421	8	867.8276978	626.9968262	637.3774414	W	11.84678364
no-basalt	basalt	North	336532.561	7400820.592	0	0	0	0	0.1	0	0	0.009122117	4.375	6	1061.249268	25	1119.430664	W	18.04328537
no-basalt	basalt	North	336047.601	7403450.352	0.088888891	0	0	0	2.470001221	0	0.810722351	0.006404213	4.666666508	10	749.1661987	1005.609253	3795.803467	S	12.33255959
no-basalt	basalt	North	335439.441	7404395.632	0.115555555	0	0	0	1.890014648	0	0.842795789	0.00864822	4.375	6	626.49823	1750	4854.121582	S	11.78313065
no-basalt	basalt	North	343199.921	7399867.472	0.084444443	0.031111112	0	0	4.459991455	7.957747155	1	0.002075614	4.666666508	3	2462.341309	3220.636719	3948.813232	S	9.699856758
no-basalt	basalt	North	340340.561	7401312.272	0.026666667	0	0	0	1.130004883	0	0.446389079	0.003827681	4.375	3	369.120575	3644.602295	3635.330078	S	12.41695213
no-basalt	basalt	North	340478.321	7401649.392	0.044444446	0	0	0	1.739990234	0	0.51395762	0.004646453	4.375	3	182.0027466	3874.59668	3914.716064	S	11.17319679
no-basalt	basalt	North	341773.041	7395884.752	0.06666667	0	0	0	1.949981689	0	0.120914191	0.019306637	4.666666508	4	265.7536621	832.1658325	626.9968262	E	10.29960728
no-basalt	basalt	North	339623.761	7396319.312	0.079999998	0	0	0	2.25	0	0.22836718	0.005959715	5.833333492	3	503.1152649	1520.690674	1500	E	11.96182632
no-basalt	basalt	North	341313.841	7397104.432	0.06666667	0	0	0	1.769989014	0	0.1053712	0.010723086	5.384615421	10	375	282.8427124	649.0377197	S	10.27474976
no-basalt	basalt	North	340690.001	7400305.392	0.137777779	0.026666667	0	0	3.149993896	0	0.232385069	0.005933377	4.666666508	3	300	2675.467285	3687.563721	S	9.131349564
no-basalt	basalt	North	341084.241	7398751.952	0.008888889	0	0	0	0.889984131	0	0.156809017	0.006916389	5.384615421	3	250	1178.187134	2275.549316	S	11.09682846
no-basalt	basalt	North	342590.641	7396414.512	0.017777778	0.004444445	0	0	2.609985352	0	0.944281161	0.00672425	5.384615421	10	695.0719604	1062.132324	1450	E	10.50341415
no-basalt	basalt	North	342551.441	7399908.912	0.142222229	0.044444444	0.004444445	0	5.260009766	7.957747155	0.992935777	0.002404633	4.666666508	3	1881.820923	2916.547607	3709.615723	S	11.88427258
no-basalt	basalt	North	340588.081	7398753.072	0.017777778	0	0	0	1.960021973	0	0.197993025	0.007674579	5	3	246.2214508	1134.955933	2340.539551	S	12.66024399
no-basalt	basalt	North	342067.601	7399506.832	0	0	0	0	0.1	0	0.834894836	0.002445362	5.384615421	3	1285.496094	2295.92041	3163.265869	S	12.30486488
no-basalt	basalt	North	338381.681	7404793.232	0.008888889	0	0	0	1.010009766	0	0.983313203	0.005318339	5	6	3222.188477	3630.168945	5179.044434	S	12.26058292
no-basalt	basalt	North	339614.801	7396784.112	0.06666667	0	0	0	2.369995117	0	0.743767619	0.004317729	5.833333492	8	400	1313.868286	1552.41748	S	10.72285557
no-basalt	basalt	North	337020.881	7400298.672	0.084444441	0	0	0	1.350006104	0	0.211128071	0.007526409	4.117647171	6	360.5551147	190.3943329	500	S	11.51165295
no-basalt	basalt	North	343817.041	7397056.272	0.031111112	0	0	0	2.459991455	0	0.520981431	0.008291947	5	10	1570.429932	2125.588135	2736.101074	W	11.15026188
no-basalt	basalt	North	336203.281	7403901.712	0.057777777	0	0	0	1.149993896	0	0.929499388	0.007440499	4.666666508	6	1095.730347	1479.231201	4197.171875	S	12.43323326
no-basalt	basalt	North	342303.921	7400487.952	0.031111112	0	0	0	1.940002441	0	0.904711366	0.003906269	4.666666508	3	1748.034668	3256.243896	4169.007324	S	10.22182178
no-basalt	basalt	North	340308.081	7397762.992	0.044444446	0	0	0	1.040008545	0	0.243251935	0.005999827	5	8	291.5475769	443.0011292	1518.634277	S	11.90062237
no-basalt	basalt	North	341542.321	7399085.712	0.022222223	0	0	0	1.840026855	0	0.767997026	0.012284022	5.384615421	3	700	1656.049561	2630.589355	E	9.632398605
no-basalt	basalt	North	336970.481	7401730.032	0.142222216	0.004444445	0	0	2.559997559	0	0.739777267	0.007716985	4.375	6	1667.708008	447.2135925	1950.160156	S	11.52311707
no-basalt	basalt	North	343878.641	7396569.072	0.102222221	0.013333334	0	0	3.180023193	0	0.302646458	0.009187063	5	10	1823.629517	2240.675049	2751.022461	W	10.51379967
no-basalt	basalt	North	341440.401	7399397.072	0.017777778	0	0	0	1.339996338	0	0.629397988	0.008941802	5.833333492	3	649.0377197	1884.807739	2915.476074	E	9.913261414
no-basalt	basalt	North	338510.481	7402705.552	0.022222223	0	0	0	1.119995117	0	0.912076771	0.007342022	5	6	2015.099365	2276.647705	3275.858643	W	12.71079636
no-basalt	basalt	North	338239.441	7398322.992	0.075555554	0.004444445	0	0	3.049987793	0	0.147273242	0.011524201	5	8	103.0776367	2151.307617	1862.961426	E	10.57031536
no-basalt	basalt	North	336456.401	7405263.632	0.031111112	0	0	0	1.039978027	0	0.987314939	0.006439364	4.666666508	6	1889.775146	2809.025635	5500.11377	S	11.68512726
no-basalt	basalt	North	342506.641	7398193.072	0.013333334	0	0	0	1.190002441	0	0.746046603	0.009098277	5	3	783.0229492	1435.705322	2186.464111	S	11.02334595
no-basalt	basalt	North	338939.441	7397285.872	0.124444447	0	0	0	2.269989014	0	0.344742686	0.007874926	6.363636494	13	237.1708221	1829.10498	2340.939941	S	10.97593307
no-basalt	basalt	North	341056.241	7399880.912	0.004444445	0	0	0	0.509979248	0	0.271360964	0.0062867	5	3	493.0770874	2273.351074	3400.827148	S	12.50733662
no-basalt	basalt	North	338298.801	7403598.192	0.026666667	0	0	0	1.220001221	0	0.949790061	0.005178292	5	6	2539.931152	2651.650391	4000.3125	S	11.31447124
no-basalt	basalt	North	338708.721	7398860.592	0	0	0	0	0.199981689	0	0.967701674	0.00331044	5.833333492	8	525.5949097	2143.886475	1889.775146	S	11.45285511
no-basalt	basalt	North	342560.401	7395922.832	0.146666672	0.008888889	0	0	2.859985352	0	0.533426762	0.005845346	5	4	970.8244629	1343.50293	1425.219238	S	10.75380993
no-basalt	basalt	North	336249.201	7402482.672	0.142222222	0.008888889	0	0	3.410003662	0	0.652268171	0.007345848	4.375	6	813.940979	596.3430176	2802.231201	S	12.39827156
no-basalt	basalt	North	337678.321	7399842.832	0.071111113	0	0	0	1.600006104	0	0.331368744	0.007399494	5	7	437.3213806	813.940979	651.9202271	S	11.404459
no-basalt	basalt	North	335541.361	7403286.832	0.057777777	0	0	0	1.699981689	0	0.603862464	0.006923106	4.666666508	10	223.6067963	654.3126221	3788.469238	S	13.01589584
no-basalt	basalt	North	343326.481	7396370.832	0.057777779	0.013333334	0	0	2.900024414	0	0.645662248	0.003431786	5.384615421	10	1384.061035	1764.405029	2200.14209	S	12.21473503
no-basalt	basalt	North	342109.041	7398585.072	0.004444445	0.013333334	0	0	3.290008545	0	0.726720154	0.005079928	5.384615421	3	1077.032959	1631.33374	2315.302246	S	11.67404461
no-basalt	basalt	North	339104.081	7396914.032	0.06666667	0	0	0	1.510009766	0	0.166991979	0.016171126	6.363636494	13	75	1741.048584	2067.758301	W	8.388409615
no-basalt	basalt	North	343755.441	7397092.112	0.026666667	0	0	0	0.720001221	0	0.603520691	0.008903626	5	10	1515.956787	2076.35498	2692.698486	W	11.02042007
no-basalt	basalt	North	339498.321	7400183.312	0.06222222	0.017777778	0	0	3.529998779	0	0.395857453	0.00552849	5.384615421	3	900	2601.922363	2482.438232	W	12.35294437
no-basalt	basalt	North	343665.841	7397616.272	0.079999998	0.017777778	0	0	3.220001221	0	0.882733047	0.007954039	5.384615421	10	1386.091553	2064.128174	2764.281006	S	10.33590221
no-basalt	basalt	North	340150.161	7397228.752	0.048888888	0	0	0	1.570007324	0	0.325325102	0.004863404	5	8	695.0719604	642.7480469	1230.091431	W	12.24732018
no-basalt	basalt	North	341535.601	7397605.072	0.048888888	0	0	0	2.140014648	0	0.256334275	0.009105975	5.384615421	3	176.7767029	618.4658813	1193.995361	S	12.8813982
no-basalt	basalt	North	336199.921	7405563.792	0.071111113	0	0	0	1.549987793	0	0.988944113	0.004631712	4.666666508	6	1767.766968	3013.51123	5830.147949	S	12.43394566
no-basalt	basalt	North	339917.201	7399765.552	0.022222223	0	0	0	0.83001709	0	0.230916798	0.004579503	5.384615421	3	529.7405396	2279.52832	2875	S	13.94371796
no-basalt	basalt	North	339884.721	7398726.192	0.026666667	0	0	0	1.179992676	0	0.264793009	0.005852552	4.666666508	3	785.0159302	1390.143921	2573.907471	S	12.59294987
no-basalt	basalt	North	343430.641	7397517.712	0.017777778	0	0	0	1.009979248	0	0.96129477	0.005398874	4.666666508	3	1152.442993	1820.027588	2518.059814	W	11.32804966
no-basalt	basalt	North	343463.121	7396582.512	0.013333334	0	0	0	1.159973145	0	0.624511242	0.002918591	5.384615421	10	1446.763672	1819.512329	2327.149658	S	12.28099155
no-basalt	basalt	North	337013.041	7401275.312	0.075555556	0	0	0	2.079986572	0	0.681713939	0.007243818	4.375	6	1219.11853	425	1500	S	11.18274689
no-basalt	basalt	North	338802.801	7399755.472	0.102222219	0	0	0	1.630004883	0	0.940283597	0.006401279	5	3	1116.355713	1938.104858	1775	S	12.1878252
no-basalt	basalt	North	342031.761	7400993.072	0.004444445	0	0	0	1.5	0	0.814992726	0.004479409	4.666666508	3	1343.968018	3593.396729	4589.117188	S	9.385148048
no-basalt	basalt	North	335001.521	7403868.112	0.168888887	0.004444445	0	0	2.940002441	7.957747155	0.636207879	0.025384713	4.666666508	10	0	1296.630249	4528.382813	E	10.70256805
no-basalt	basalt	North	343604.241	7398925.552	0.017777778	0	0	0	0.649993896	0	0.914045453	0.003286488	4.666666508	3	2001.405762	2722.361084	3482.545898	W	11.59041882
no-basalt	basalt	North	342749.681	7398987.152	0.124444451	0.008888889	0	0	2.529998779	0	0.959684193	0.003697244	4.666666508	3	1614.001221	2236.766602	2968.164551	S	12.17935371
no-basalt	basalt	North	340373.041	7396492.912	0.137777781	0.004444445	0	0	2.570007324	0	0.333766878	0.006709198	5.384615421	8	950.3289185	753.7407227	756.6372681	W	11.53837204
no-basalt	basalt	North	339179.121	7396606.032	0.12444444	0.004444443	0.062222222	0.013333334	10.73999023	7.957747155	0	0.022334933	6.363636494	13	0	1773.414795	1938.104858	S	10.76708984
no-basalt	basalt	North	339275.441	7397919.792	0.093333334	0	0	0	1.989990234	0	0.844710231	0.006430464	5.384615421	8	456.2071838	1475.84729	2335.192627	S	11.6641283
no-basalt	basalt	North	340645.201	7400118.352	0.035555556	0.008888889	0	0	2.620025635	0	0.206013456	0.00374366	4.666666508	3	250	2477.019287	3614.640381	S	10.90964985
no-basalt	basalt	North	335437.201	7403427.952	0.013333334	0	0	0	0.690002441	0	0.640148282	0.006865933	4.666666508	10	201.5564423	800	3965.47583	S	12.99075699
no-basalt	basalt	North	336707.281	7405510.032	0.048888888	0	0	0	1.549987793	0	0.996818364	0.006219859	4.666666508	6	2215.99292	3134.984131	5731.601074	S	11.46306038
no-basalt	basalt	North	341199.601	7400103.792	0.039999999	0	0	0	1.520019531	0	0.415317029	0.009805346	5.384615421	3	726.7221069	2515.57666	3625.344727	E	11.07959938
no-basalt	basalt	North	341290.321	7397158.192	0.075555557	0.013333334	0	0	2.850006104	0	0.104117028	0.010055686	5	3	400	279.5084839	691.4658813	S	10.55408287
no-basalt	basalt	North	338583.281	7404121.232	0.013333334	0	0	0	1.320007324	0	0.939232588	0.00532194	5	6	2601.562012	3236.220947	4594.35791	W	13.51639938
no-basalt	basalt	North	338967.441	7396634.032	0.079999996	0.004444445	0	0	2.559997559	0	0.043474402	0.019932857	5.833333492	10	195.2562408	1973.100342	2164.486084	S	9.680360794
no-basalt	basalt	North	343427.281	7398451.792	0	0	0	0	0.339996338	0	0.995366335	0.005617851	4.666666508	3	1540.494995	2272.663574	3031.604492	W	11.02063179
no-basalt	basalt	North	342383.441	7397645.392	0.004444445	0	0	0	1.309997559	0	0.559252441	0.005638117	5.384615421	3	223.6067963	938.4161987	1698.528809	S	12.36356449
no-basalt	basalt	North	338338.001	7402956.432	0.017777778	0	0	0	0.940002441	0	0.961872399	0.006543078	5	6	2246.107666	2275.549316	3430.834473	W	12.02512074
no-basalt	basalt	North	339825.361	7400190.032	0.004444445	0	0	0	0.619995117	0	0.22719416	0.004731222	5.384615421	3	550	2704.163574	2828.427246	S	13.0861845
no-basalt	basalt	North	337220.241	7399766.672	0.008888889	0	0	0	1.309997559	0	0.081162795	0.01175959	4.117647171	7	125	395.2846985	175	E	11.84257317
no-basalt	basalt	North	342196.401	7397600.592	0.137777783	0.017777778	0	0	2.959991455	0	0.483339339	0.008553304	5.833333492	10	175	781.0249634	1538.871338	S	12.19682789
no-basalt	basalt	North	341635.281	7396239.792	0.048888888	0	0	0	2.100006104	0	0.087875538	0.014033348	5.384615421	10	127.4754868	477.6243286	500.6246033	E	10.71789551
no-basalt	basalt	North	338005.361	7402921.712	0.031111112	0	0	0	0.880004883	0	0.989893138	0.005977607	5	6	2546.688965	1987.775269	3273.568359	S	12.2022295
no-basalt	basalt	North	336847.281	7401514.992	0.062222226	0.004444445	0	0	2.710021973	0	0.636897624	0.007068149	4.375	6	1486.606934	251.2468872	1731.509399	S	11.70675755
no-basalt	basalt	North	339940.721	7401399.632	0	0	0	0	0.399993896	0	0.505257666	0.004277587	4.666666508	3	761.5773315	3276.049316	3312.099121	S	12.88272381
no-basalt	basalt	North	338923.761	7398147.152	0.053333335	0	0	0	1.609985352	0	0.846262991	0.00504834	6.363636494	8	704.0064087	1892.253906	2464.878174	S	10.67476845
no-basalt	basalt	North	335812.401	7404227.632	0.06666667	0	0	0	2.389984131	0	0.909209073	0.006335055	4.666666508	6	872.1381836	1637.833984	4602.512695	S	12.95144176
no-basalt	basalt	North	342210.961	7399920.112	0	0	0	0	0.1	0	0.848442674	0.006271638	4.666666508	3	1549.59668	2711.318848	3589.742188	E	10.58746338
no-basalt	basalt	North	339717.841	7397012.592	0.026666667	0	0	0	0.980010986	0	0.960559666	0.002622039	5.833333492	8	527.3755493	1138.529785	1518.634277	S	10.42868233
no-basalt	basalt	North	342013.841	7397451.632	0.071111111	0.004444445	0	0	2.770019531	0	0.35203594	0.00830094	5.384615421	10	106.0660095	555.0900879	1310.057251	S	11.67461205
no-basalt	basalt	North	336893.201	7400086.992	0.022222223	0	0	0	1.08001709	0	0.115378752	0.029846657	4.375	7	320.1562195	0	316.2277832	E	9.043325424
no-basalt	basalt	North	342047.441	7400790.352	0.026666667	0.004444445	0	0	2.920013428	0	0.794124722	0.006095584	4.666666508	3	1391.491943	3407.711914	4393.176758	S	10.06442928
no-basalt	basalt	North	336894.321	7399971.632	0.015	0.005	0	0	2.549987793	0	0	0.016746119	4.375	7	230.4886169	25	201.5564423	S	9.765534401
no-basalt	basalt	North	339083.921	7404152.592	0.013333334	0	0	0	1.08001709	0	0.928998649	0.007168003	5.384615421	6	2291.969727	3624.310303	4831.472168	W	12.16205692
no-basalt	basalt	North	335889.681	7401055.792	0.291666642	0.231481478	0	0	4.929992676	23.87324146	1	0.019685423	4.117647171	6	1638.024658	651.9202271	1683.931396	W	6.453370094
no-basalt	basalt	North	339783.921	7398488.752	0	0	0	0	0.41998291	0	0.333346963	0.00484266	5	3	686.4765015	1274.754883	2412.985596	S	12.15500832
no-basalt	basalt	North	335644.401	7403277.872	0.084444441	0	0	0	1.470001221	0	0.633270681	0.006702939	4.666666508	10	313.249115	673.1455688	3751.333252	S	12.58476734
no-basalt	basalt	North	340255.441	7398860.592	0.004444445	0	0	0	0.729980469	0	0.219123527	0.005626749	5	3	575	1313.868286	2531.057129	S	13.68301201
no-basalt	basalt	North	342327.441	7400195.632	0.06666667	0	0	0	2.260009766	0	0.932982564	0.00380748	4.666666508	3	1767.059692	3010.398682	3889.72998	S	10.93428898
no-basalt	basalt	North	338363.761	7405427.152	0.004444445	0	0	0	0.579986572	0	0.999935865	0.007056731	5.384615421	6	3689.512207	4031.128662	5803.285645	W	10.62726593
no-basalt	basalt	North	342139.281	7399132.752	0.022222223	0	0	0	1.829986572	0	0.828825116	0.005703246	5.384615421	3	1300.961182	2051.828369	2832.401855	S	11.24399853
no-basalt	basalt	North	341645.361	7396545.552	0.088888891	0	0	0	2.170013428	0	0.043498915	0.010822237	5.384615421	10	250	247.487381	502.4937744	E	11.95542336
no-basalt	basalt	North	341905.201	7398253.552	0.040000001	0.004444445	0	0	2.589996338	0	0.613145947	0.005741716	5	3	704.0064087	1270.088623	1936.814331	S	13.60912132
no-basalt	basalt	North	341633.041	7397913.072	0.008888889	0	0	0	0.950012207	0	0.425876707	0.008652242	5.384615421	3	333.5415955	901.3878174	1510.173828	S	12.55998135
no-basalt	basalt	North	339841.041	7401408.592	0.022222223	0	0	0	0.809997559	0	0.529805839	0.005045956	4.666666508	3	863.4958496	3187.181396	3237.379395	S	11.5776062
no-basalt	basalt	North	336756.561	7402912.752	0.017777778	0	0	0	0.929992676	0	0.917965174	0.005956134	4.666666508	6	1325	1207.528442	3133.089355	S	11.9125452
no-basalt	basalt	North	336379.121	7404181.712	0.022222223	0	0	0	0.869995117	0	0.965082884	0.006663082	4.666666508	6	1364.047241	1805.027832	4440.720703	S	11.30697632
no-basalt	basalt	North	339394.161	7399996.272	0.044444444	0.004444445	0	0	2.850006104	0	0.443971068	0.006736489	5.384615421	3	1000.312439	2500	2358.495361	S	11.21218491
no-basalt	basalt	North	341086.481	7398462.992	0.008888889	0	0	0	0.570007324	0	0.162462831	0.006370514	5.384615421	3	275	896.1724243	1975.632813	S	11.60511017
no-basalt	basalt	North	336763.281	7402132.112	0.142222226	0	0	0	2.41998291	0	0.731311023	0.005964871	4.375	6	1416.200928	548.2928467	2360.746826	S	12.47237396
no-basalt	basalt	North	337948.241	7400928.112	0	0	0	0	0.1	0	0.856633961	0.006537827	5	6	1020.110352	1234.908813	1460.308228	S	12.01506996
no-basalt	basalt	North	343631.121	7396048.272	0.057777777	0	0	0	1.619995117	0	0.332788259	0.00562808	5.384615421	10	1788.85437	2169.101074	2500	W	11.62646103
no-basalt	basalt	North	337739.921	7400118.352	0.035555556	0	0	0	1.709991455	0	0.525532305	0.008326358	5	7	400	850.3675537	771.7674561	S	10.64419174
no-basalt	basalt	North	338058.001	7401285.392	0.031111112	0	0	0	1.470001221	0	0.950566113	0.005189009	5	6	1380.670166	1475	1816.762207	S	12.56025791
no-basalt	basalt	North	339664.081	7400538.352	0.022222223	0	0	0	1.010009766	0	0.367036641	0.004881928	5	3	731.8640747	2811.249756	2730.041016	S	12.35313225
no-basalt	basalt	North	338510.481	7399719.632	0.173333332	0	0	0	2.059997559	0	0.897951603	0.008682451	5	8	933.4077148	1648.105103	1475.211792	S	9.847352028
no-basalt	basalt	North	342470.801	7398623.152	0.079999996	0.004444445	0	0	2.610015869	0	0.870915174	0.007112183	5	3	1187.960449	1777.814697	2504.246338	S	11.18571854
no-basalt	basalt	North	337235.921	7402936.272	0.102222219	0	0	0	1.970001221	0	0.967791796	0.006194305	4.666666508	6	1800	1465.008545	3156.342773	S	11.45614719
no-basalt	basalt	North	342992.721	7396488.432	0.044444446	0	0	0	1.160003662	0	0.831686854	0.003696071	5.384615421	10	1012.422852	1392.838867	1850	S	11.03532791
no-basalt	basalt	North	341069.681	7400197.872	0	0	0	0	0.340026855	0	0.33649075	0.004194544	5	3	660.0189209	2570.627441	3700.759766	S	12.49895096
no-basalt	basalt	North	339291.121	7401150.992	0.048888888	0	0	0	2.179992676	0	0.613194227	0.006185932	5	3	1285.739014	2589.522217	2636.87793	S	13.0618391
no-basalt	basalt	North	335606.321	7404461.712	0.004444445	0	0	0	0.700012207	0	0.888552308	0.007349135	4.666666508	6	816.241333	1831.154053	4873.012695	S	12.45197487
no-basalt	basalt	North	340776.241	7396407.792	0.079999998	0	0	0	2.119995117	0	0.2695508	0.009382077	5.384615421	8	590.0211792	357.9455261	325.9601135	W	11.7946167
no-basalt	basalt	North	338727.761	7404336.272	0	0	0	0	0.429992676	0	0.95442915	0.005389037	5	6	2653.770752	3503.03418	4857.211426	S	12.02749634
no-basalt	basalt	North	338634.801	7398059.792	0.057777777	0	0	0	2.069976807	0	0.60224092	0.006339232	6.363636494	27	450.6939087	2142.574219	2316.381836	S	10.11876392
no-basalt	basalt	North	336147.281	7401260.752	0.120000003	0.004444445	0	0	2.529998779	0	0.515996754	0.010681303	4.375	6	1542.92749	403.1128845	1702.387939	W	10.3618784
no-basalt	basalt	North	338732.241	7403678.832	0.004444445	0	0	0	0.929992676	0	0.922328591	0.006106316	5	6	2215.005615	3043.846436	4254.40918	W	11.97747517
no-basalt	basalt	North	339046.961	7404340.752	0.044444446	0	0	0	1.139984131	0	0.945435762	0.006842519	5.384615421	6	2460.182861	3712.310791	4970.161133	W	12.30859947
no-basalt	basalt	North	338949.521	7401600.112	0.017777778	0	0	0	1.010009766	0	0.73304683	0.005148388	5	6	1644.688477	2353.322021	2634.506592	S	12.98698711
no-basalt	basalt	North	343717.361	7396205.072	0.053333335	0	0	0	1.779998779	0	0.349626124	0.0070237	5.384615421	10	1787.805908	2168.236572	2575	W	11.25232887
no-basalt	basalt	North	338461.201	7399082.352	0.120000003	0.004444445	0	0	2.809997559	0	0.711874902	0.005910787	5.833333492	8	371.6517334	1814.007935	1566.245605	S	10.55455494
no-basalt	basalt	North	338769.201	7398517.872	0.057777777	0	0	0	1.869995117	0	0.828452647	0.006136444	5.833333492	8	626.49823	2160.150635	2115.715088	S	11.09750748
no-basalt	basalt	North	342856.081	7400038.832	0.022222223	0.013333334	0	0	3.980010986	0	0.952972412	0.001886488	4.666666508	3	2206.382813	3205.561523	3946.913574	S	11.5322237
no-basalt	basalt	North	342049.681	7400053.392	0.071111113	0	0	0	2.439971924	0	0.760667086	0.004693404	5.384615421	3	1442.437134	2751.476807	3686.546387	E	11.1670723
no-basalt	basalt	North	338927.121	7396687.792	0.115555555	0	0	0	1.729980469	0	0.076631702	0.016724519	5.833333492	10	246.2214508	1978.004028	2195.592041	S	9.132309914
no-basalt	basalt	North	341452.721	7398305.072	0.022222223	0	0	0	0.819976807	0	0.563701332	0.013067991	5.384615421	3	625	989.9495239	1853.712402	E	9.500453949
no-basalt	basalt	North	335055.281	7403267.792	0.004444445	0	0	0	1.140014648	0	0.568332672	0.009798805	4.666666508	10	201.5564423	728.8690186	3972.562012	W	9.938140869
no-basalt	basalt	North	335328.561	7402761.552	0.106666666	0.008888889	0	0	3.260009766	0	0.107472375	0.017494384	4.666666508	10	100	160.0781097	3401.929443	W	8.895720482
no-basalt	basalt	North	339897.041	7400073.552	0.013333334	0	0	0	1.179992676	0	0.214261964	0.003996755	5.384615421	3	500	2569.654541	2863.236816	S	13.61765862
no-basalt	basalt	North	343924.561	7396966.672	0.111111114	0.031111112	0	0	3.239990234	0	0.380669326	0.00712466	5	10	1693.000244	2225.140381	2815.359619	W	11.70063686
no-basalt	basalt	North	339060.401	7402982.192	0.022222223	0	0	0	1.339996338	0	0.82709533	0.006152074	4.666666508	6	1576.784668	2890.069092	3786.901855	S	12.52468586
no-basalt	basalt	North	335784.401	7403425.712	0.062222224	0	0	0	1.739990234	0	0.745125413	0.008419916	4.666666508	10	514.7814941	863.4958496	3842.199707	S	12.07901478
no-basalt	basalt	North	338301.041	7402686.512	0.022222223	0	0	0	1.049987793	0	0.971175075	0.005360857	5	6	2207.09082	2094.039063	3167.905518	S	11.87289047
no-basalt	basalt	North	336590.801	7401873.392	0.111111114	0.013333334	0	0	2.660003662	0	0.593195319	0.00647504	4.375	6	1386.767822	230.4886169	2113.202393	S	12.49312687
no-basalt	basalt	North	340356.241	7400327.792	0.022222223	0	0	0	1.33001709	0	0.032394204	0.019029092	5	3	25	2725.917236	3370.181641	W	10.20868301
no-basalt	basalt	North	339313.521	7398321.872	0.160000002	0.004444445	0	0	2.880004883	7.957747155	0.746707499	0.00445248	5.833333492	8	855.8621216	1576.784668	2580.939697	S	13.73776722
no-basalt	basalt	North	335125.841	7405567.152	0.022222223	0	0	0	2.180023193	0	0.907984555	0.006973085	4.666666508	6	933.4077148	2940.344482	6064.084961	S	12.24423695
no-basalt	basalt	North	342682.481	7399503.472	0	0	0	0	0.1	0	0.978791296	0.00154744	4.666666508	3	1898.189941	2692.582275	3398.98877	S	12.45679474
no-basalt	basalt	North	337791.441	7401385.072	0.071111109	0.008888889	0	0	2.739990234	0	0.93243134	0.005286166	5	6	1352.081787	1200	1767.059692	S	12.12222576
no-basalt	basalt	North	334685.681	7405496.592	0.182222223	0.004444445	0	0	2.709991455	0	0.858626246	0.007401571	4.117647171	6	482.8302002	2947.032471	6146.543945	S	9.385038376
no-basalt	basalt	North	343343.281	7397825.712	0.017777778	0	0	0	0.850006104	0	0.996669173	0.005626544	4.666666508	3	1123.610229	1844.756104	2581.181885	S	9.687983513
no-basalt	basalt	North	335158.321	7405974.832	0.044444446	0	0	0	1.149993896	0	0.95290935	0.006394241	4.666666508	6	1130.54187	3336.353027	6439.041016	S	11.9973793
no-basalt	basalt	North	339451.281	7398626.512	0.057777777	0	0	0	2.180023193	0	0.562275946	0.007316648	5.384615421	3	1041.93335	1620.378174	2662.822754	W	10.2165699
no-basalt	basalt	North	337574.161	7401730.032	0.048888888	0	0	0	1.410003662	0	0.991241276	0.00601991	5	6	1640.50293	1006.541077	2019.43689	S	11.3108387
no-basalt	basalt	North	339291.121	7403225.232	0.057777777	0	0	0	1.069976807	0	0.828309417	0.006670567	4.375	2	1505.406982	3211.794678	4118.858887	W	12.88076973
no-basalt	basalt	North	338947.281	7401112.912	0.031111112	0.004444445	0	0	2.789978027	0	0.685113251	0.006019753	5	6	1589.221436	2239.000977	2316.381836	S	12.6758976
no-basalt	basalt	North	341580.401	7399877.552	0.017777778	0	0	0	0.83001709	0	0.652895987	0.006161309	5.384615421	3	961.7692261	2405.202637	3429.650146	E	10.52745438
no-basalt	basalt	North	338192.401	7402645.072	0.004444445	0	0	0	0.589996338	0	1	0.006032701	5	6	2322.848633	1962.300903	3073.271973	S	12.84188652
no-basalt	basalt	North	340395.441	7398497.712	0.035555556	0	0	0	1.640014648	0	0.185316831	0.005373699	5	3	375	919.2388306	2136.000977	S	13.97674942
no-basalt	basalt	North	341550.161	7400193.392	0.008888889	0	0	0	1.120025635	0	0.596251547	0.005180507	5.384615421	3	1076.162109	2680.135254	3724.328613	S	10.54001904
no-basalt	basalt	North	339817.521	7401777.072	0.124444447	0	0	0	1.970001221	0	0.590734124	0.00624193	4.375	6	759.1113281	3238.92334	3420.617676	W	10.26063824
no-basalt	basalt	North	336525.841	7405240.112	0.071111111	0.022222223	0	0	3.5	0	0.989751875	0.007065961	4.666666508	6	1945.507568	2813.471924	5468.546387	S	10.60642338
no-basalt	basalt	North	338921.521	7402755.952	0	0	0	0	0.490020752	0	0.816203117	0.004685964	4.666666508	6	1638.024658	2650.11792	3516.567871	W	11.54568005
no-basalt	basalt	North	342387.921	7398451.792	0.088888884	0.057777777	0	0	3.390014648	0	0.780581355	0.009624132	5.384615421	3	1029.866455	1610.124268	2337.333008	S	10.82935333
no-basalt	basalt	North	340013.521	7401013.232	0.031111112	0	0	0	1.529998779	0	0.392979503	0.005155365	4.666666508	3	570.6356201	3259.025879	3217.335938	S	12.54423618
no-basalt	basalt	North	337898.961	7403959.952	0.137777781	0.004444445	0	0	2.980010986	0	1	0.007335412	5	6	2648.702393	2676.868408	4260.648438	W	9.365180969
no-basalt	basalt	North	340258.801	7397299.312	0.022222223	0	0	0	2.340026855	0	0.271598518	0.005022481	5	8	585.7687378	534.4389648	1185.590576	W	12.61877632
no-basalt	basalt	North	341905.201	7398364.432	0.133333327	0.013333334	0	0	3.319976807	0	0.64568156	0.007944724	5	3	800.3905029	1368.621582	2028.85437	S	13.79164886
no-basalt	basalt	North	340855.761	7397308.272	0	0	0	0	0.1	0	0.019226257	0.034022555	5	3	348.2097168	25	869.6263428	E	7.880486965
no-basalt	basalt	North	339627.121	7397291.472	0.133333331	0.004444445	0	0	3.440002441	0	1	0.006533979	5.833333492	8	427.9310608	1147.006958	1700	S	11.94154358
no-basalt	basalt	North	338906.961	7403684.432	0.026666667	0	0	0	1.269989014	0	0.910331905	0.005628266	5	6	2077.408203	3175.393555	4327.311523	S	14.42498016
no-basalt	basalt	North	337134.001	7404498.672	0.186666673	0.004444445	0	0	2.760009766	0	0.996480286	0.003343774	5	6	2170.397461	2495.621094	4701.063477	S	11.30517864
no-basalt	basalt	North	339842.161	7397048.432	0.013333334	0	0	0	0.680023193	0	0.559899569	0.002449296	5.384615421	8	654.3126221	1012.422852	1411.559448	S	13.28745365
no-basalt	basalt	North	337541.681	7400641.392	0.008888889	0	0	0	0.699981689	0	0.638432682	0.00821826	5.384615421	6	561.8051147	764.8529053	986.1541748	S	11.54086781
no-basalt	basalt	North	340754.961	7397775.312	0	0	0	0	0.1	0	0	0.004138391	5.384615421	3	0	152.0690613	1353.005859	S	18.66020775
no-basalt	basalt	North	342972.561	7400025.392	0.035555556	0.008888889	0	0	3.070007324	0	0.978906572	0.001637497	4.666666508	3	2300.679199	3272.709229	3991.631592	S	10.91941833
no-basalt	basalt	North	339822.001	7400857.552	0.013333334	0	0	0	0.640014648	0	0.385349691	0.00551184	4.666666508	3	682.8250122	3025.929688	2975.945313	S	13.53142071
no-basalt	basalt	North	334538.961	7404626.352	0.017777778	0	0	0	0.879974365	0	0.74705869	0.010003497	4.666666508	10	100	2193.171387	5433.690918	W	11.60175514
no-basalt	basalt	North	337104.881	7405186.352	0.035555556	0	0	0	0.959991455	0	0.983568668	0.005094813	5	6	2458.785156	3037.268555	5400.520508	W	10.86977196
no-basalt	basalt	North	340387.601	7401637.072	0.026666667	0	0	0	1.380004883	0	0.508967876	0.002999836	4.375	3	279.5084839	3779.219482	3826.878662	S	11.52683163
no-basalt	basalt	North	340831.121	7401640.432	0.039999999	0	0	0	1.190002441	0	0.57975179	0.007887969	4.666666508	3	134.6291199	4001.249756	4226.404785	E	10.70868301
no-basalt	basalt	North	342482.001	7400246.032	0.026666667	0.008888889	0	0	2.970001221	0	1	0.003288412	4.666666508	3	1924.188232	3134.086914	3985.599121	S	11.45161819
no-basalt	basalt	North	339925.041	7400444.272	0	0	0	0	0.359985352	0	0.224057794	0.005930942	5	3	450	2912.043945	2971.952148	S	13.72129726
no-basalt	basalt	North	335400.241	7404134.672	0.004444445	0	0	0	1.019989014	0	0.79257226	0.008398284	4.666666508	10	469.7073364	1500.208252	4626.351074	S	12.02126122
no-basalt	basalt	North	342222.161	7397935.472	0.048888888	0	0	0	2.379974365	0	0.569483459	0.004936429	5.384615421	3	500	1063.602295	1805.027832	S	12.44844532
no-basalt	basalt	North	341291.441	7399327.632	0.031111112	0	0	0	1.260009766	0	0.419570774	0.014887615	5.384615421	3	491.1720886	1786.756836	2853.94458	E	9.152234077
no-basalt	basalt	North	337618.961	7402267.632	0.044444446	0	0	0	0.990020752	0	0.970305085	0.005411867	5	6	2167.515869	1275.97998	2540.915039	S	11.58830833
no-basalt	basalt	North	343045.361	7396385.392	0.026666667	0	0	0	0.959991455	0	0.757535875	0.003866559	5	3	1096.585693	1477.328735	1900	S	11.86208916
no-basalt	basalt	North	342684.721	7399367.952	0.026666667	0	0	0	1.25	0	0.973481119	0.001697273	4.666666508	3	1870.327515	2553.918701	3266.209473	S	12.37014294
no-basalt	basalt	North	339113.041	7400495.792	0.026666667	0	0	0	1.700012207	0	0.568448246	0.004271402	5	3	1275.97998	2260.669189	2189.891602	S	12.69842052
no-basalt	basalt	North	339021.201	7398208.752	0.09777778	0.008888889	0	0	2.800018311	7.957747155	0.913636386	0.00357469	6.363636494	8	776.2087402	1818.30957	2495.245605	S	10.53149986
no-basalt	basalt	North	339508.401	7397619.632	0.017777778	0	0	0	1.260009766	0	0.858490944	0.004444285	5.384615421	8	335.4101868	1225	1976.423462	S	13.08058548
no-basalt	basalt	North	341627.441	7399090.192	0.026666667	0	0	0	0.860015869	0	0.892884314	0.009955924	5.384615421	3	800	1706.604736	2647.640381	E	9.176327705
no-basalt	basalt	North	340284.561	7401575.472	0.071111113	0	0	0	2.240020752	0	0.499610037	0.004163912	4.375	3	388.1043701	3668.787354	3715.171387	S	10.97244358
no-basalt	basalt	North	337618.961	7402267.632	0.044444446	0	0	0	0.990020752	0	0.970305085	0.005411867	5	6	2167.515869	1275.97998	2540.915039	S	11.58830833
no-basalt	basalt	North	343384.721	7396242.032	0.115555558	0.026666667	0	0	3.809997559	0	0.581153452	0.005137152	5.384615421	10	1477.328735	1858.090454	2250.138916	S	11.42379856
no-basalt	basalt	North	334334.001	7405042.992	0.102222219	0	0	0	1.619995117	0	0.792544961	0.009076861	4.666666508	10	75	2640.075684	5880.901367	S	11.34757614
no-basalt	basalt	North	341794.321	7396178.192	0.111111112	0	0	0	1.689971924	0	0.228067353	0.012321276	5.384615421	10	190.3943329	605.1859131	650	E	10.3120842
no-basalt	basalt	North	342427.121	7399747.632	0.088888889	0.022222223	0	0	4.049987793	0	0.975900948	0.00254016	4.666666508	3	1707.703247	2701.851318	3500.356934	S	11.37083054
no-basalt	basalt	North	339994.481	7401838.672	0.053333335	0	0	0	2.329986572	0	0.569790602	0.004025979	4.666666508	10	577.1697998	3417.967285	3592.353027	S	9.273210526
no-basalt	basalt	North	338700.881	7398190.832	0.164444445	0.022222223	0	0	3.140014648	0	0.671913922	0.003595328	6.363636494	27	500.6246033	2098.362549	2282.131836	S	10.81791592
no-basalt	basalt	North	336893.201	7402452.432	0.017777778	0	0	0	1.339996338	0	0.844184279	0.006950625	4.666666508	6	1460.522217	875	2676.868408	S	11.91600609
no-basalt	basalt	North	336252.561	7402208.272	0.031111112	0	0	0	0.839996338	0	0.556387544	0.006751524	4.375	6	928.0355225	369.120575	2531.057129	S	12.41401386
no-basalt	basalt	North	343437.361	7396635.152	0.057777777	0	0	0	1.990020752	0	0.649010301	0.003897563	5.384615421	10	1400.892578	1784.65686	2304.885986	S	11.56559181
no-basalt	basalt	North	338919.281	7399305.232	0.084444445	0.008888889	0	0	2.900024414	0	0.898644507	0.005181729	5.384615421	8	866.7468262	2134.537598	1922.563354	S	11.71968555
no-basalt	basalt	North	342682.481	7399503.472	0	0	0	0	0.1	0	0.978791296	0.00154744	4.666666508	3	1898.189941	2692.582275	3398.98877	S	12.45679474
no-basalt	basalt	North	336582.961	7402673.072	0.06666667	0	0	0	2.480010986	0	0.808394253	0.006975733	4.375	6	1150	906.2284546	2902.692871	S	12.47158051
no-basalt	basalt	North	341905.201	7398364.432	0.133333327	0.013333334	0	0	3.319976807	0	0.64568156	0.007944724	5	3	800.3905029	1368.621582	2028.85437	S	13.79164886
no-basalt	basalt	North	338583.281	7401926.032	0.026666667	0	0	0	1.25	0	0.860908866	0.006750875	5	6	1913.275879	2050	2650.47168	W	12.01504898
no-basalt	basalt	North	343858.481	7397123.472	0.017777778	0	0	0	1.119995117	0	0.517919242	0.00689822	5	10	1608.182129	2177.297607	2795.755859	W	12.61805725
no-basalt	basalt	North	338830.801	7403145.712	0.008888889	0	0	0	0.910003662	0	0.88120383	0.007939079	5	6	1844.756104	2781.299316	3802.959473	W	11.32226849
no-basalt	basalt	North	338856.561	7398582.832	0.115555562	0.039999999	0	0	3.489990234	7.957747155	0.962742805	0.005543203	5.384615421	3	719.809021	2101.933594	2157.110352	S	10.02278805
no-basalt	basalt	North	340366.321	7401172.272	0.057777774	0.044444446	0	0	3.609985352	0	0.404419541	0.003881955	4.666666508	3	285.0438538	3544.890625	3598.0896	S	12.30243015
no-basalt	basalt	North	339687.601	7398623.152	0.004444445	0	0	0	0.579986572	0	0.33964467	0.007258005	5	3	840.0148315	1432.872925	2572.571777	S	11.97297573
no-basalt	basalt	North	338999.921	7400990.832	0.031111112	0	0	0	2.190002441	0	0.652922153	0.005289172	5	3	1502.081909	2256.102783	2289.650635	S	13.02270222
no-basalt	basalt	North	338484.721	7403996.912	0.013333334	0	0	0	1.25	0	0.943321705	0.005012735	5	6	2596.391602	3076.727051	4443.253418	W	13.14539242
no-basalt	basalt	North	336980.561	7402702.192	0.079999998	0	0	0	2.289978027	0	0.907762706	0.006943812	4.666666508	6	1550	1137.156616	2925	S	11.57919598
no-basalt	basalt	North	342953.521	7396681.072	0.102222221	0.013333334	0	0	3.119995117	0	0.919014037	0.003166429	4.666666508	3	937.083252	1309.818604	1835.92627	S	11.26248264
no-basalt	basalt	North	341332.881	7398391.312	0.053333335	0	0	0	1.040008545	0	0.383967072	0.011228113	5.384615421	3	502.4937744	960.468689	1910.497314	E	10.20684528
no-basalt	basalt	North	335819.121	7402094.032	0.017777778	0	0	0	0.630004883	0	0.166770712	0.027171237	4.375	6	665.6763306	35.35533905	2582.755371	S	8.806552887
no-basalt	basalt	North	342109.041	7399814.832	0	0	0	0	0.1	0	0.807525992	0.002952259	5	3	1425.219238	2573.178955	3465.003662	E	11.97655296
no-basalt	basalt	North	337120.561	7400443.152	0.075555556	0	0	0	1.859985352	0	0.327090114	0.009341286	4.375	6	395.2846985	325	654.3126221	S	11.143713
no-basalt	basalt	North	341146.961	7401215.952	0.106666669	0	0	0	1.740020752	0	0.656075418	0.010577885	5	3	425	3597.307861	4340.578613	E	9.081336975
no-basalt	basalt	North	336628.881	7403616.112	0.008888889	0	0	0	0.730010986	0	0.934377372	0.007834501	4.666666508	6	1355.774658	1526.84314	3840.979736	S	11.72739601
no-basalt	basalt	North	341488.561	7397142.512	0.062222226	0.004444445	0	0	2.570007324	0	0.185009986	0.006305816	5.384615421	10	200	230.4886169	738.2411499	S	9.699228287
no-basalt	basalt	North	337821.681	7404301.552	0.022222223	0	0	0	1.059997559	0	0.99625349	0.002685756	5	6	2716.845459	2885.849121	4590.887695	W	13.47375679
no-basalt	basalt	North	341298.161	7396118.832	0	0	0	0	0.1	0	0.032423325	0.010389909	5.384615421	10	167.7050934	403.8873596	150	E	11.47952366
no-basalt	basalt	North	339612.561	7400845.232	0.004444445	0	0	0	0.540008545	0	0.450349748	0.0056924	5	3	862.0469971	2826.327148	2780.849609	S	12.43900108
no-basalt	basalt	North	340392.081	7397964.592	0.040000001	0.004444445	0	0	2.559997559	0	0.206022725	0.006614183	4.666666508	3	106.0660095	477.6243286	1654.728149	W	12.1700964
no-basalt	basalt	North	338022.161	7398803.472	0.06666667	0	0	0	1.639984131	0	0	0.019251186	5.384615421	8	25	1626.729736	1343.968018	S	11.66478825
no-basalt	basalt	North	338932.721	7397291.472	0.164444447	0	0	0	2.410003662	0	0.344742686	0.007874926	6.363636494	13	237.1708221	1829.10498	2340.939941	S	10.97593307
no-basalt	basalt	North	339897.041	7400073.552	0.013333334	0	0	0	1.179992676	0	0.214261964	0.003996755	5.384615421	3	500	2569.654541	2863.236816	S	13.61765862
no-basalt	basalt	North	341143.601	7400042.192	0.035555556	0	0	0	1.790008545	0	0.370374382	0.008818791	5	3	640.312439	2433.10498	3550	E	11.30950832
no-basalt	basalt	North	337327.761	7404857.072	0.048888888	0	0	0	1.549987793	0	0.984253585	0.004575945	5	6	2515.57666	2909.682129	5083.859375	S	13.00111294
no-basalt	basalt	North	339723.441	7400886.672	0	0	0	0	0.360015869	0	0.42142269	0.005730595	4.666666508	3	784.6177368	2936.090088	2892.338867	S	13.19721794
no-basalt	basalt	North	339535.281	7400429.712	0.008888889	0	0	0	0.760009766	0	0.402965933	0.005489471	5	3	850	2673.013184	2583.118164	S	13.50986099
no-basalt	basalt	North	338789.361	7401620.272	0.008888889	0	0	0	0.680023193	0	0.775474072	0.006058304	5	6	1786.756836	2203.54834	2528.462891	W	11.15678501
no-basalt	basalt	North	339483.761	7399347.792	0.053333335	0.017777778	0	0	4.070007324	0	0.419066995	0.004559858	5.384615421	3	1097.724854	2110.094727	2482.438232	S	12.53697586
no-basalt	basalt	North	341002.481	7399954.832	0	0	0	0	0.390014648	0	0.270168841	0.005025895	5	3	496.2358398	2341.207031	3477.247559	S	12.72571182
no-basalt	basalt	North	334545.681	7404519.952	0	0	0	0	0.480010986	0	0.743668437	0.009549916	4.666666508	10	152.0690613	2079.813721	5322.416992	W	9.005235672
no-basalt	basalt	North	335482.001	7403890.512	0.057777777	0	0	0	1.980010986	0	0.77220881	0.007359435	4.666666508	10	425	1250.25	4365.775879	S	12.74487495
no-basalt	basalt	North	342244.561	7400593.232	0.026666667	0	0	0	1.029998779	0	0.864519596	0.003708347	4.666666508	3	1644.688477	3309.456299	4244.99707	S	10.49946594
no-basalt	basalt	North	343786.801	7397257.872	0	0	0	0	0.16998291	0	0.628209412	0.007959385	5	10	1510.173828	2114.828613	2761.000732	W	12.59102058
no-basalt	basalt	North	337959.441	7401091.632	0.031111112	0	0	0	2.029998779	0	0.891859949	0.006318476	5	6	1158.123535	1319.327393	1595.501465	S	12.20822144
no-basalt	basalt	North	343717.361	7398076.592	0.06666667	0	0	0	1.720001221	0	0.988794208	0.004820114	4.666666508	3	1566.245605	2292.651367	3031.604492	S	12.12705135
no-basalt	basalt	North	337190.001	7401644.912	0.044444446	0	0	0	2.010009766	0	0.871384025	0.008139247	4.375	6	1532.359375	618.4658813	1856.071045	S	10.77919102
no-basalt	basalt	North	343605.361	7398775.472	0.06666667	0	0	0	1.600006104	0	0.978870749	0.006604295	4.666666508	3	1891.59314	2618.444336	3378.70166	S	11.02887726
no-basalt	basalt	North	334687.921	7405119.152	0.017777778	0	0	0	1.709991455	0	0.81978339	0.006642127	4.666666508	10	347.3110962	2586.141113	5800.484863	S	11.20855999
no-basalt	basalt	North	341462.801	7401336.912	0.444444459	0.008888889	0	0	2.599975586	7.957747155	0.974188149	0.01328294	5	3	750	3770.361328	4688.616699	S	7.212848186
no-basalt	basalt	North	338075.921	7403526.512	0.008888889	0	0	0	0.570007324	0	0.964475214	0.00971226	5	6	2694.554688	2475.126221	3894.226563	W	9.54023838
no-basalt	basalt	North	338726.641	7404713.712	0.013333334	0	0	0	1.360015869	0	0.979479015	0.00686399	5.384615421	6	2940.344482	3787.231934	5210.146484	S	11.70263863
no-basalt	basalt	North	342180.721	7396186.032	0.168888882	0	0	0	2.119995117	0	0.730231047	0.004600413	5.384615421	10	579.8706665	886.7073975	1050	E	11.47153091
no-basalt	basalt	North	340861.361	7395990.032	0.057777777	0	0	0	1.360015869	0	0.198987827	0.016728589	5.833333492	11	279.5084839	570.6356201	254.9509735	W	10.77179241
no-basalt	basalt	North	342094.481	7397654.352	0.079999998	0	0	0	1.920013428	0	0.480010897	0.010612032	5	3	246.2214508	763.2168579	1511.001343	S	10.91730976
no-basalt	basalt	North	339732.401	7401353.712	0.026666667	0	0	0	0.869995117	0	0.548456728	0.008542136	4.666666508	3	941.0764771	3077.031982	3125.800049	W	10.97784424
no-basalt	basalt	North	343430.641	7396574.672	0.084444441	0	0	0	2.119995117	0	0.636065543	0.003110291	5.384615421	10	1426.753296	1800.867798	2301.222412	W	11.54411697
no-basalt	basalt	North	339372.881	7398252.432	0.155555557	0.008888889	0	0	2.589996338	0	0.723122776	0.004375712	5.384615421	8	813.940979	1510.380737	2510.229004	S	13.69078255
no-basalt	basalt	North	339318.001	7399054.352	0.017777778	0	0	0	1.579986572	0	0.56957221	0.008102621	5.384615421	3	1147.279297	2015.254395	2373.025391	S	10.88384247
no-basalt	basalt	North	337282.961	7402269.872	0.022222223	0	0	0	0.899993896	0	0.953179002	0.006232885	4.666666508	6	1887.624146	1015.197021	2487.594238	S	11.28813648
no-basalt	basalt	North	342830.321	7396825.552	0.057777777	0	0	0	2.399993896	0	0.9272995	0.005177929	5	3	800	1159.741333	1735.655396	E	9.901826859
no-basalt	basalt	North	341339.601	7396511.952	0.24888888	0.186666667	0	0	4.190002441	7.957747155	0.015424703	0.022504034	5.384615421	10	325.9601135	79.0569458	201.5564423	N	9.14846611
no-basalt	basalt	North	336029.681	7402965.392	0.075555556	0	0	0	1.25	0	0.706173241	0.006501038	4.666666508	10	600.5206299	660.4922485	3314.07959	S	12.14499855
no-basalt	basalt	North	339231.761	7396849.072	0.102222219	0	0	0	1.970001221	0	0	0.018451009	6.363636494	13	50	1644.688477	1928.244019	S	13.34952354
no-basalt	basalt	North	339772.721	7400438.672	0	0	0	0	0.319976807	0	0.296279401	0.007121602	4.666666508	3	625	2896.22583	2801.450439	S	12.60072517
no-basalt	basalt	North	340813.201	7397201.872	0.026666671	0.013333321	0.106666673	0.026666667	11.27999878	7.957747155	0.028948141	0.01992262	5	3	431.5668945	55.90169907	794.5123901	W	11.73100567
no-basalt	basalt	North	336314.161	7402310.192	0.084444437	0.062222224	0	0	4.649993896	23.87324146	0.608478129	0.006641958	4.375	6	933.4077148	480.884613	2613.666016	S	12.56882
no-basalt	basalt	North	338811.761	7399274.992	0.035555556	0	0	0	1.889984131	0	0.887067497	0.004668777	5.384615421	8	755.8108521	2057.000244	1837.45752	S	11.53239346
no-basalt	basalt	North	341442.641	7398709.392	0.026666667	0	0	0	1.479980469	0	0.567091644	0.010956709	5.384615421	3	600	1282.819214	2245.133545	E	9.953369141
no-basalt	basalt	North	339332.561	7397664.432	0.137777776	0	0	0	2.260009766	0	0.749118626	0.006986363	5.833333492	8	235.8495178	1400.223145	2149.563965	S	11.67198563
no-basalt	basalt	North	337060.081	7402975.472	0.057777777	0.035555556	0	0	3.369995117	0	0.954153657	0.006060118	4.666666508	6	1625.769043	1410.89502	3200.097656	S	11.96615601
no-basalt	basalt	North	337173.201	7402968.752	0.079999996	0.004444445	0	0	2.530029297	0	0.960741222	0.006337778	4.666666508	6	1725.181152	1442.220459	3177.459717	S	11.51966953
no-basalt	basalt	North	334360.881	7404926.512	0.026666667	0	0	0	0.890014648	0	0.779472351	0.003245253	4.666666508	10	25	2538.823486	5780.408691	W	10.45248318
no-basalt	basalt	North	340439.121	7398889.712	0	0	0	0	0.389984131	0	0.217071116	0.005661584	5	3	400	1285.496094	2500	S	13.36729908
no-basalt	basalt	North	340688.881	7401791.632	0.062222224	0.044444446	0	0	4.25	0	0.565729558	0.004468089	4.666666508	3	35.35533905	4110.960938	4162.030762	S	10.71121407
no-basalt	basalt	North	337724.241	7400381.552	0.048888888	0	0	0	1.350006104	0	0.610432088	0.006700985	5.833333492	10	465.0269165	877.8525391	903.1195679	S	10.83125877
no-basalt	basalt	North	336554.961	7403464.912	0.031111112	0	0	0	0.820007324	0	0.901907206	0.006968395	4.666666508	6	1233.389648	1375	3699.49292	S	12.1525135
no-basalt	basalt	North	343665.841	7397391.152	0.044444446	0	0	0	2.059997559	0	0.792150378	0.007224418	5.384615421	10	1375.908813	2010.286133	2680.601807	W	11.56675053
no-basalt	basalt	North	336756.561	7402912.752	0.017777778	0	0	0	0.929992676	0	0.917965174	0.005956134	4.666666508	6	1325	1207.528442	3133.089355	S	11.9125452
no-basalt	basalt	North	337153.041	7401988.752	0.075555556	0	0	0	1.929992676	0	0.902552426	0.005121185	4.666666508	6	1843.400391	750	2203.54834	S	11.8092556
no-basalt	basalt	North	342142.641	7398882.992	0.124444447	0	0	0	2.470001221	0	0.804400921	0.005109829	5.384615421	3	1300	1875.166748	2600	S	11.33127499
no-basalt	basalt	North	337905.681	7398350.992	0.337777792	0.022222223	0	0	3.619995117	0	0	0.002582302	4.666666508	8	279.5084839	1921.262573	1629.800659	S	11.83925056
no-basalt	basalt	North	336081.201	7403672.112	0.013333334	0	0	0	0.640014648	0	0.866424859	0.006995404	4.666666508	6	883.5298462	1200.520752	3978.143311	S	12.32228565
no-basalt	basalt	North	338540.721	7400136.272	0.084444441	0	0	0	2.089996338	0	0.995390654	0.006068851	5	8	1200.260376	1650.757446	1540.292114	S	10.44269466
no-basalt	basalt	North	342787.761	7396912.912	0.044444446	0	0	0	2.220001221	0	0.887066603	0.005531772	5	3	725	1102.553833	1703.855957	S	10.21831417
no-basalt	basalt	North	339927.281	7401504.912	0.013333334	0	0	0	1.089996338	0	0.525747538	0.004561024	4.375	3	743.3034668	3312.570557	3374.259277	S	12.53452492
no-basalt	basalt	North	341773.041	7397643.152	0.026666667	0	0	0	1.320007324	0	0.351910651	0.007551093	5	3	70.7106781	629.4839478	1308.864014	S	12.70780182
no-basalt	basalt	North	341969.041	7399232.432	0	0	0	0	0.200012207	0	0.816582143	0.004098872	5.384615421	3	1134.955933	2015.099365	2871.084229	S	13.50806713
no-basalt	basalt	North	338261.841	7400109.392	0.115555555	0	0	0	2.400024414	0	0.838040471	0.00523082	5	8	925	1375.227295	1267.37915	S	12.67499924
no-basalt	basalt	North	342988.241	7396164.752	0.075555556	0	0	0	2.220001221	0	0.685702622	0.00451868	5	3	1165.38623	1532.359375	1850	S	9.421207428
no-basalt	basalt	North	341217.521	7400416.272	0.017777778	0.004444445	0	0	2.739990234	0	0.469164729	0.004291761	5.384615421	3	742.0411377	2815.359619	3925.716309	S	11.47687721
no-basalt	basalt	North	339258.641	7397570.352	0.013333334	0	0	0	1.399993896	0	0.681641161	0.005445327	5.833333492	8	111.8033981	1475.84729	2161.307617	S	11.60604191
no-basalt	basalt	North	342236.721	7395945.232	0.022222223	0	0	0	2.020019531	0	0.692229986	0.003539667	5	10	649.0377197	1096.015503	1100	E	11.75741673
no-basalt	basalt	North	341307.121	7398077.712	0	0	0	0	0.399993896	0	0.291045785	0.0141996	5.384615421	3	475	726.7221069	1609.54187	E	9.394950867
no-basalt	basalt	North	339434.481	7399805.872	0.022222223	0.004444445	0	0	2.519989014	0	0.421719402	0.005817178	5.384615421	3	970.8244629	2533.895264	2400.130371	S	11.9420433
no-basalt	basalt	North	339265.361	7400961.712	0	0	0	0	0.1	0	0.581543505	0.005173751	5	3	1233.389648	2520.168701	2516.19751	S	12.84084606
no-basalt	basalt	North	340746.001	7397878.352	0	0	0	0	0.1	0	0	0.007589282	5.384615421	3	50	250	1456.021973	S	15.9158392
no-basalt	basalt	North	343245.841	7397944.432	0.017777778	0	0	0	1.489990234	0	0.980980456	0.004537027	4.666666508	3	1073.545532	1805.027832	2551.959961	S	11.90124893
no-basalt	basalt	North	338157.681	7403711.312	0.022222223	0	0	0	0.75	0	0.954345226	0.006172495	5	6	2710.166016	2653.770752	4083.043945	W	10.44615459
no-basalt	basalt	North	339188.081	7403165.872	0.008888889	0	0	0	0.679992676	0	0.836484969	0.005367057	4.375	2	1547.780762	3087.272217	4001.640381	W	13.24155712
no-basalt	basalt	North	336950.321	7403582.512	0.035555556	0	0	0	0.809997559	0	0.996935964	0.005702524	4.666666508	6	1652.460327	1775.528198	3800.08252	S	11.70750427
no-basalt	basalt	North	337838.481	7404649.872	0.075555556	0	0	0	1.83001709	0	0.993136644	0.005641655	5	6	2873.695313	3104.935547	4915.536621	W	12.7391634
no-basalt	basalt	North	339685.361	7398193.072	0.013333334	0	0	0	0.529998779	0	0.456483632	0.004058861	5	3	679.1538696	1185.326904	2234.390137	S	11.82816982
no-basalt	basalt	North	338789.361	7400342.352	0.080000002	0.026666667	0	0	3.850006104	0	0.731863737	0.005117452	5.384615421	3	1467.353027	1916.376831	1834.393677	S	12.135602
no-basalt	basalt	North	340659.761	7398422.672	0.008888889	0	0	0	0.589996338	0	0.18928124	0.006983206	5.384615421	3	150	778.6206055	1982.737915	W	13.33179665
no-basalt	basalt	North	343921.201	7399226.832	0.06666667	0	0	0	1.989990234	0	0.694003403	0.00496424	4.666666508	3	2425	3146.625244	3906.804932	W	11.73763275
no-basalt	basalt	North	342503.281	7399749.872	0	0	0	0	0.110015869	0	0.988133609	0.002313064	4.666666508	3	1779.220337	2749.65918	3528.898682	S	11.84959698
no-basalt	basalt	North	338043.441	7405810.192	0.013333334	0	0	0	0.779998779	0	0.999001861	0.007441823	5.384615421	6	3548.679443	4087.939453	6107.423828	S	11.52514648
no-basalt	basalt	North	340886.001	7397428.112	0.337777782	0.062222224	0	0	3.720001221	15.91549431	0.168776959	0.021967599	5.384615421	3	250	90.13877869	982.3441772	E	7.977853775
no-basalt	basalt	North	341954.481	7400427.472	0.133333333	0.053333335	0	0	4.599975586	7.957747155	0.720527351	0.005087071	5	3	1425.219238	3056.243408	4035.235596	S	11.29022312
no-basalt	basalt	North	336151.761	7403993.552	0.06666667	0	0	0	1.91998291	0	0.948851109	0.007402578	4.666666508	6	1077.032959	1520.690674	4280.260254	S	12.54381561
no-basalt	basalt	North	335479.761	7402634.992	0.106666673	0.022222223	0.004444445	0	5.180023193	7.957747155	0.042067718	0.016394516	4.666666508	10	50	25	3220.636719	E	10.92337132
no-basalt	basalt	North	343460.881	7395862.352	0.008888889	0	0	0	0.589996338	0	0.346762896	0.005403322	5	4	1726.629639	2093.143555	2326.209473	S	11.0706501
no-basalt	basalt	North	335168.401	7402843.312	0.035555556	0	0	0	1.399993896	7.957747155	0.336876303	0.022904087	4.666666508	10	190.3943329	340.0367737	3554.310547	W	7.795669079
no-basalt	basalt	North	339825.361	7399145.072	0.013333334	0	0	0	1.009979248	0	0.27840957	0.005032054	5.384615421	3	921.9544678	1749.285522	2863.564209	S	13.07655525
no-basalt	basalt	North	340441.361	7398303.952	0	0	0	0	0.1	0	0.195879877	0.00486369	5	3	206.1552734	738.6643677	1954.641968	S	14.50231934
no-basalt	basalt	North	340193.841	7401873.392	0.151111111	0	0	0	2.440002441	0	0.565521538	0.001962777	4.666666508	10	380.7886658	3619.478516	3772.018799	S	9.496637344
no-basalt	basalt	North	336805.841	7400657.072	0.271111099	0.022222223	0	0	3.299987793	0	0.351765662	0.01438851	4.375	6	760.3453369	111.8033981	892.3284302	S	7.429715633
no-basalt	basalt	North	342624.241	7399084.592	0.035555555	0.004444445	0	0	2.579986572	0	0.956714392	0.003580239	4.666666508	3	1681.703003	2271.838379	2989.251465	S	12.23221302
no-basalt	basalt	North	340246.481	7400968.432	0.048888888	0	0	0	2.269989014	0	0.342637777	0.004964693	5	3	355.3167725	3362.383545	3408.903809	S	12.80151081
no-basalt	basalt	North	337848.561	7399522.512	0.062222226	0.004444445	0	0	2.58001709	0	0.273586422	0.009268966	5	7	738.6643677	1062.132324	831.0384521	S	12.05464458
no-basalt	basalt	North	336217.841	7404806.672	0.004444445	0	0	0	0.609985352	0	0.980658174	0.005437799	4.666666508	6	1487.027222	2300.679199	5084.412598	S	11.79514503
no-basalt	basalt	North	337736.561	7404289.232	0.06666667	0	0	0	1.479980469	0	0.99028182	0.002938396	5	6	2638.654785	2810.360352	4554.119141	S	13.52354622
no-basalt	basalt	North	337093.681	7401094.992	0.088888895	0.044444446	0	0	4.229980469	7.957747155	0.6265167	0.008674175	4.375	6	1006.541077	525	1300.961182	S	11.38815689
no-basalt	basalt	North	339186.961	7396505.232	0.173333332	0.071111113	0	0	4.420013428	15.91549431	0	0.017467314	5.833333492	10	35.35533905	1812.456909	1929.054199	E	10.51015949
no-basalt	basalt	North	343139.441	7397267.952	0	0	0	0	0.440002441	0	0.912380993	0.00282489	5	3	867.8276978	1471.393921	2144.906738	S	11.3626976
no-basalt	basalt	North	338369.361	7400785.872	0.022222223	0.004444445	0	0	2.639984131	0	0.991660595	0.005515923	5	6	1227.293823	1603.316895	1660.007446	S	11.75809288
no-basalt	basalt	North	342566.001	7397699.152	0.057777781	0.008888889	0	0	3.059997559	0	0.685533404	0.009052766	5	3	371.6517334	1105.101807	1862.961426	E	11.03346157
no-basalt	basalt	North	336317.521	7404135.792	0.026666667	0	0	0	0.809997559	0	0.957021415	0.006438522	4.666666508	6	1274.754883	1724.093994	4402.059082	S	11.91956043
no-basalt	basalt	North	337034.321	7402640.592	0.075555556	0	0	0	1.570007324	0	0.903715551	0.005971591	4.666666508	6	1600	1105.101807	2850	S	12.2113266
no-basalt	basalt	North	337867.601	7400500.272	0.035555556	0	0	0	1.339996338	0	0.744635522	0.007460689	5.833333492	10	660.0189209	1063.602295	1098.294189	S	11.03311348
no-basalt	basalt	North	336401.521	7402126.512	0.222222224	0.035555556	0	0	3.510009766	0	0.587676942	0.006743776	4.375	6	1095.730347	360.5551147	2419.323242	S	12.82957745
no-basalt	basalt	North	342133.681	7400528.272	0.013333334	0	0	0	0.659973145	0	0.816014349	0.006813297	4.666666508	3	1566.045898	3220.248535	4171.630371	S	9.922017097
no-basalt	basalt	North	342841.521	7398442.832	0.004444445	0	0	0	0.559997559	0	0.913768232	0.003154843	4.666666508	3	1141.27124	1831.154053	2586.986816	S	15.1577177
no-basalt	basalt	North	342682.481	7398953.552	0.008888889	0	0	0	1.570007324	0	0.948982	0.003368626	4.666666508	3	1576.586548	2191.460693	2920.29541	S	12.72180176
no-basalt	basalt	North	337742.161	7402510.672	0.035555556	0	0	0	0.929992676	0	0.978571594	0.005627199	5	6	2303.394287	1525.819458	2813.471924	S	11.10914993
no-basalt	basalt	North	341462.801	7401336.912	0.444444459	0.008888889	0	0	2.599975586	7.957747155	0.974188149	0.01328294	5	3	750	3770.361328	4688.616699	S	7.212848186
no-basalt	basalt	North	336500.081	7404465.072	0.013333334	0	0	0	0.880004883	0	0.982741177	0.005728894	4.666666508	6	1598.827637	2105.498779	4699.069336	S	11.55667019
no-basalt	basalt	North	339145.521	7401408.592	0.097777776	0	0	0	1.540008545	0	0.683036208	0.004794803	5	6	1523.154663	2525.494873	2655.30127	S	13.31703377
no-basalt	basalt	North	340785.201	7399300.752	0.026666671	0.008888885	0.035555556	0.057777777	12.52999878	7.957747155	0	0.021583883	5	3	25	1675.746094	2846.598877	E	13.65466404
no-basalt	basalt	North	341015.921	7397290.352	0.124444444	0.026666667	0	0	3.369995117	23.87324146	0.108932093	0.018533845	5.384615421	3	445.1123352	141.4213562	809.7067871	S	11.00703144
no-basalt	basalt	North	335514.481	7405054.192	0.031111112	0	0	0	1.210021973	0	0.91258955	0.00753744	4.666666508	6	939.4146729	2425.515381	5477.339355	S	11.55813789
no-basalt	basalt	North	342876.241	7396970.032	0.044444446	0.008888889	0	0	2.639984131	0	0.973020434	0.006539175	5	3	765.2614136	1200.260376	1813.318848	S	8.79990387
no-basalt	basalt	North	338492.561	7400827.312	0.071111113	0	0	0	2.279998779	0	0.854767084	0.005460791	5	6	1359.457642	1735.655396	1790.251343	S	12.07561016
no-basalt	basalt	North	341238.801	7398535.792	0	0	0	0	0.480010986	0	0.242443025	0.011856668	5.384615421	3	419.076355	1029.562988	2052.4375	E	10.48453045
no-basalt	basalt	North	338764.721	7399417.232	0.062222224	0	0	0	2.369995117	0	0.899631798	0.006050952	5.384615421	8	813.1727905	1961.185791	1755.348999	S	11.07850647
no-basalt	basalt	North	342850.481	7398685.872	0.057777775	0.022222223	0	0	3.16998291	0	0.975618184	0.003017239	4.666666508	3	1375.908813	2046.032715	2795.644043	S	11.66937733
no-basalt	basalt	North	343437.361	7396635.152	0.057777777	0	0	0	1.990020752	0	0.649010301	0.003897563	5.384615421	10	1400.892578	1784.65686	2304.885986	S	11.56559181
no-basalt	basalt	North	341217.521	7398908.752	0.062222224	0	0	0	1.239990234	0	0.222129971	0.009168593	5.384615421	3	375	1360.606445	2426.159424	E	10.5862236
no-basalt	basalt	North	338867.761	7400333.392	0.071111113	0	0	0	1.640014648	0	0.683753073	0.005716356	5.384615421	3	1525	1990.759888	1906.075806	S	12.12320518
no-basalt	basalt	North	337584.241	7400083.632	0.106666669	0	0	0	1.600006104	0	0.414847404	0.007945918	5	7	251.2468872	700	626.49823	S	11.09605885
no-basalt	basalt	North	338258.481	7405624.272	0.022222223	0	0	0	0.809997559	0	1	0.004293955	5.384615421	6	3678.484619	4085.416016	5952.415527	W	11.8524313
no-basalt	basalt	North	336967.121	7402091.792	0.057777777	0	0	0	1.339996338	0	0.815739691	0.008054703	4.666666508	6	1621.149292	654.3126221	2300.135742	S	11.75361156
no-basalt	basalt	North	341347.441	7397746.192	0	0	0	0	0.440002441	0	0.2130429	0.007208189	5.384615421	3	403.8873596	577.1697998	1265.898926	S	11.03943253
no-basalt	basalt	North	337207.921	7401591.152	0.057777777	0	0	0	2.319976807	0	0.872068763	0.007778346	4.375	6	1480.287109	632.9494629	1808.486938	S	10.94361496
no-basalt	basalt	North	337947.121	7399390.352	0.186666671	0.035555555	0.013333334	0	6.050018311	7.957747155	0.28305003	0.008539245	5.384615421	7	585.2349854	1209.338623	965.6604004	S	12.57255554
no-basalt	basalt	North	336772.241	7403686.672	0.013333334	0	0	0	1.429992676	0	0.958247364	0.005647277	4.666666508	6	1500.208252	1671.077515	3906.484863	S	12.24343872
no-basalt	basalt	North	338830.801	7403145.712	0.008888889	0	0	0	0.910003662	0	0.88120383	0.007939079	5	6	1844.756104	2781.299316	3802.959473	W	11.32226849
no-basalt	basalt	North	341747.281	7399898.832	0	0	0	0	0.1	0	0.71849227	0.000169586	5.384615421	3	1096.585693	2462.214355	3452.535156	S	10.57343769
no-basalt	basalt	North	336024.081	7403009.072	0.062222224	0	0	0	1.480010986	0	0.715458393	0.007008323	4.666666508	10	579.8706665	665.6763306	3369.161621	S	12.10020161
no-basalt	basalt	North	338445.521	7399660.272	0.035555556	0	0	0	2	0	0.802903712	0.006502825	5	8	862.0469971	1583.706055	1402.007446	S	10.91310596
no-basalt	basalt	North	336081.201	7401450.032	0.088888891	0	0	0	2.279998779	0	0.618959904	0.00627679	4.375	6	1342.804932	369.120575	1901.479736	W	11.38309193
no-basalt	basalt	North	342334.161	7399696.112	0.062222224	0	0	0	2.440002441	0	0.935028195	0.004406911	4.666666508	3	1597.263184	2600.480713	3417.601318	E	11.02929592
no-basalt	basalt	North	339025.681	7404677.872	0.031111112	0	0	0	0.869995117	0	0.968070686	0.006485099	5.384615421	6	2745.906006	3963.742188	5292.447266	S	11.9434948
no-basalt	basalt	North	334834.641	7404481.872	0.048888888	0	0	0	1.400024414	0	0.74901849	0.006686355	4.666666508	10	90.13877869	1944.86499	5168.413574	S	11.30233479
no-basalt	basalt	North	337940.401	7401826.352	0	0	0	0	0.190002441	0	0.969818532	0.003932957	5	6	1826.369263	1394.632568	2238.861328	S	12.59050465
no-basalt	basalt	North	338730.001	7399054.352	0.124444447	0	0	0	2.429992676	0	0.969041705	0.005590972	5.833333492	8	594.2431641	2068.362793	1829.10498	S	11.89111233
no-basalt	basalt	North	335834.801	7403919.632	0.057777777	0	0	0	1.440002441	0	0.870764792	0.007755273	4.666666508	6	749.1661987	1329.003418	4282.303711	S	12.58662415
no-basalt	basalt	North	341145.841	7397799.952	0.048888888	0	0	0	1.809997559	0	0.188527524	0.003993778	5.384615421	3	353.5534058	413.8236389	1300	S	10.90927315
no-basalt	basalt	North	340993.521	7396530.992	0.017777778	0	0	0	1.519989014	7.957747155	0.20016472	0.017005891	5.384615421	8	581.4851685	127.4754868	158.1138916	W	10.63075829
no-basalt	basalt	North	336756.561	7404318.352	0.115555555	0	0	0	1.860015869	0	0.991743088	0.00447931	4.666666508	6	1756.594604	2120.288818	4530.590332	S	11.55441856
no-basalt	basalt	North	336258.161	7401557.552	0.022222223	0	0	0	0.739990234	0	0.641612411	0.004982753	4.375	6	1355.083008	212.132019	1917.35498	W	8.156084061
no-basalt	basalt	North	343525.841	7396205.072	0.173333332	0	0	0	2.489990234	0	0.46939683	0.005175307	5.384615421	10	1625	2005.772949	2400	W	11.73817253
no-basalt	basalt	North	339503.921	7402237.392	0.039999999	0	0	0	1.210021973	0	0.732382119	0.004128511	4.375	6	975	3019.623291	3482.545898	S	12.80041981
no-basalt	basalt	North	338630.321	7401267.472	0.013333334	0	0	0	0.679992676	0	0.815336943	0.006066918	5	6	1735.655396	2005.772949	2176.14917	S	11.86386776
no-basalt	basalt	North	343985.041	7396467.152	0.079999998	0	0	0	2.339996338	0	0.157997012	0.008371868	5	10	1959.751343	2359.157715	2850	W	11.17212009
no-basalt	basalt	North	335120.241	7403494.032	0.057777777	0	0	0	1.519989014	0	0.595516443	0.015122239	4.666666508	10	70.7106781	910.0137939	4147.966309	W	9.766386032
no-basalt	basalt	North	338868.881	7400431.952	0.017777778	0	0	0	1.560028076	0	0.67427206	0.006037727	5.384615421	3	1525	2005.772949	1937.29834	W	11.63558006
no-basalt	basalt	North	335889.681	7403219.632	0.09333333	0.008888889	0	0	2.609985352	0	0.715143383	0.008034548	4.666666508	10	515.3881836	715.0174561	3597.307861	S	12.0911026
no-basalt	basalt	North	341690.161	7398112.432	0.06666667	0	0	0	1.789978027	0	0.604637682	0.010799821	5	3	525.5949097	1051.487061	1715.553833	S	9.732255936
no-basalt	basalt	North	338948.401	7396831.152	0.186666666	0.022222223	0	0	2.799987793	0	0.112578019	0.011401079	5.384615421	8	250	1930.025879	2221.063965	S	10.1995163
no-basalt	basalt	North	343063.281	7397537.872	0.008888889	0	0	0	0.760009766	0	0.948986053	0.006276035	5	3	781.4249878	1471.818604	2192.743652	S	9.744812012
no-basalt	basalt	North	340283.441	7401808.432	0.026666667	0.017777778	0	0	3.059997559	0	0.542830706	0.004987168	4.666666508	10	316.2277832	3714.246338	3829.246094	S	9.751772881
no-basalt	basalt	North	335778.801	7403267.792	0.044444446	0	0	0	1.5	0	0.6818645	0.008765323	4.666666508	10	436.6062012	704.4501343	3676.360352	S	12.05367851
no-basalt	basalt	North	337854.161	7404359.792	0.119999997	0	0	0	1.509979248	0	0.993063152	0.004514494	5	6	2783.994385	2955.609131	4648.790039	W	13.01070881
no-basalt	basalt	North	336889.841	7404049.552	0.013333334	0	0	0	0.949981689	0	0.993401527	0.004065417	4.666666508	6	1764.405029	1997.654907	4251.17627	S	12.26980782
no-basalt	basalt	North	340754.961	7397542.352	0	0	0	0	0.1	0	0.002463238	0.019006178	5	3	103.0776367	25	1114.955078	E	9.434217453
no-basalt	basalt	North	339008.881	7397472.912	0.053333335	0	0	0	2.109985352	0	0.489193916	0.007113134	6.363636494	13	200	1731.509399	2338.001221	S	10.60420036
no-basalt	basalt	North	340622.801	7398450.672	0.013333334	0	0	0	0.959991455	0	0.192436859	0.005650962	5	3	200	834.4160156	2043.587524	W	13.48936558
no-basalt	basalt	North	334224.241	7405759.792	0.008888889	0	0	0	0.850006104	0	0.860988915	0.010228777	4.117647171	6	333.5415955	3356.523438	6587.962402	S	11.97211075
no-basalt	basalt	North	339054.801	7396424.592	0.005617978	0	0	0	0.559997559	0	0	0.010610944	6.363636494	11	0	1968.025635	2050.152344	S	15.67655849
no-basalt	basalt	North	341148.081	7401886.832	0.06666667	0	0	0	2.429992676	0	0.693496943	0.005092628	5	3	491.1720886	4268.782227	4606.51709	E	9.801715851
no-basalt	basalt	North	336664.721	7401762.512	0.088888891	0	0	0	2.010009766	0	0.589765787	0.010835061	4.375	6	1505.406982	215.058136	2001.56189	S	12.30685806
no-basalt	basalt	North	338313.361	7397553.552	0.146666672	0.008888889	0	0	2.769989014	0	0.035764765	0.024171285	4.666666508	8	25	2425.515381	2521.1604	E	9.795991898
no-basalt	basalt	North	337257.201	7405124.752	0.039999999	0	0	0	1.040008545	0	0.982310236	0.005229319	5	6	2560.517578	3060.330811	5329.751465	S	13.45559406
no-basalt	basalt	North	338501.521	7400750.032	0.053333335	0	0	0	2.220001221	0	0.841085911	0.00558232	5.384615421	10	1342.804932	1746.782715	1768.120361	S	11.93444157
no-basalt	basalt	North	343706.161	7397964.592	0.035555556	0	0	0	1.739990234	0	0.995418131	0.005610916	4.666666508	3	1518.634277	2236.766602	2967.532715	S	11.860075
no-basalt	basalt	North	340131.121	7400468.912	0	0	0	0	0.440002441	0	0.181730732	0.004415454	5	3	251.2468872	2888.013916	3172.636963	S	12.06594086
no-basalt	basalt	North	339741.361	7399364.592	0	0	0	0	0.470001221	0	0.286318034	0.005722507	5.384615421	3	874.6427612	1993.896851	2725.917236	S	12.83291054
no-basalt	basalt	North	338466.801	7403371.952	0.013333334	0	0	0	1.029998779	0	0.954461455	0.005462125	5	6	2280.898926	2622.260498	3848.538574	W	11.79172134
no-basalt	basalt	North	341929.841	7399664.752	0	0	0	0	0.179992676	0	0.795133948	0.001583703	5.384615421	3	1209.597046	2353.853271	3274.236572	S	13.90521336
no-basalt	basalt	North	342170.641	7396575.792	0.040000001	0.004444445	0	0	2.75	0	0.442160606	0.008640817	5.833333492	10	265.7536621	604.6693115	1029.866455	E	11.12416267
no-basalt	basalt	North	341167.121	7398348.752	0.013333334	0	0	0	0.880004883	0	0.191175312	0.008705855	5.384615421	3	325	818.9169922	1850.168945	E	10.69414139
no-basalt	basalt	North	339621.521	7397350.832	0.115555558	0.008888889	0	0	2.709991455	0	1	0.007441932	5.833333492	8	400	1152.442993	1758.195068	S	11.85343838
no-basalt	basalt	North	335745.201	7405859.472	0.22222222	0.008888889	0	0	2.639984131	0	1	0.00196237	4.666666508	6	1590.990234	3236.703613	6202.268066	S	8.486812592
no-basalt	basalt	North	339409.841	7400601.072	0.035555556	0	0	0	2.230010986	0	0.466888696	0.005371699	5	3	990.5806274	2579.001709	2514.209473	S	13.25103855
no-basalt	basalt	North	338111.761	7404714.832	0.026666667	0	0	0	1.229980469	0	0.977443814	0.005556047	5	6	3155.253662	3365.728027	5040.957031	S	12.5267992
no-basalt	basalt	North	338527.281	7405319.632	0.044444446	0	0	0	1.190002441	0	0.999516428	0.00599541	5.384615421	6	3543.391846	4075.690186	5725	S	11.75380611
no-basalt	basalt	North	342525.681	7400291.952	0.008888889	0	0	0	0.630004883	0	0.983998597	0.002348101	4.666666508	3	1990.602905	3203.513672	4049.691406	S	11.51591301
no-basalt	basalt	North	341281.361	7397360.912	0.208888881	0.084444441	0	0	4.159973145	15.91549431	0.131726772	0.011509517	5.384615421	3	400.7804871	403.1128845	887.7640991	E	13.24322033
no-basalt	basalt	North	338553.041	7396871.472	0.119999997	0	0	0	2.480010986	7.957747155	0	0.012738933	5.384615421	10	0	2286.099121	2593.862793	S	13.71616459
no-basalt	basalt	North	343309.681	7399262.672	0	0	0	0	0.109985352	0	0.961818099	0.007334546	4.666666508	3	2093.143555	2775.450439	3525.797607	W	10.41905308
no-basalt	basalt	North	338988.721	7396786.352	0.111111112	0	0	0	2.410003662	0	0.109116986	0.010834468	5.833333492	10	200	1897.366577	2162.319336	S	10.36237907
no-basalt	basalt	North	337114.961	7404000.272	0.031111112	0	0	0	1.070007324	0	0.996262908	0.003713688	4.666666508	6	1956.55957	2147.818848	4225.665527	S	10.76844883
no-basalt	basalt	North	336327.601	7400753.392	0.088888891	0	0	0	1.649993896	0	0.595529914	0.021109328	4.117647171	6	1185.590576	230.4886169	1171.804199	W	7.563120365
no-basalt	basalt	North	338536.241	7404105.552	0	0	0	0	0.390014648	0	0.941018879	0.005092764	5	6	2638.773438	3202.050049	4577.731445	W	13.55228901
no-basalt	basalt	North	335734.001	7404615.152	0.022222223	0	0	0	1.470001221	0	0.916894495	0.006403388	4.666666508	6	976.281189	1994.053711	4984.287598	S	12.99276161
no-basalt	basalt	North	342684.721	7399793.552	0	0	0	0	0.1	0	0.981234848	0.002210218	4.666666508	3	1961.185791	2902.584961	3645.888184	S	11.5184679
no-basalt	basalt	North	339124.241	7404570.352	0.06666667	0	0	0	1.630004883	0	0.956495941	0.005621995	5.384615421	6	2600.240234	3924.601807	5206.366211	S	11.98272324
no-basalt	basalt	North	342815.761	7398430.512	0.004444445	0	0	0	0.789978027	0	0.923857212	0.003075236	4.666666508	3	1129.435791	1815.557617	2570.627441	W	11.80104256
no-basalt	basalt	North	342494.321	7396996.912	0.035555556	0	0	0	1.489990234	0	0.609056592	0.006889744	5.833333492	10	474.3416443	800	1439.618042	E	10.9552145
no-basalt	basalt	North	339735.761	7398233.392	0.035555556	0	0	0	1.099975586	0	0.425208122	0.004168684	5	3	637.3774414	1166.190308	2241.093506	S	12.00076485
no-basalt	basalt	North	337713.041	7400088.112	0.102222219	0	0	0	1.58001709	0	0.498552471	0.008628492	5	7	375.832428	825	738.6643677	S	10.75418663
no-basalt	basalt	North	342665.681	7396191.632	0.133333337	0.008888889	0	0	2.879974365	0	0.735127091	0.00741113	5	3	901.734436	1241.219116	1525	E	10.07279968
no-basalt	basalt	North	336860.721	7404509.872	0.017777778	0	0	0	1.58001709	0	0.994732797	0.004327052	4.666666508	6	1934.231201	2340.005371	4726.65332	S	12.15867805
no-basalt	basalt	North	336246.961	7401630.352	0.088888885	0.013333334	0	0	2.820007324	0	0.48205933	0.013027575	4.375	6	1280.624878	152.0690613	1996.246582	N	8.118455887
no-basalt	basalt	North	340515.281	7400349.072	0.039999999	0	0	0	1.470001221	0	0.146897018	0.006553934	5	3	125	2709.358887	3518.256104	E	9.269989967
no-basalt	basalt	North	340656.401	7401424.272	0.057777774	0.062222224	0	0	3.980010986	0	0.506870687	0.003904686	4.666666508	3	50	3775.745117	3972.562012	E	10.5043745
no-basalt	basalt	North	335851.601	7404101.072	0.06666667	0	0	0	1.010009766	0	0.905484736	0.006828851	4.666666508	6	860.9587402	1528.275146	4468.92041	S	12.82672501
no-basalt	basalt	North	342749.681	7397687.952	0.013333334	0	0	0	1.33001709	0	0.883425295	0.006626966	5	3	514.7814941	1248.248779	2000	E	11.78736496
no-basalt	basalt	North	340477.201	7396502.992	0.035555556	0	0	0	0.950012207	0	0.305329144	0.006110101	5.384615421	8	867.8276978	626.9968262	637.3774414	W	11.84678364
no-basalt	basalt	North	340515.281	7400349.072	0.039999999	0	0	0	1.470001221	0	0.146897018	0.006553934	5	3	125	2709.358887	3518.256104	E	9.269989967
no-basalt	basalt	North	342949.041	7398278.192	0.093333334	0	0	0	2.019989014	0	1	0.005128067	4.666666508	3	1070.046753	1785.532227	2545.584473	S	10.52083874
no-basalt	basalt	North	343901.041	7396314.832	0.031111112	0	0	0	2.209991455	0	0.251235545	0.008316866	5	10	1947.113281	2325.134521	2776.013428	W	11.29763126
no-basalt	basalt	North	336143.921	7403827.792	0.062222224	0	0	0	1.190002441	0	0.911991954	0.006571751	4.666666508	6	995.3014526	1376.816895	4138.236328	S	12.65657425
no-basalt	basalt	North	335968.081	7402520.752	0.075555552	0.008888889	0	0	3.440002441	7.957747155	0.546829402	0.005153447	4.666666508	10	539.6757813	388.1043701	2911.400146	S	13.31653309
no-basalt	basalt	North	339515.121	7398403.632	0.191111108	0.004444445	0	0	2.549987793	0	0.512406826	0.005262206	5	3	901.3878174	1449.56897	2519.176514	S	11.10159683
no-basalt	basalt	North	337449.841	7402057.072	0.013333334	0	0	0	1.339996338	0	0.998065054	0.007108176	5	6	1952.562378	1020.416565	2309.897217	S	9.944562912
no-basalt	basalt	North	335325.201	7402966.512	0.093333334	0	0	0	1.759979248	0	0.084200203	0.016805112	4.666666508	10	70.7106781	340.0367737	3578.145508	W	9.214282036
no-basalt	basalt	North	336139.441	7403583.632	0.053333335	0	0	0	2.260009766	0	0.85926187	0.006533116	4.666666508	6	894.4271851	1165.38623	3893.905762	S	12.43323517
no-basalt	basalt	North	342170.641	7396575.792	0.040000001	0.004444445	0	0	2.75	0	0.442160606	0.008640817	5.833333492	10	265.7536621	604.6693115	1029.866455	E	11.12416267
no-basalt	basalt	North	341440.401	7399397.072	0.017777778	0	0	0	1.339996338	0	0.629397988	0.008941802	5.833333492	3	649.0377197	1884.807739	2915.476074	E	9.913261414
no-basalt	basalt	North	342689.201	7397523.312	0.057777777	0	0	0	1.519989014	0	0.840405166	0.005344643	5	3	406.9704895	1118.033936	1858.258667	E	11.5242939
no-basalt	basalt	North	336871.921	7401112.912	0.142222226	0	0	0	2.310028076	0	0.453482985	0.008267186	4.375	6	1107.079468	301.039856	1330.883179	S	11.10597324
no-basalt	basalt	North	337772.401	7404116.752	0.044444446	0	0	0	1.339996338	0	0.997194886	0.002829528	5	6	2586.745117	2732.32959	4385.345215	S	13.95121479
no-basalt	basalt	North	342854.961	7398881.872	0.017777778	0	0	0	1.089996338	0	0.97927016	0.002938111	4.666666508	3	1559.847778	2212.74707	2955.609131	S	11.69958305
no-basalt	basalt	North	343126.001	7397887.312	0.079999996	0.004444445	0	0	3.019989014	0	0.966208994	0.004602977	4.666666508	3	961.7692261	1693.553955	2441.311035	S	12.02240276
no-basalt	basalt	North	338802.801	7401641.552	0.039999999	0	0	0	1.430023193	0	0.770887494	0.005906601	5	6	1755.348999	2230.050537	2563.810791	W	11.78510094
no-basalt	basalt	North	343684.881	7398352.112	0.026666667	0	0	0	1.100006104	0	1	0.006282656	4.666666508	3	1677.9823	2412.985596	3165.142334	S	11.34615517
no-basalt	basalt	North	341260.081	7400045.552	0.004444445	0	0	0	0.630004883	0	0.462914377	0.005914389	5.384615421	3	742.0411377	2456.750977	3552.199951	E	11.43160057
no-basalt	basalt	North	340611.601	7398785.552	0.035555556	0	0	0	1.779998779	0	0.202940881	0.008877943	5	3	225	1156.77356	2359.157715	S	12.27192593
no-basalt	basalt	North	338002.001	7405344.272	0	0	0	0	0.429992676	0	0.991216063	0.006453496	5	6	3331.76001	3713.825684	5634.991211	S	11.69522572
no-basalt	basalt	North	340657.521	7399114.832	0.048888888	0	0	0	2.459991455	0	0.218939051	0.005489886	5	3	150	1476.905518	2667.629883	S	10.7354908
no-basalt	basalt	North	337814.961	7403487.312	0.057777777	0	0	0	1.049987793	0	0.996052027	0.006200925	5	6	2437.852539	2253.469482	3780.294434	S	14.00609112
no-basalt	basalt	North	342424.881	7398738.512	0.071111113	0	0	0	2.029998779	0	0.886241555	0.006678418	5	3	1305.995728	1871.162842	2586.141113	S	10.6322813
no-basalt	basalt	North	339657.361	7399278.352	0.004444445	0	0	0	0.640014648	0	0.349995106	0.006482649	5.833333492	3	977.8803711	1969.295532	2663.292236	W	12.37011814
no-basalt	basalt	North	342698.161	7399231.312	0.040000001	0.004444445	0	0	2.570007324	0	0.971689641	0.002751564	4.666666508	3	1843.908936	2439.390381	3156.73877	S	12.00389481
no-basalt	basalt	North	337834.001	7403584.752	0.057777777	0	0	0	1.58001709	0	0.994355738	0.004984598	5	6	2486.463379	2346.540039	3883.297852	S	13.60223675
no-basalt	basalt	North	340365.201	7399156.272	0	0	0	0	0.440002441	0	0.219183043	0.006333401	5	3	413.8236389	1570.429932	2785.004395	S	12.8235321
no-basalt	basalt	North	339424.401	7398981.552	0.026666667	0	0	0	1.980010986	0	0.457770944	0.005395215	5.384615421	3	1234.149536	1891.59314	2490.607178	S	11.73084927
no-basalt	basalt	North	340918.481	7396998.032	0.031111112	0	0	0	1.510009766	7.957747155	0.127645761	0.02704099	5.384615421	8	632.4555664	106.0660095	548.2928467	W	9.073726654
no-basalt	basalt	North	340082.961	7396141.232	0.182222221	0.026666667	0	0	3.100006104	7.957747155	0.279685616	0.00861941	6.363636494	13	1006.23053	1106.797241	1027.740234	S	10.08400059
no-basalt	basalt	North	339845.521	7400689.552	0.008888889	0	0	0	0.660003662	0	0.329418451	0.004510015	4.666666508	3	601.0407715	3010.398682	2941.088379	S	13.9928484
no-basalt	basalt	North	337196.721	7405601.872	0.11111111	0.004444445	0	0	2.729980469	0	0.975069344	0.005261952	5	6	2692.582275	3438.931641	5826.931152	S	12.85386467
no-basalt	basalt	North	334945.521	7403992.432	0.111111108	0.008888889	0	0	2.660003662	0	0.67968595	0.023366088	4.666666508	10	0	1439.618042	4673.596191	S	9.489449501
no-basalt	basalt	North	342684.721	7400372.592	0	0	0	0	0.390014648	0	0.959632277	0.00282492	5	3	2143.157715	3350.8396	4173.50293	S	9.522989273
no-basalt	basalt	North	335489.841	7401936.112	0.062222224	0	0	0	1.239990234	0	0.401514322	0.013474743	4.375	6	691.4658813	291.5475769	2621.54541	W	9.011884689
no-basalt	basalt	North	336147.281	7404182.832	0.062222224	0	0	0	1.090026855	0	0.980932117	0.006437385	4.666666508	6	1140.449463	1690.599121	4481.350098	S	12.79927254
no-basalt	basalt	North	337913.521	7403595.952	0.097777776	0	0	0	2.489990234	0	1	0.005026916	5	6	2558.93042	2394.394531	3899.439209	S	9.597776413
no-basalt	basalt	North	339882.481	7397541.232	0.031111112	0	0	0	0.850006104	0	0.46184358	0.004546233	5.384615421	8	679.1538696	853.3023682	1632.482666	S	12.82398129
no-basalt	basalt	North	338166.641	7403048.272	0.053333335	0	0	0	2.339996338	0	0.973376095	0.00507261	5	6	2435.415771	2183.031006	3439.204102	S	12.94736195
no-basalt	basalt	North	340995.761	7398009.392	0.057777779	0.013333334	0	0	2.670013428	0	0.182949468	0.004208516	5.384615421	3	150	450.6939087	1532.359375	E	9.505049706
no-basalt	basalt	North	340472.721	7401491.472	0.084444441	0	0	0	2.369995117	0	0.488026768	0.002261635	4.666666508	3	246.2214508	3808.625	3823.692627	S	13.3577404
no-basalt	basalt	North	337513.681	7403231.952	0.084444441	0	0	0	1.660003662	0	0.988607109	0.009849781	5	6	2096.574707	1870.327515	3482.545898	S	9.883625031
no-basalt	basalt	North	340918.481	7396998.032	0.031111112	0	0	0	1.510009766	7.957747155	0.127645761	0.02704099	5.384615421	8	632.4555664	106.0660095	548.2928467	W	9.073726654
no-basalt	basalt	North	337785.841	7402390.832	0.013333334	0	0	0	0.869995117	0	0.974367082	0.005740374	5	6	2319.078369	1491.014771	2706.011719	S	11.20883369
no-basalt	basalt	North	335735.121	7403620.592	0.053333335	0	0	0	1.519989014	0	0.774766564	0.007530212	4.666666508	10	538.5164795	1013.039978	4024.068115	S	12.38435364
no-basalt	basalt	North	341867.121	7400566.352	0	0	0	0	0.1	0	0.701144874	0.005565807	5	3	1296.630249	3133.887207	4138.991699	S	11.86076355
no-basalt	basalt	North	342180.721	7396186.032	0.168888882	0	0	0	2.119995117	0	0.730231047	0.004600413	5.384615421	10	579.8706665	886.7073975	1050	E	11.47153091
no-basalt	basalt	North	339228.401	7397631.952	0.075555556	0	0	0	2.329986572	0	0.693368912	0.005818712	5.833333492	8	176.7767029	1500	2220.92334	S	11.72477436
no-basalt	basalt	North	343090.161	7398768.752	0.075555554	0.004444445	0	0	2.519989014	0	0.994629323	0.003208612	4.666666508	3	1547.780762	2241.093506	2996.352051	S	11.78496075
no-basalt	basalt	North	341905.201	7398253.552	0.040000001	0.004444445	0	0	2.589996338	0	0.613145947	0.005741716	5	3	704.0064087	1270.088623	1936.814331	S	13.60912132
no-basalt	basalt	North	337621.201	7399036.432	0.093333334	0	0	0	2.449981689	0	0.033105623	0.008999364	4.375	7	413.8236389	1195.04187	905.8834839	S	12.04017448
no-basalt	basalt	North	339091.761	7401230.512	0.017777778	0	0	0	0.729980469	0	0.66869998	0.005717665	5	6	1498.332397	2419.194092	2510.97583	S	12.27438927
no-basalt	basalt	North	342376.721	7398460.752	0.044444446	0	0	0	1.100006104	0	0.769166708	0.008813817	5.384615421	3	1029.866455	1610.124268	2337.333008	S	10.99385262
no-basalt	basalt	North	338203.601	7404167.152	0.008888889	0	0	0	0.589996338	0	0.957521439	0.005635184	5	6	2920.616455	3030.26416	4530.038574	W	12.79936028
no-basalt	basalt	North	341281.361	7398745.232	0.026666667	0	0	0	1.179992676	0	0.316363722	0.013231042	5.384615421	3	450	1229.837402	2254.994385	E	9.960303307
no-basalt	basalt	North	338005.361	7398852.752	0.084444441	0	0	0	1.58001709	0	0.026108565	0.018876437	5	7	75	1590.990234	1310.057251	S	11.03734779
no-basalt	basalt	North	343714.001	7397033.872	0.026666667	0	0	0	0.910003662	0	0.631568134	0.009383867	5	10	1480.07605	2025.154297	2633.082764	W	10.49246025
no-basalt	basalt	North	342428.241	7397230.992	0.128888886	0.008888889	0	0	2.970001221	0	0.512531459	0.004024636	5.833333492	10	250	783.0229492	1500.83313	E	11.85308933
no-basalt	basalt	North	339716.721	7400914.672	0.057777777	0	0	0	1.41998291	0	0.433618605	0.00572691	4.666666508	3	794.5123901	2943.000244	2901.938965	S	13.06025505
no-basalt	basalt	North	339220.561	7396415.632	0.097777776	0	0	0	2.010009766	0	0.006315191	0.018355936	5.833333492	10	125	1833.882568	1900.164429	E	9.394948959
no-basalt	basalt	North	334514.321	7405882.992	0.053333335	0	0	0	1.070007324	0	0.881906569	0.005320827	4.375	6	585.7687378	3379.071777	6582.979492	S	9.712187767
no-basalt	basalt	North	338184.561	7402595.792	0.013333334	0	0	0	0.859985352	0	1	0.005389688	5	6	2316.381836	1934.715698	3026.962158	S	13.10202217
no-basalt	basalt	North	338426.481	7400733.232	0.106666669	0	0	0	1.869995117	0	0.936401665	0.00526717	5	6	1265.158081	1668.832031	1691.892456	S	11.63430119
no-basalt	basalt	North	341954.481	7400427.472	0.133333333	0.053333335	0	0	4.599975586	7.957747155	0.720527351	0.005087071	5	3	1425.219238	3056.243408	4035.235596	S	11.29022312
no-basalt	basalt	North	340740.401	7397456.112	0	0	0	0	0.140014648	0	0	0.005494315	5	3	175	50	1053.861938	W	17.68768311
no-basalt	basalt	North	343546.001	7396995.792	0.044444446	0	0	0	1.239990234	0	0.799030304	0.00482048	5	10	1328.532959	1850	2451.530029	S	11.48543167
no-basalt	basalt	North	337753.361	7399540.432	0.084444441	0	0	0	2.25	0	0.215841815	0.009597115	5	7	672.6812134	983.9334717	752.0804443	S	11.70756721
no-basalt	basalt	North	338735.601	7397814.512	0.039999999	0	0	0	1.699981689	0	0.583314419	0.005755175	7	27	413.8236389	2007.641602	2568.195068	S	12.21185112
no-basalt	basalt	North	336840.561	7401231.632	0.004444445	0	0	0	1.279998779	0	0.479842305	0.008751176	4.375	6	1231.107178	254.9509735	1457.738037	S	11.76952457
no-basalt	basalt	North	338407.441	7399323.152	0.09777778	0.008888889	0	0	3.140014648	0	0.734478951	0.005509011	5.833333492	8	525.5949097	1667.708008	1439.183838	S	11.02322292
no-basalt	basalt	North	336259.281	7404527.792	0.004444445	0	0	0	0.519989014	0	0.974366248	0.006112463	4.666666508	6	1408.900269	2061.552734	4805.010254	S	12.16698742
no-basalt	basalt	North	343114.801	7398234.512	0.026666667	0	0	0	1.679992676	0	0.968605816	0.004147401	4.666666508	3	1149.18457	1879.161987	2638.773438	S	12.15715694
no-basalt	basalt	North	343646.801	7396011.312	0.146666661	0	0	0	1.720001221	0	0.29502207	0.006054591	5.384615421	10	1800.173584	2180.16626	2500	W	11.34602356
no-basalt	basalt	North	340274.481	7399448.592	0	0	0	0	0.279998779	0	0.21238628	0.004353217	5	3	406.9704895	1861.619019	3077.031982	S	13.48345852
no-basalt	basalt	North	340883.761	7396899.472	0.075555556	0	0	0	1.619995117	0	0.189947248	0.005771422	5.384615421	8	632.9494629	180.2775574	471.6990356	S	11.355896
no-basalt	basalt	North	335282.641	7403716.912	0.057777777	0.039999999	0	0	4.75	7.957747155	0.7073645	0.005080048	4.666666508	10	167.7050934	1085.414673	4277.338379	S	12.93161488
no-basalt	basalt	North	339796.241	7396982.352	0.079999998	0	0	0	1.66998291	0	0.790276766	0.002630683	5.833333492	8	600.5206299	1077.032959	1439.618042	S	12.93892097
no-basalt	basalt	North	337803.761	7403541.072	0.075555556	0	0	0	1.5	0	0.995972157	0.00539767	5	6	2449.617432	2291.969727	3829.246094	S	14.02059555
no-basalt	basalt	North	337542.801	7399071.152	0.048888888	0	0	0	1.890014648	0	0.018683342	0.010831044	4.375	7	469.7073364	1130.54187	840.0148315	S	11.89217854
no-basalt	basalt	North	342756.401	7399235.792	0.088888891	0	0	0	2.199981689	0	0.975484431	0.002835943	4.666666508	3	1861.619019	2471.082764	3194.233154	S	12.32688522
no-basalt	basalt	North	335619.761	7401741.232	0.039999999	0	0	0	1.690002441	7.957747155	0.514528334	0.011981431	4.375	6	916.8560181	353.5534058	2386.026855	N	9.170125961
no-basalt	basalt	North	343435.121	7398426.032	0.026666667	0	0	0	2.130004883	0	0.993702829	0.005817906	4.666666508	3	1523.975098	2256.79541	3015.377197	W	10.79608536
no-basalt	basalt	North	335096.721	7402426.672	0.173333334	0.013333334	0	0	2.870025635	0	0.876027286	0.183030471	4.666666508	10	182.0027466	403.1128845	3260.751465	S	5.205242634
no-basalt	basalt	North	336809.201	7405156.112	0.026666667	0	0	0	0.630004883	0	0.995962322	0.005328954	4.666666508	6	2168.236572	2863.236816	5377.848145	S	12.05435658
no-basalt	basalt	North	334872.721	7403609.392	0.088888891	0	0	0	2.350006104	0	0.680572331	0.00714325	4.666666508	10	246.2214508	1131.923096	4375.642578	W	9.944338799
no-basalt	basalt	North	337710.801	7401107.312	0.039999999	0	0	0	1.66998291	0	0.881460309	0.006475829	5	6	1068.000488	1116.355713	1487.027222	S	11.76109695
no-basalt	basalt	North	338604.561	7401002.032	0.022222223	0	0	0	0.920013428	0	0.816367865	0.005997305	5	6	1560.648926	1899.012939	1995.307007	S	11.48616409
no-basalt	basalt	North	340479.441	7396095.312	0.19555556	0.06666667	0	0	3.659973145	0	0.296357036	0.007004645	6.363636494	13	667.0831909	763.2168579	637.3774414	W	10.0877037
no-basalt	basalt	North	337790.321	7399850.672	0.088888891	0	0	0	1.58001709	0	0.406446427	0.008577552	5	7	514.7814941	908.6390381	753.7407227	S	11.23488331
no-basalt	basalt	North	341461.681	7401398.512	0.48888889	0.25777778	0	0	3.860015869	47.74648293	0.971486092	0.012527137	5	3	750	3819.44043	4705.382324	E	7.315609932
no-basalt	basalt	North	336295.121	7401452.272	0.079999998	0	0	0	1.589996338	0	0.515884161	0.008444397	4.375	6	1450.215576	250	1815.38562	S	8.276669502
no-basalt	basalt	North	337134.001	7404498.672	0.186666673	0.004444445	0	0	2.760009766	0	0.996480286	0.003343774	5	6	2170.397461	2495.621094	4701.063477	S	11.30517864
no-basalt	basalt	North	340799.761	7400916.912	0.084444446	0.022222223	0	0	3.850006104	7.957747155	0.404581547	0.004030189	4.666666508	3	167.7050934	3275.381348	3915.11499	S	10.88449383
no-basalt	basalt	North	339018.961	7402805.232	0.035555556	0	0	0	1.320007324	0	0.808998466	0.004785183	4.666666508	6	1557.441772	2761.906006	3612.651367	W	12.16483498
no-basalt	basalt	North	342429.361	7397246.672	0.133333337	0.008888889	0	0	2.570007324	0	0.50509572	0.003503732	5.833333492	10	250	783.0229492	1500.83313	E	13.08185387
no-basalt	basalt	North	338967.441	7398384.592	0	0	0	0	0.369995117	0	0.906618893	0.005399992	6.363636494	8	770.1460571	1926.947021	2351.196533	S	10.25087738
no-basalt	basalt	North	342891.921	7398968.112	0.017777778	0	0	0	0.770019531	0	0.989448726	0.003640722	4.666666508	3	1638.787598	2289.650635	3031.191895	S	11.86697388
no-basalt	basalt	North	340341.681	7400473.392	0.017777778	0	0	0	0.899993896	0	0.040032253	0.020574374	5	3	55.90169907	2853.177979	3368.32666	W	11.45960045
no-basalt	basalt	North	342111.281	7396627.312	0.022222223	0	0	0	0.839996338	0	0.366406322	0.00908348	5.833333492	10	195.2562408	536.7727661	986.4710083	E	11.30495644
no-basalt	basalt	North	336161.841	7402294.512	0.062222224	0	0	0	2.279998779	7.957747155	0.548433661	0.007234994	4.375	6	805.0621338	390.5124817	2632.60791	S	12.18589211
no-basalt	basalt	North	340255.441	7398860.592	0.004444445	0	0	0	0.729980469	0	0.219123527	0.005626749	5	3	575	1313.868286	2531.057129	S	13.68301201
no-basalt	basalt	North	337439.761	7403277.872	0.048888888	0	0	0	1.760009766	0	1	0.006856169	5	6	2030.394043	1865.810791	3522.782959	S	10.00780106
no-basalt	basalt	North	341905.201	7398253.552	0.040000001	0.004444445	0	0	2.589996338	0	0.613145947	0.005741716	5	3	704.0064087	1270.088623	1936.814331	S	13.60912132
no-basalt	basalt	North	339468.081	7403280.112	0.026666667	0	0	0	1.489990234	0	0.807344615	0.005752218	4.117647171	2	1399.3302	3387.10791	4258.006836	S	14.10740471
no-basalt	basalt	North	336546.001	7403696.752	0.022222223	0	0	0	0.809997559	0	0.923746288	0.009225573	4.666666508	6	1297.112183	1502.705811	3925.875977	S	11.37106705
no-basalt	basalt	North	336730.801	7402337.072	0.115555553	0.004444445	0	0	2.600006104	0	0.768646657	0.011009521	4.375	6	1334.166382	686.4765015	2562.225586	S	11.06375694
no-basalt	basalt	North	342300.561	7400406.192	0.053333335	0	0	0	2.25	0	0.904605865	0.004390946	4.666666508	3	1770.769653	3190.807129	4097.102539	S	10.25057125
no-basalt	basalt	North	337089.201	7399794.672	0.053333335	0	0	0	2.119995117	0	0.03603391	0.013463159	4.117647171	7	35.35533905	282.8427124	50	S	11.1401577
no-basalt	basalt	North	339949.681	7397832.432	0.017777778	0	0	0	1.16998291	0	0.334118426	0.005314854	5.384615421	8	506.2114258	824.6210938	1806.239136	S	11.86163998
no-basalt	basalt	North	341070.801	7397124.592	0	0	0	0	0.1	0	0.000557668	0.017933236	5.833333492	11	555.0900879	79.0569458	629.4839478	E	14.73606396
no-basalt	basalt	North	342870.641	7398138.192	0.03111111	0.008888889	0	0	3.020019531	0	0.974254072	0.003463229	4.666666508	3	905.8834839	1626.729736	2387.074707	S	12.71928692
no-basalt	basalt	North	336115.921	7403763.952	0.075555556	0	0	0	1.389984131	0	0.895690203	0.006642288	4.666666508	6	942.4038696	1299.278687	4070.166016	S	12.525877
no-basalt	basalt	North	341504.241	7396041.552	0.062222224	0	0	0	1.540008545	0	0.008705147	0.015222265	5.384615421	10	0	585.2349854	375	E	10.04823303
no-basalt	basalt	North	341368.721	7396384.272	0	0	0	0	0.160003662	0	0.052046426	0.006755518	5.384615421	10	355.3167725	206.1552734	225	S	11.93426991
no-basalt	basalt	North	335325.201	7404251.152	0.035555556	0	0	0	1.690002441	0	0.798889279	0.009244996	4.666666508	10	477.6243286	1628.074097	4769.499512	S	11.67742729
no-basalt	basalt	North	339045.841	7402665.232	0.013333334	0	0	0	0.770019531	0	0.802579939	0.004529638	4.666666508	6	1491.643433	2717.19043	3502.231689	W	12.02382851
no-basalt	basalt	North	336850.641	7401226.032	0.035555556	0	0	0	2.140014648	7.957747155	0.495472699	0.009505053	4.375	6	1221.16748	279.5084839	1455.37793	S	11.47554684
no-basalt	basalt	North	340406.641	7396140.112	0	0	0	0	0.429992676	0	0.304910898	0.00715283	6.363636494	13	752.0804443	805.0621338	704.0064087	S	10.3241024
no-basalt	basalt	North	342398.001	7399338.832	0.057777774	0.026666667	0	0	3.359985352	7.957747155	0.950314105	0.003968693	4.666666508	3	1570.03186	2369.071533	3112.073242	E	10.45701408
no-basalt	basalt	North	342697.041	7396105.392	0.04888889	0.004444445	0	0	3	0	0.66805619	0.007615059	5	3	972.4324951	1305.03833	1550	E	9.825044632
no-basalt	basalt	North	337746.641	7401685.232	0.013333334	0	0	0	0.660003662	0	0.962598622	0.00472759	5	6	1625	1167.261841	2024.845703	S	12.27643871
no-basalt	basalt	North	341227.601	7396934.192	0.262222223	0.017777778	0	0	2.720001221	0	0.054039355	0.017499136	5.384615421	10	313.249115	127.4754868	460.9772339	S	10.08147812
no-basalt	basalt	North	337071.281	7401568.752	0.071111111	0.004444445	0	0	2.650024414	0	0.76794219	0.008189404	4.375	6	1475.84729	480.884613	1775.176025	S	11.13232517
no-basalt	basalt	North	341328.401	7397645.392	0	0	0	0	0.440002441	0	0.196453393	0.006014138	5.384615421	3	378.318634	555.0900879	1167.261841	S	12.49417686
no-basalt	basalt	North	335447.281	7403031.472	0.244444437	0.071111111	0.004444445	0	5.16998291	7.957747155	0.303346574	0.018519057	4.666666508	10	35.35533905	400	3600.694336	E	11.56661797
no-basalt	basalt	North	336158.481	7403675.472	0.079999998	0	0	0	1.399993896	0	0.876787722	0.006723825	4.666666508	6	962.0941162	1261.942993	3986.304932	S	12.52005196
no-basalt	basalt	North	343222.321	7396058.352	0.039999999	0	0	0	1	0	0.550779402	0.003503962	5	3	1407.568848	1777.990479	2075	S	11.96438313
no-basalt	basalt	North	337019.761	7401307.792	0.106666669	0	0	0	1.610015869	0	0.690789461	0.004633097	4.375	6	1243.231689	425	1525	S	11.59098721
no-basalt	basalt	North	339188.081	7397780.912	0.186666673	0.004444445	0	0	2.549987793	0	0.739201367	0.006072668	5.833333492	8	325.9601135	1557.241211	2343.608398	S	11.30133629
no-basalt	basalt	North	337001.841	7400176.592	0.044444446	0.026666667	0	0	3.790008545	0	0.193555534	0.006378931	4.375	7	301.039856	158.1138916	400	S	11.13628197
no-basalt	basalt	North	337566.321	7401288.752	0.017777778	0	0	0	0.959991455	0	0.915661991	0.00727067	5	6	1196.348633	975	1589.221436	S	10.54160881
no-basalt	basalt	North	340091.921	7401392.912	0.017777778	0	0	0	1.440002441	0	0.481545001	0.003790133	4.375	3	625	3420.526123	3444.197754	S	12.90604973
no-basalt	basalt	North	341773.041	7396957.712	0.11111111	0.004444445	0	0	2.519989014	0	0.077687167	0.012778456	5.384615421	10	90.13877869	79.0569458	785.0159302	E	11.77042103
no-basalt	basalt	North	338464.561	7398866.192	0.075555556	0	0	0	1.700012207	0	0.651143968	0.007263303	5.833333492	8	276.1340027	1935.523193	1672.199097	S	10.62190628
no-basalt	basalt	North	338718.801	7404661.072	0.035555556	0	0	0	1.309997559	0	0.974185646	0.006704533	5.384615421	6	2916.547607	3732.626465	5154.730957	S	11.93769836
no-basalt	basalt	North	342018.321	7399049.872	0.04888889	0.013333334	0	0	3.049987793	0	0.800274134	0.003812375	5.384615421	3	1175	1893.574707	2695.946045	S	12.96568966
no-basalt	basalt	North	336164.081	7402538.672	0.119999997	0	0	0	1.850006104	0	0.634979129	0.006786435	4.375	6	731.8640747	575.5432129	2871.084229	S	12.46405506
no-basalt	basalt	North	341954.481	7396935.312	0.106666669	0	0	0	2.08001709	0	0.242787048	0.011578142	5.833333492	10	125	279.5084839	939.7473145	E	11.31244087
no-basalt	basalt	North	337340.081	7403517.552	0.06666667	0	0	0	1.350006104	0	0.991309762	0.006148808	5	6	1985.100708	2003.278564	3737.061035	S	11.12970066
no-basalt	basalt	North	341348.561	7400465.552	0.062222226	0.004444445	0	0	2.610015869	0	0.579878449	0.00980783	5	3	827.6472778	2888.013916	3980.028076	S	9.050041199
no-basalt	basalt	North	337438.641	7399925.712	0.048888888	0	0	0	1.630004883	0	0.235673368	0.012100085	5	7	176.7767029	552.2680054	427.2001648	S	10.40186882
no-basalt	basalt	North	342301.681	7400286.352	0.008888889	0	0	0	0.66998291	0	0.921409965	0.004296647	4.666666508	3	1788.85437	3082.713867	3977.515137	S	10.43708229
no-basalt	basalt	North	337373.681	7401381.712	0.075555556	0	0	0	2.359985352	0	0.950983346	0.007680096	5	6	1275.245117	775	1632.674194	S	10.89556122
no-basalt	basalt	North	339021.201	7398208.752	0.09777778	0.008888889	0	0	2.800018311	7.957747155	0.913636386	0.00357469	6.363636494	8	776.2087402	1818.30957	2495.245605	S	10.53149986
no-basalt	basalt	North	336848.401	7405804.592	0.004444445	0	0	0	0.679992676	0	0.989732981	0.004547331	5	6	2459.674805	3459.949463	6026.866699	S	11.48481941
no-basalt	basalt	North	337095.921	7404614.032	0.062222226	0.004444445	0	0	2.630004883	0	0.99848181	0.005376376	5	6	2180.16626	2557.58667	4825.258789	S	10.42672062
no-basalt	basalt	North	336705.041	7402598.032	0.053333335	0	0	0	1.799987793	0	0.820315063	0.006261315	4.666666508	6	1275.97998	894.4271851	2813.471924	S	11.84867096
no-basalt	basalt	North	342786.641	7397843.632	0.097777775	0.022222223	0	0	2.979980469	0	0.946526527	0.007177698	5	3	640.312439	1375	2131.900635	S	11.06368065
no-basalt	basalt	North	337810.481	7405517.872	0.013333334	0	0	0	0.940002441	0	1	0.006617696	5	6	3227.421631	3713.236572	5777.218262	W	10.94911385
no-basalt	basalt	North	337196.721	7405601.872	0.11111111	0.004444445	0	0	2.729980469	0	0.975069344	0.005261952	5	6	2692.582275	3438.931641	5826.931152	S	12.85386467
no-basalt	basalt	North	335868.401	7402852.272	0.097777776	0	0	0	1.910003662	0	0.60410428	0.006327432	4.666666508	10	425	458.9389648	3274.332031	S	12.17564869
no-basalt	basalt	North	337134.001	7404498.672	0.186666673	0.004444445	0	0	2.760009766	0	0.996480286	0.003343774	5	6	2170.397461	2495.621094	4701.063477	S	11.30517864
no-basalt	basalt	North	341867.121	7400566.352	0	0	0	0	0.1	0	0.701144874	0.005565807	5	3	1296.630249	3133.887207	4138.991699	S	11.86076355
no-basalt	basalt	North	337678.321	7399842.832	0.071111113	0	0	0	1.600006104	0	0.331368744	0.007399494	5	7	437.3213806	813.940979	651.9202271	S	11.404459
no-basalt	basalt	North	337652.561	7404723.792	0.035555556	0	0	0	0.899993896	0	0.992646098	0.00389178	5	6	2741.464111	3024.17334	4964.499023	S	13.47305965
no-basalt	basalt	North	338560.881	7397196.272	0.088888891	0.017777778	0	0	3.119995117	0	0.066134393	0.015941318	5.384615421	8	35.35533905	2216.134033	2668.449951	S	8.658221245
no-basalt	basalt	North	342197.521	7397443.792	0.013333334	0	0	0	1.609985352	0	0.426618069	0.008138712	5.833333492	10	0	656.2202148	1415.980225	S	12.12727737
no-basalt	basalt	North	335096.721	7402426.672	0.173333334	0.013333334	0	0	2.870025635	0	0.876027286	0.183030471	4.666666508	10	182.0027466	403.1128845	3260.751465	S	5.205242634
no-basalt	basalt	North	340658.641	7401733.392	0.031111112	0	0	0	0.800018311	0	0.55503881	0.003501018	4.666666508	3	0	4071.624268	4116.203125	S	10.2449007
no-basalt	basalt	North	337220.241	7399766.672	0.008888889	0	0	0	1.309997559	0	0.081162795	0.01175959	4.117647171	7	125	395.2846985	175	E	11.84257317
no-basalt	basalt	North	341332.881	7398391.312	0.053333335	0	0	0	1.040008545	0	0.383967072	0.011228113	5.384615421	3	502.4937744	960.468689	1910.497314	E	10.20684528
no-basalt	basalt	North	337155.281	7400248.272	0.133333327	0.013333334	0	0	3.360015869	0	0.261949867	0.010663155	4.375	6	212.132019	313.249115	467.0385437	S	11.77317238
no-basalt	basalt	North	337593.201	7403339.472	0.191111118	0	0	0	2.239990234	0	0.949242771	0.003110833	5	6	2186.892578	1995.307007	3592.353027	W	15.81427288
no-basalt	basalt	North	340517.521	7396881.552	0.017777778	0	0	0	1.649993896	0	0.265870184	0.006643402	5.384615421	8	783.0229492	492.4429016	742.0411377	W	11.35285664
no-basalt	basalt	North	337046.641	7401882.352	0.168888889	0.053333335	0	0	3.759979248	7.957747155	0.826135337	0.009187649	4.666666508	6	1767.059692	590.0211792	2100	S	11.07268715
no-basalt	basalt	North	337095.921	7404614.032	0.062222226	0.004444445	0	0	2.630004883	0	0.99848181	0.005376376	5	6	2180.16626	2557.58667	4825.258789	S	10.42672062
no-basalt	basalt	North	341726.001	7400922.512	0.039999999	0	0	0	1.350006104	0	0.775568604	0.008704183	5	3	1068.000488	3424.269775	4465.492676	S	9.786999702
no-basalt	basalt	North	338856.561	7398582.832	0.115555562	0.039999999	0	0	3.489990234	7.957747155	0.962742805	0.005543203	5.384615421	3	719.809021	2101.933594	2157.110352	S	10.02278805
no-basalt	basalt	North	338344.721	7403210.672	0.017777778	0	0	0	0.779998779	0	0.955573916	0.005810557	5	6	2330.772461	2429.634766	3663.416992	S	10.91680336
no-basalt	basalt	North	342111.281	7396627.312	0.022222223	0	0	0	0.839996338	0	0.366406322	0.00908348	5.833333492	10	195.2562408	536.7727661	986.4710083	E	11.30495644
no-basalt	basalt	North	336619.921	7403299.152	0.013333334	0	0	0	1.050018311	0	0.905919015	0.00585819	4.666666508	6	1226.019897	1320.984497	3520.032227	S	12.30127716
no-basalt	basalt	North	337859.761	7405997.232	0.031111112	0	0	0	1.279998779	0	0.998872876	0.008465844	5.384615421	6	3459.949463	4120.98291	6254.648438	W	10.68601131
no-basalt	basalt	North	337718.641	7401534.032	0.017777778	0	0	0	0.75	0	0.945821285	0.006393185	5	6	1473.516235	1126.110596	1875.666626	S	11.1521616
no-basalt	basalt	North	340012.401	7399064.432	0.004444445	0	0	0	0.980010986	0	0.235423446	0.004841668	5	3	775.4031372	1598.827637	2810.026855	S	13.09653568
no-basalt	basalt	North	336738.641	7405866.192	0.088888891	0	0	0	2.089996338	0	0.99675858	0.005220345	4.666666508	6	2394.263916	3467.888184	6080.141602	S	11.75138664
no-basalt	basalt	North	343817.041	7397056.272	0.031111112	0	0	0	2.459991455	0	0.520981431	0.008291947	5	10	1570.429932	2125.588135	2736.101074	W	11.15026188
no-basalt	basalt	North	338419.761	7402882.512	0.035555556	0	0	0	1.449981689	0	0.943585455	0.0067855	5	6	2153.195313	2290.196533	3391.25708	W	12.14690208
no-basalt	basalt	North	338996.561	7397379.952	0.084444441	0	0	0	2.390014648	0	0.397455215	0.008131322	6.363636494	13	213.6000824	1764.405029	2330.772461	S	10.8543539
no-basalt	basalt	North	339690.961	7399363.472	0.013333334	0	0	0	0.790008545	0	0.314342171	0.006105991	5.833333492	3	915.4916992	2019.43689	2676.401611	W	12.59018517
no-basalt	basalt	North	338360.401	7404984.752	0.026666667	0	0	0	1.210021973	0	0.989295423	0.005631457	5	6	3389.782227	3732.626465	5366.155762	S	12.32826328
no-basalt	basalt	North	335654.481	7405886.352	0.088888891	0	0	0	2.239990234	0	0.98332417	0.007839263	4.666666508	6	1536.635986	3256.148193	6242.245117	S	9.308112144
no-basalt	basalt	North	338268.561	7402536.432	0.008888889	0	0	0	0.769989014	0	0.96960187	0.004374729	5	6	2236.347412	1972.30835	3010.502441	S	12.48599339
no-basalt	basalt	North	336229.041	7401221.552	0.039999999	0	0	0	1.010009766	0	0.415378451	0.011433919	4.375	6	1555.634888	300	1610.318359	W	10.85553741
no-basalt	basalt	North	338215.921	7401862.192	0.022222223	0	0	0	0.940002441	0	0.998216569	0.006061297	5	6	1956.55957	1667.708008	2384.585938	S	12.58771896
no-basalt	basalt	North	335906.481	7401913.712	0.084444443	0.013333334	0	0	2.75	0	0.038880277	0.013430112	4.375	6	866.7468262	35.35533905	2381.438721	N	9.582158089
no-basalt	basalt	North	338292.081	7400370.352	0.004444445	0	0	0	0.550018311	7.957747155	0.922575057	0.005367205	5	8	982.3441772	1426.753296	1375.908813	S	12.15848732
no-basalt	basalt	North	338256.241	7404712.592	0.079999998	0	0	0	1.870025635	0	0.977176905	0.00618963	5	6	3252.883057	3485.057373	5075.061523	S	12.172369
no-basalt	basalt	North	340704.561	7396609.392	0.137777776	0	0	0	2.410003662	0	0.278127462	0.007564617	5.384615421	8	797.652832	400	443.0011292	W	10.20318413
no-basalt	basalt	North	338219.281	7400758.992	0.026666667	0	0	0	1.360015869	0	0.92100507	0.005203173	5	6	1090.011475	1451.29248	1526.84314	S	12.43251419
no-basalt	basalt	North	334970.161	7404275.792	0.071111113	0	0	0	2.139984131	0	0.739290237	0.005644379	4.666666508	10	158.1138916	1717.010498	4934.635254	S	11.20814133
no-basalt	basalt	North	341146.961	7396468.272	0	0	0	0	0.200012207	0	0	0.008817671	5	8	496.2358398	25	0	E	15.41613388
no-basalt	basalt	North	343539.281	7398960.272	0	0	0	0	0.420013428	0	0.927751005	0.002585267	4.666666508	3	1971.832886	2687.936035	3447.553711	W	12.0299511
no-basalt	basalt	North	343431.761	7396457.072	0.075555554	0.004444445	0	0	3.059997559	0	0.619106352	0.003380517	5.384615421	10	1449.353271	1827.053589	2300	S	11.2681284
no-basalt	basalt	North	338092.721	7402415.472	0.013333334	0	0	0	0.660003662	0	0.989622235	0.0043286	5	6	2402.08252	1758.195068	2827.21167	S	13.40630722
no-basalt	basalt	North	340804.241	7401098.352	0.057777774	0.026666667	0.017777778	0.017777778	10.19998169	7.957747155	0.441621125	0.003427114	4.666666508	3	134.6291199	3450.815186	3992.571289	S	12.55628204
no-basalt	basalt	North	335747.441	7402010.032	0.142222241	0.044444442	0.102222219	0	9.890014648	7.957747155	0.083274759	0.02859314	4.375	6	693.2711792	55.90169907	2552.08252	N	9.22383976
no-basalt	basalt	North	342684.721	7399793.552	0	0	0	0	0.1	0	0.981234848	0.002210218	4.666666508	3	1961.185791	2902.584961	3645.888184	S	11.5184679
no-basalt	basalt	North	338718.801	7404661.072	0.035555556	0	0	0	1.309997559	0	0.974185646	0.006704533	5.384615421	6	2916.547607	3732.626465	5154.730957	S	11.93769836
no-basalt	basalt	North	340364.081	7400416.272	0	0	0	0	0.1	0	0.002817793	0.012484251	5	3	25	2800.223145	3383.230469	W	11.54033852
no-basalt	basalt	North	343324.241	7397251.152	0.044444446	0	0	0	1.440002441	0	0.927432835	0.005222911	5	8	1039.831787	1644.118286	2308.949951	S	10.1585331
no-basalt	basalt	North	335007.121	7404883.952	0.062222224	0	0	0	1.660003662	0	0.827271342	0.007082553	4.666666508	10	413.8236389	2289.787109	5469.060547	S	9.6219244
no-basalt	basalt	North	337916.881	7403782.992	0.084444441	0	0	0	1.809997559	0	0.999964654	0.011677666	5	6	2616.892334	2550.122559	4094.584717	W	7.966574192
no-basalt	basalt	North	340752.721	7397897.392	0	0	0	0	0.1	0	0	0.008828	5.384615421	3	25	251.2468872	1449.353271	S	14.55120087
no-basalt	basalt	North	337184.401	7405710.512	0.048888888	0	0	0	2.179992676	0	0.975557446	0.0057635	5	6	2731.300049	3525.797607	5926.898438	S	12.47742462
no-basalt	basalt	North	335541.361	7403286.832	0.057777777	0	0	0	1.699981689	0	0.603862464	0.006923106	4.666666508	10	223.6067963	654.3126221	3788.469238	S	13.01589584
no-basalt	basalt	North	338731.121	7397877.232	0.173333332	0	0	0	2.279998779	0	0.593816757	0.003855711	7	27	450.6939087	2015.564331	2512.468994	S	10.06550694
no-basalt	basalt	North	336711.761	7403563.472	0.017777778	0	0	0	0.559997559	0	0.949514747	0.006316967	4.666666508	6	1407.568848	1555.032104	3785.003174	S	12.1193409
no-basalt	basalt	North	336624.401	7405707.152	0.008888889	0	0	0	0.789978027	0	0.999130785	0.004752283	4.666666508	6	2213.735596	3283.005615	5936.855469	S	12.06325722
no-basalt	basalt	North	335091.121	7404048.432	0.071111113	0	0	0	1.470001221	0	0.722913623	0.005953086	4.666666508	10	141.4213562	1443.087036	4655.373535	S	12.02962494
no-basalt	basalt	North	342111.281	7396627.312	0.022222223	0	0	0	0.839996338	0	0.366406322	0.00908348	5.833333492	10	195.2562408	536.7727661	986.4710083	E	11.30495644
no-basalt	basalt	North	342562.641	7399291.792	0.053333335	0.017777778	0	0	3.510009766	7.957747155	0.968865395	0.00222001	4.666666508	3	1736.55542	2437.468018	3141.755127	S	12.46648598
no-basalt	basalt	North	337086.961	7402260.912	0.133333329	0.026666667	0	0	4.029998779	7.957747155	0.882451355	0.00568735	4.666666508	6	1692.077026	866.3861084	2475.505127	S	12.067729
no-basalt	basalt	North	341217.521	7398908.752	0.062222224	0	0	0	1.239990234	0	0.222129971	0.009168593	5.384615421	3	375	1360.606445	2426.159424	E	10.5862236
no-basalt	basalt	North	337462.161	7404002.512	0.013333334	0	0	0	0.720001221	0	0.988458991	0.003325664	5	6	2271.838379	2427.060791	4246.321777	S	11.82966805
no-basalt	basalt	North	341658.801	7400638.032	0	0	0	0	0.290008545	0	0.676865518	0.008881405	5	3	1083.109009	3139.366943	4183.076172	S	10.30142784
no-basalt	basalt	North	338408.561	7404236.592	0.044444446	0	0	0	1.389984131	0	0.949609458	0.005830651	5	6	2815.248779	3213.740234	4657.587891	S	12.88932133
no-basalt	basalt	North	341618.481	7400639.152	0	0	0	0	0.479980469	0	0.673183322	0.008585259	5	3	1035.91748	3125	4177.095215	S	10.07692337
no-basalt	basalt	North	341429.201	7396144.592	0.026666667	0	0	0	1.700012207	0	0.0116302	0.013114328	5.384615421	10	125	460.9772339	300	E	10.93095398
no-basalt	basalt	North	337639.121	7401353.712	0.062222226	0.004444445	0	0	3.089996338	0	0.933721781	0.005612268	5	6	1285.496094	1050	1685.415405	S	11.44746208
no-basalt	basalt	North	341123.441	7398865.072	0.004444445	0	0	0	0.610015869	0	0.164324015	0.007596442	5.384615421	3	275	1281.112793	2375.131592	E	11.00268173
no-basalt	basalt	North	340658.641	7400375.952	0.062222224	0	0	0	1.880004883	0	0.233187169	0.007498953	4.666666508	3	254.9509735	2751.022461	3674.319824	S	9.197449684
no-basalt	basalt	North	338988.721	7401260.752	0	0	0	0	0.399993896	0	0.692244768	0.005069564	5	6	1599.41394	2332.514648	2445.020508	S	12.48922348
no-basalt	basalt	North	341666.641	7395932.912	0.022222223	0	0	0	1.100006104	0	0.045821577	0.018871564	5.384615421	10	160.0781097	738.2411499	525	E	10.04574108
no-basalt	basalt	North	340688.881	7397314.992	0.133333337	0.044444446	0	0	3.510009766	0	0.113545835	0.020900743	5	3	328.8236694	125	939.7473145	W	10.42406273
no-basalt	basalt	North	341895.121	7399346.672	0.06222222	0.017777778	0	0	2.779998779	0	0.839429677	0.003619074	5.384615421	3	1079.351563	2052.4375	2947.032471	S	13.04117203
no-basalt	basalt	North	338446.641	7402461.392	0.039999999	0	0	0	0.899993896	0	0.920026004	0.007400527	5	6	2055.480469	2090.753418	3019.209229	W	11.19223595
no-basalt	basalt	North	340584.721	7398460.752	0.004444445	0	0	0	0.539978027	0	0.200298786	0.004398434	5	3	225	838.5255127	2050.152344	W	13.62138462
no-basalt	basalt	North	339022.321	7397728.272	0.022222223	0	0	0	0.820007324	0	0.718580008	0.007882483	5.833333492	8	340.0367737	1727.896118	2465.385498	S	10.26056004
no-basalt	basalt	North	343641.201	7395991.152	0.115555555	0	0	0	2.390014648	0	0.299322397	0.005957643	5.384615421	10	1811.766968	2191.460693	2500	W	10.94063759
no-basalt	basalt	North	335238.961	7403546.672	0.248888886	0.004444445	0	0	2.929992676	0	0.612900138	0.030450353	4.666666508	10	55.90169907	921.9544678	4138.236328	E	10.92278767
no-basalt	basalt	North	339357.201	7399860.752	0	0	0	0	0.369995117	0	0.457049102	0.004537341	5.384615421	3	1035.91748	2478.154541	2326.209473	S	12.60107231
no-basalt	basalt	North	343080.081	7398778.832	0.04888889	0.004444445	0	0	2.519989014	0	0.995484591	0.003263748	4.666666508	3	1569.235474	2260.669189	3015.377197	S	11.56149006
no-basalt	basalt	North	337822.801	7400168.752	0.115555555	0	0	0	2.480010986	0	0.62150842	0.006001142	5.384615421	8	477.6243286	928.0355225	860.9587402	S	11.01917458
no-basalt	basalt	North	341360.881	7395854.512	0	0	0	0	0.1	0	0	0.011036136	5.384615421	10	75	664.2664795	237.1708221	E	11.12613678
no-basalt	basalt	North	337008.561	7400261.712	0.057777779	0.004444445	0	0	2.690002441	0	0.207801953	0.007068919	4.117647171	6	347.3110962	182.0027466	475	S	11.45985794
no-basalt	basalt	North	339897.041	7399557.232	0.017777778	0	0	0	1.279998779	0	0.228459522	0.004644693	5.384615421	3	638.8466187	2104.311035	2855.367676	S	13.4187603
no-basalt	basalt	North	337728.721	7399285.072	0.026666667	0	0	0	1.139984131	0	0.106652163	0.008953274	5	7	570.6356201	1101.135742	832.1658325	S	12.54286575
no-basalt	basalt	North	339082.801	7398143.792	0.111111114	0.013333334	0	0	3.670013428	0	0.935064018	0.006114526	6.363636494	8	686.4765015	1724.093994	2600.480713	S	10.55810452
no-basalt	basalt	North	342400.241	7396209.552	0.115555555	0	0	0	2.420013428	0	0.925438404	0.006314859	5.384615421	10	715.0174561	1027.740234	1275	E	11.04893303
no-basalt	basalt	North	342231.121	7399199.952	0.048888888	0	0	0	2.359985352	0	0.872355461	0.004768122	5	3	1403.566895	2156.965332	2915.476074	S	11.16907978
no-basalt	basalt	North	342682.481	7396383.152	0.039999999	0	0	0	1.239990234	0	0.845822752	0.005763356	5	3	790.569397	1162.970337	1550	E	11.00952816
no-basalt	basalt	North	341527.761	7397311.632	0.06666667	0	0	0	1.649993896	0	0.204200551	0.007917757	5.384615421	10	150	335.4101868	916.8560181	S	10.83799553
no-basalt	basalt	North	343705.041	7396477.232	0.093333334	0	0	0	2.329986572	0	0.487395108	0.006518315	5.384615421	10	1711.176514	2085.815186	2575	S	11.167696
no-basalt	basalt	North	335392.401	7404717.072	0.057777777	0	0	0	1.470001221	0	0.86324054	0.007829902	4.666666508	6	682.3671875	2075.602295	5178.380371	S	10.46190166
no-basalt	basalt	North	338889.041	7403462.672	0	0	0	0	0.480010986	0	0.892740905	0.006963598	5	6	1962.300903	3015.066406	4114.380371	S	12.1469965
no-basalt	basalt	North	339041.361	7404484.112	0.031111112	0.004444445	0	0	2.649993896	0	0.95629096	0.004980346	5.384615421	6	2580.697754	3818.540283	5107.837402	W	12.18805408
no-basalt	basalt	North	335900.881	7404600.592	0.048888888	0	0	0	1.519989014	0	0.949695885	0.007649731	4.666666508	6	1145.098267	2025.617188	4943.303711	S	12.22760487
no-basalt	basalt	North	341776.401	7397438.192	0.084444441	0	0	0	2.459991455	0	0.262827307	0.009144627	5	3	75	436.6062012	1151.086426	S	13.55149364
no-basalt	basalt	North	338457.841	7404422.512	0.031111112	0	0	0	1.360015869	0	0.960828125	0.006400777	5	6	2899.137939	3381.198242	4839.550781	S	12.54776764
no-basalt	basalt	North	339220.561	7403934.192	0.017777778	0	0	0	0.900024414	0	0.894472361	0.006448591	5	6	2039.148193	3565.897461	4685.416016	W	12.13291264
no-basalt	basalt	North	340534.321	7396377.552	0.079999998	0	0	0	1.899993896	0	0.290386498	0.012428352	5	3	750	601.0407715	575	W	11.27735233
no-basalt	basalt	North	341747.281	7399898.832	0	0	0	0	0.1	0	0.71849227	0.000169586	5.384615421	3	1096.585693	2462.214355	3452.535156	S	10.57343769
no-basalt	basalt	North	336572.881	7401049.072	0.026666667	0.044444446	0	0	4.759979248	7.957747155	0.136247739	0.031057835	4.375	6	1206.751831	0	1320.274658	E	8.222714424
no-basalt	basalt	North	337513.681	7403231.952	0.084444441	0	0	0	1.660003662	0	0.988607109	0.009849781	5	6	2096.574707	1870.327515	3482.545898	S	9.883625031
no-basalt	basalt	North	340422.321	7400490.192	0.013333334	0	0	0	1.019989014	0	0.014991629	0.015463135	5	3	0	2868.470703	3446.828125	E	8.732040405
no-basalt	basalt	North	338422.001	7404115.632	0.008888889	0	0	0	1.290008545	0	0.945814192	0.005033083	5	6	2733.587402	3118.493164	4538.309082	W	13.8736639
no-basalt	basalt	North	340109.841	7396758.352	0.039999999	0	0	0	0.820007324	0	0.431579739	0.004113137	5.384615421	8	900	880.6957397	1061.249268	W	12.19836521
no-basalt	basalt	North	342532.401	7397014.832	0.119999997	0	0	0	2.399993896	0	0.642941535	0.006793944	5.833333492	10	493.0770874	850	1495.200684	E	10.92530346
no-basalt	basalt	North	337173.201	7402968.752	0.079999996	0.004444445	0	0	2.530029297	0	0.960741222	0.006337778	4.666666508	6	1725.181152	1442.220459	3177.459717	S	11.51966953
no-basalt	basalt	North	342503.281	7399749.872	0	0	0	0	0.110015869	0	0.988133609	0.002313064	4.666666508	3	1779.220337	2749.65918	3528.898682	S	11.84959698
no-basalt	basalt	North	337604.401	7399218.992	0.088888891	0	0	0	1.239990234	0	0.058585096	0.01077607	4.666666508	7	570.0877075	1061.249268	778.6206055	S	11.7057085
no-basalt	basalt	North	335877.361	7402188.112	0.053333333	0.004444445	0	0	3.149993896	0	0.377569377	0.009318758	4.375	6	636.3961182	158.1138916	2640.075684	S	11.22448444
no-basalt	basalt	North	337439.761	7403277.872	0.048888888	0	0	0	1.760009766	0	1	0.006856169	5	6	2030.394043	1865.810791	3522.782959	S	10.00780106
no-basalt	basalt	North	337186.641	7404414.672	0.071111113	0	0	0	2.040008545	0	0.998999536	0.003203999	5	6	2186.606934	2475.126221	4627.431641	S	11.00199223
no-basalt	basalt	North	336475.441	7405732.912	0.048888888	0.035555556	0.008888889	0	5.220001221	7.957747155	0.99318558	0.005291033	4.666666508	6	2114.976318	3265.061279	5970.971191	S	10.9015274
no-basalt	basalt	North	340836.721	7401537.392	0.031111112	0	0	0	0.940002441	0	0.559258819	0.00775408	4.666666508	3	125	3901.281738	4183.599121	E	10.55053425
no-basalt	basalt	North	336759.921	7405357.712	0.035555555	0.004444445	0	0	2.600006104	0	0.994733989	0.005510585	4.666666508	6	2202.555176	3019.209229	5579.538574	S	11.9055109
no-basalt	basalt	North	339235.121	7403222.992	0.031111112	0	0	0	1.139984131	0	0.837439597	0.006338092	4.375	2	1532.359375	3156.144775	4070.703125	S	12.94075584
no-basalt	basalt	North	335411.441	7403403.312	0.097777776	0	0	0	1.429992676	0	0.628137648	0.007733494	4.666666508	10	167.7050934	775.4031372	3952.372803	S	12.05728626
no-basalt	basalt	North	337528.241	7405492.112	0.062222224	0	0	0	1.510009766	0	0.994370282	0.00557138	5	6	2961.840576	3525.354736	5721.888184	S	11.58687401
no-basalt	basalt	North	342264.721	7400562.992	0.040000001	0.004444445	0	0	2.589996338	0	0.874182761	0.003646744	4.666666508	3	1676.678223	3298.674072	4227.44043	S	10.36967182
no-basalt	basalt	North	334545.681	7404519.952	0	0	0	0	0.480010986	0	0.743668437	0.009549916	4.666666508	10	152.0690613	2079.813721	5322.416992	W	9.005235672
no-basalt	basalt	North	335674.641	7401415.312	0.208888903	0.079999998	0	0	4.140014648	15.91549431	0.817118287	0.02119856	4.375	6	1243.231689	592.6634521	2096.723633	W	7.470266342
no-basalt	basalt	North	343717.361	7396205.072	0.053333335	0	0	0	1.779998779	0	0.349626124	0.0070237	5.384615421	10	1787.805908	2168.236572	2575	W	11.25232887
no-basalt	basalt	North	341113.361	7396744.912	0	0	0	0	0.1	0	0	0.007489229	5	8	403.1128845	0	251.2468872	S	18.39128304
no-basalt	basalt	North	338251.761	7402824.272	0.013333334	0	0	0	0.809997559	0	0.978665173	0.005290001	5	6	2280.487793	2125	3263.625244	S	12.62422848
no-basalt	basalt	North	336380.241	7405814.672	0.062222224	0	0	0	1.710021973	0	0.98645097	0.006015831	4.666666508	6	2067.002686	3307	6054.801758	S	11.18767071
no-basalt	basalt	North	340415.601	7398814.672	0.008888889	0	0	0	1.380004883	7.957747155	0.215497777	0.005673778	5	3	425	1219.11853	2435.415771	S	13.57663631
no-basalt	basalt	North	343717.361	7398076.592	0.06666667	0	0	0	1.720001221	0	0.988794208	0.004820114	4.666666508	3	1566.245605	2292.651367	3031.604492	S	12.12705135
no-basalt	basalt	North	341281.361	7397360.912	0.208888881	0.084444441	0	0	4.159973145	15.91549431	0.131726772	0.011509517	5.384615421	3	400.7804871	403.1128845	887.7640991	E	13.24322033
no-basalt	basalt	North	342849.361	7398050.832	0.084444446	0.022222223	0	0	3.199981689	0	0.981407464	0.003169182	5	3	832.5412598	1557.241211	2317.460938	S	11.59644318
no-basalt	basalt	North	343908.881	7397094.352	0.035555556	0	0	0	1.470001221	0	0.454298407	0.007155023	5	10	1662.265015	2226.263672	2839.124023	W	12.79703808
no-basalt	basalt	North	337360.241	7402240.752	0.017777778	0	0	0	0.75	0	0.971539915	0.006737929	5	6	1966.119141	1060.954712	2471.462158	S	11.10264683
no-basalt	basalt	North	338287.601	7401637.072	0.035555556	0	0	0	0.790008545	0	0.943464935	0.004766111	5	6	1796.698364	1706.604736	2232.711426	S	12.61913013
no-basalt	basalt	North	343085.681	7397835.792	0.062222224	0	0	0	2.139984131	0	0.97725904	0.004970914	4.666666508	3	894.4271851	1625	2371.708252	S	11.63295841
no-basalt	basalt	North	337132.881	7403734.832	0.048888888	0	0	0	1.200012207	0	0.987420917	0.005843406	4.666666508	6	1866.81543	2003.902466	3951.265625	S	11.63220882
no-basalt	basalt	North	334526.641	7405179.632	0.035555556	0	0	0	1.479980469	0	0.819826186	0.006687588	4.375	8	275	2704.163574	5929.797852	S	11.60924721
no-basalt	basalt	North	337649.201	7401391.792	0.017777778	0	0	0	1.139984131	0	0.935769916	0.005271793	5	6	1309.818604	1050	1708.800659	S	12.14351845
no-basalt	basalt	North	338896.881	7404447.152	0.057777777	0	0	0	1.320007324	0	0.958735824	0.004302031	5.384615421	6	2631.539551	3678.484619	5004.498047	S	12.77793598
no-basalt	basalt	North	340762.801	7400345.712	0.004444445	0	0	0	0.529998779	0	0.257848889	0.005312719	4.666666508	3	364.0054932	2700.115723	3765.38501	S	11.61160755
no-basalt	basalt	North	340658.641	7400375.952	0.062222224	0	0	0	1.880004883	0	0.233187169	0.007498953	4.666666508	3	254.9509735	2751.022461	3674.319824	S	9.197449684
no-basalt	basalt	North	339172.401	7396606.032	0.097777784	0.017777778	0.088888889	0.022222223	10.73999023	7.957747155	0	0.022334933	6.363636494	13	25	1796.698364	1962.937988	S	10.76708984
no-basalt	basalt	North	339534.161	7397550.192	0.008888889	0	0	0	0.629974365	0	0.912900805	0.003555286	5.833333492	8	340.0367737	1201.04126	1927.595703	S	13.29127502
no-basalt	basalt	North	339613.681	7398506.672	0.013333334	0	0	0	1.040008545	0	0.408906549	0.005564508	5	3	850	1425.219238	2535.004883	W	11.57040882
no-basalt	basalt	North	336353.361	7402554.352	0.022222223	0	0	0	1.119995117	0	0.708766997	0.00758088	4.375	6	928.0355225	726.7221069	2844.512207	S	12.06171322
no-basalt	basalt	North	338999.921	7400007.472	0.106666669	0	0	0	2.399993896	0	0.6734097	0.00516625	5.384615421	3	1400	2100	1962.937988	W	12.53091049
no-basalt	basalt	North	342376.721	7398460.752	0.044444446	0	0	0	1.100006104	0	0.769166708	0.008813817	5.384615421	3	1029.866455	1610.124268	2337.333008	S	10.99385262
no-basalt	basalt	North	339687.601	7398623.152	0.004444445	0	0	0	0.579986572	0	0.33964467	0.007258005	5	3	840.0148315	1432.872925	2572.571777	S	11.97297573
no-basalt	basalt	North	337493.521	7400822.832	0.039999999	0	0	0	1.630004883	0	0.725163162	0.00985734	5.384615421	6	715.8910522	771.7674561	1119.430664	S	10.79646683
no-basalt	basalt	North	339501.681	7402356.112	0.035555556	0	0	0	1.089996338	0	0.742503881	0.004109678	4.375	6	976.281189	3053.072266	3571.589355	S	12.51972103
[truncated: 18,001 more rows]
